# Supplementary material for: Proteomic, Fatty Acid and Mineral Profiles of PDO Arouquesa and Commercial Crossbred Beefs: A Tool for Certification
Source: Animals (Basel). 2025 Dec 19;16(1):5. doi: 10.3390/ani16010005 (PMC12784767; doi:10.3390/ani16010005)
Supplement: Supplementary file 1 [file animals-16-00005-s001.zip]

Archive with 1 entries (1 files):
- animals-3985926-supplementary.xlsx
