# Supplementary material for: Proteomic, Fatty Acid and Mineral Profiles of PDO Arouquesa and Commercial Crossbred Beefs: A Tool for Certification
Source: Animals (Basel). 2025 Dec 19;16(1):5. doi: 10.3390/ani16010005 (PMC12784767; doi:10.3390/ani16010005)
Supplement: Supplementary file 1 [file animals-16-00005-s001.zip › animals-3985926-supplementary.xlsx]

## Sheet: Spot 1
Checked	Protein FDR Confidence: Combined	Master	Accession	Description	# AAs	MW [kDa]	calc. pI	Contaminant	Coverage [%]	# Peptides	# Unique Peptides	# PSMs	Score Sequest HT: Sequest HT	Marked as
FALSE	High	Master Protein	Q3ZC09	Beta-enolase OS=Bos taurus OX=9913 GN=ENO3 PE=2 SV=1	434	47.1	7.72	FALSE	91	52	39	541	1108.33	Bovine
	Checked	Confidence	Sequence	Modifications	Contaminant	Marked as	Qvality PEP	Qvality q-value	# Protein Groups	# Proteins	# PSMs	Master Protein Accessions	# Missed Cleavages	Theo. MH+ [Da]	Confidence (by Search Engine): Sequest HT	Percolator q-Value (by Search Engine): Sequest HT	Percolator PEP (by Search Engine): Sequest HT	XCorr (by Search Engine): Sequest HT
	FALSE	High	NYPVVSIEDPFDQDDWATWTSFLSGVNIQIVGDDLTVTNPK		FALSE	Bovine	4.20109e-05	0.0011528	1	2	1	Q3ZC09	0	4596.21	High	0.0006131	7.786e-06	3.49
	FALSE	High	NYPVVSIEDPFDQDDWATWTSFLSGVNIQIVGDDLTVTNPK	2xDeamidated [Q13; Q29]	FALSE	Bovine	0.000441281	0.0011528	1	2	1	Q3ZC09	0	4598.18	High	0.0006131	0.0001171	4.69
	FALSE	High	NGKYDLDFK		FALSE	Bovine	0.00196264	0.0011528	1	4	2	Q3ZC09	1	1099.54	High	0.0006131	0.0006563	2.29
	FALSE	High	NGKYDLDFK	1xDeamidated [N1]	FALSE	Bovine	0.00338125	0.0011528	1	4	2	Q3ZC09	1	1100.53	High	0.0006131	0.00123	2.88
	FALSE	High	NGKYDLDFKSPDDPAR		FALSE	Bovine	1.29344e-05	0.0011528	1	3	3	Q3ZC09	2	1837.87	High	0.0006131	2.002e-06	3.64
	FALSE	High	NGKYDLDFKSPDDPAR	1xDeamidated [N1]	FALSE	Bovine	1.10241e-06	0.0011528	1	3	6	Q3ZC09	2	1838.86	High	0.0006131	1.17e-07	3.48
	FALSE	High	LSVVDQEK		FALSE	Bovine	0.043359	0.0011528	1	4	2	Q3ZC09	0	917.494	High	0.0006131	0.02341	1.36
	FALSE	High	LSVVDQEKVDKFMIELDGTENK		FALSE	Bovine	5.63382e-05	0.0011528	1	4	3	Q3ZC09	2	2537.28	High	0.0006131	1.092e-05	3.25
	FALSE	High	LSVVDQEKVDKFMIELDGTENK	1xOxidation [M13]	FALSE	Bovine	0.000103056	0.0011528	1	4	3	Q3ZC09	2	2553.28	High	0.0006131	2.196e-05	3.16
	FALSE	High	VDKFMIELDGTENK		FALSE	Bovine	3.22737e-05	0.0011528	1	4	5	Q3ZC09	1	1638.8	High	0.0006131	5.745e-06	3.53
	FALSE	High	VDKFMIELDGTENK	1xOxidation [M5]	FALSE	Bovine	0.00034777	0.0011528	1	4	6	Q3ZC09	1	1654.8	High	0.0006131	8.903e-05	3.13
	FALSE	High	YDLDFKSPDDPAR		FALSE	Bovine	0.000960865	0.0011528	1	3	2	Q3ZC09	1	1538.71	High	0.0006131	0.0002882	2.8
	FALSE	High	YGKDATNVGDEGGFAPNILENNEALELLK		FALSE	Bovine	5.17104e-07	0.0011528	1	4	3	Q3ZC09	1	3091.52	High	0.0006131	4.891e-08	3.75
	FALSE	High	VVIGMDVAASEFYRNGKYDLDFK	1xDeamidated [N15]	FALSE	Bovine	2.29663e-05	0.0011528	1	4	6	Q3ZC09	2	2638.29	High	0.0006131	3.879e-06	2.2
	FALSE	High	VNQIGSVTESLQACK	1xCarbamidomethyl [C14]	FALSE	Bovine	5.16176e-06	0.0011528	2	8	26	F1MB08; Q3ZC09	0	1633.82	High	0.0006131	6.954e-07	2.82
	FALSE	High	VNQIGSVTESLQACK	1xCarbamidomethyl [C14]; 1xDeamidated [Q3]	FALSE	Bovine	7.20987e-05	0.0011528	2	8	2	F1MB08; Q3ZC09	0	1634.81	High	0.0006131	1.455e-05	3.02
	FALSE	High	VVIGMDVAASEFYR		FALSE	Bovine	1.28249e-05	0.0011528	2	8	31	F1MB08; Q3ZC09	0	1556.78	High	0.0006131	1.987e-06	3.18
	FALSE	High	VVIGMDVAASEFYR	1xOxidation [M5]	FALSE	Bovine	8.08715e-05	0.0011528	2	8	9	F1MB08; Q3ZC09	0	1572.77	High	0.0006131	1.654e-05	1.83
	FALSE	High	VVIGMDVAASEFYRNGKYDLDFK	1xDeamidated [N15]; 1xOxidation [M5]	FALSE	Bovine	4.77277e-05	0.0011528	1	4	2	Q3ZC09	2	2654.28	High	0.0006131	9.035e-06	2.9
	FALSE	High	SKFGANAILGVSLAVCK	1xCarbamidomethyl [C16]; 1xDeamidated [N6]	FALSE	Bovine	0.0143006	0.0011528	3	9	1	A0A3Q1MIY8; F1MB08; Q3ZC09	1	1735.94	High	0.0006131	0.006503	2.13
	FALSE	High	SKFGANAILGVSLAVCK	1xCarbamidomethyl [C16]	FALSE	Bovine	1.52204e-08	0.0011528	3	9	29	A0A3Q1MIY8; F1MB08; Q3ZC09	1	1734.96	High	0.0006131	8.404e-10	3.6
	FALSE	High	SGETEDTFIADLVVGLCTGQIK	1xCarbamidomethyl [C17]	FALSE	Bovine	8.4994e-09	0.0011528	3	10	20	A0A3Q1MIY8; F1MB08; Q3ZC09	0	2353.16	High	0.0006131	4.29e-10	4.3
	FALSE	High	TLGPALLEK		FALSE	Bovine	0.00664188	0.0011528	1	3	16	Q3ZC09	0	941.567	High	0.0006131	0.002683	1.98
	FALSE	High	TLGPALLEKK		FALSE	Bovine	0.0283092	0.0011528	1	3	2	Q3ZC09	1	1069.66	High	0.0006131	0.01429	2.37
	FALSE	High	TLGPALLEKKLSVVDQEK		FALSE	Bovine	4.19079e-06	0.0011528	1	3	3	Q3ZC09	2	1968.14	High	0.0006131	5.47e-07	2.9
	FALSE	High	TAIQAAGYPDK		FALSE	Bovine	0.00202191	0.0011528	1	4	16	Q3ZC09	0	1134.58	High	0.0006131	0.0006795	2.29
	FALSE	High	TAIQAAGYPDKVVIGMDVAASEFYR		FALSE	Bovine	1.50544e-09	0.0011528	1	4	30	Q3ZC09	1	2672.34	High	0.0006131	5.821e-11	4.11
	FALSE	High	TAIQAAGYPDKVVIGMDVAASEFYR	1xDeamidated [Q4]	FALSE	Bovine	0.000139976	0.0011528	1	4	6	Q3ZC09	1	2673.32	High	0.0006131	3.124e-05	3.3
	FALSE	High	TAIQAAGYPDKVVIGMDVAASEFYR	1xOxidation [M16]	FALSE	Bovine	6.7191e-06	0.0011528	1	4	8	Q3ZC09	1	2688.33	High	0.0006131	9.403e-07	4.67
	FALSE	High	FGANAILGVSLAVCK	1xCarbamidomethyl [C14]	FALSE	Bovine	3.20004e-05	0.0011528	3	10	34	A0A3Q1MIY8; F1MB08; Q3ZC09	0	1519.83	High	0.0006131	5.702e-06	3.27
	FALSE	High	FMIELDGTENK		FALSE	Bovine	0.000845795	0.0011528	1	4	11	Q3ZC09	0	1296.61	High	0.0006131	0.0002485	2.11
	FALSE	High	FMIELDGTENK	1xOxidation [M2]	FALSE	Bovine	0.00584787	0.0011528	1	4	6	Q3ZC09	0	1312.61	High	0.0006131	0.002307	2.38
	FALSE	High	FMIELDGTENKSK	1xDeamidated [N10]	FALSE	Bovine	0.000678014	0.0011528	1	4	1	Q3ZC09	1	1512.73	High	0.0006131	0.0001925	2.16
	FALSE	High	FRAAVPSGASTGIYEALELR		FALSE	Bovine	1.82538e-05	0.0011528	1	4	1	Q3ZC09	1	2108.11	High	0.0006131	2.973e-06	2.86
	FALSE	High	GNPTVEVDLHTAKGR		FALSE	Bovine	0.000405302	0.0011528	1	4	1	Q3ZC09	1	1593.83	High	0.0006131	0.0001064	2.48
	FALSE	High	GVLKAVEHINK		FALSE	Bovine	0.0117215	0.0011528	1	3	1	Q3ZC09	1	1207.72	High	0.0006131	0.00517	1.57
	FALSE	High	GNPTVEVDLHTAK		FALSE	Bovine	0.000210552	0.0011528	2	6	14	A0A3Q1MIY8; Q3ZC09	0	1380.71	High	0.0006131	5.002e-05	2.67
	FALSE	High	AKYGKDATNVGDEGGFAPNILENNEALELLK		FALSE	Bovine	0.02275	0.0011528	1	4	1	Q3ZC09	2	3290.65	High	0.0006131	0.01111	1.57
	FALSE	High	AKYGKDATNVGDEGGFAPNILENNEALELLK	1xDeamidated [N24]	FALSE	Bovine	0.0142403	0.0011528	1	4	1	Q3ZC09	2	3291.64	High	0.0006131	0.006444	1.86
	FALSE	High	AGAAEKGVPLYR		FALSE	Bovine	0.0297709	0.0011528	1	4	1	Q3ZC09	1	1231.68	High	0.0006131	0.01513	1.86
	FALSE	High	AAVPSGASTGIYEALELR		FALSE	Bovine	1.18003e-06	0.0011528	3	10	46	A0A3Q1MIY8; F1MB08; Q3ZC09	0	1804.94	High	0.0006131	1.268e-07	3.7
	FALSE	High	AAVPSGASTGIYEALELRDGDK		FALSE	Bovine	3.51389e-05	0.0011528	2	6	3	A0A3Q1MIY8; Q3ZC09	1	2220.11	High	0.0006131	6.339e-06	2.58
	FALSE	High	AAVPSGASTGIYEALELRDGDKSR		FALSE	Bovine	0.00329614	0.0011528	1	4	2	Q3ZC09	2	2463.25	High	0.0006131	0.001191	2.54
	FALSE	High	DATNVGDEGGFAPNILENNEALELLK	1xDeamidated [N]	FALSE	Bovine	2.58071e-06	0.0011528	1	4	3	Q3ZC09	0	2744.33	High	0.0006131	3.12e-07	4.61
	FALSE	High	AVEHINKTLGPALLEK	1xDeamidated [N6]	FALSE	Bovine	0.00532646	0.0011528	1	3	1	Q3ZC09	1	1733.98	High	0.0006131	0.002072	1.89
	FALSE	High	DATNVGDEGGFAPNILENNEALELLK		FALSE	Bovine	1.64126e-05	0.0011528	1	4	11	Q3ZC09	0	2743.34	High	0.0006131	2.631e-06	3.46
	FALSE	High	IEEALGDKAVFAGR		FALSE	Bovine	0.00136747	0.0011528	1	2	1	Q3ZC09	1	1475.79	High	0.0006131	0.0004328	1.87
	FALSE	High	LGELYKNFIK	1xDeamidated [N7]	FALSE	Bovine	0.0110002	0.0011528	1	3	2	Q3ZC09	1	1225.68	High	0.0006131	0.004794	1.76
	FALSE	High	KLSVVDQEK		FALSE	Bovine	0.00274572	0.0011528	1	3	3	Q3ZC09	1	1045.59	High	0.0006131	0.0009678	2.27
	FALSE	High	IGAEVYHHLK		FALSE	Bovine	0.000287199	0.0011528	1	4	20	Q3ZC09	0	1166.63	High	0.0006131	7.143e-05	2.84
	FALSE	High	IEEALGDK		FALSE	Bovine	0.0330584	0.0011528	1	2	6	Q3ZC09	0	874.452	High	0.0006131	0.01712	1.85
	FALSE	High	LAMQEFMILPVGASSFR		FALSE	Bovine	6.46679e-06	0.0011528	1	4	22	Q3ZC09	0	1896.97	High	0.0006131	9.005e-07	2.57
	FALSE	High	LAMQEFMILPVGASSFR	1xOxidation [M]	FALSE	Bovine	3.84907e-06	0.0011528	1	4	20	Q3ZC09	0	1912.97	High	0.0006131	4.961e-07	3.26
	FALSE	High	LAMQEFMILPVGASSFR	1xDeamidated [Q4]; 1xOxidation [M7]	FALSE	Bovine	0.0354946	0.0011528	1	4	1	Q3ZC09	0	1913.95	High	0.0006131	0.01857	2.04
	FALSE	High	LAMQEFMILPVGASSFR	2xOxidation [M3; M7]	FALSE	Bovine	5.46498e-07	0.0011528	1	4	12	Q3ZC09	0	1928.96	High	0.0006131	5.222e-08	3.07
	FALSE	High	LAQSNGWGVMVSHR		FALSE	Bovine	5.93948e-06	0.0011528	2	8	2	F1MB08; Q3ZC09	0	1541.76	High	0.0006131	8.18e-07	3.4
	FALSE	High	LAQSNGWGVMVSHR	1xDeamidated [Q/N]	FALSE	Bovine	5.35e-07	0.0011528	2	8	4	F1MB08; Q3ZC09	0	1542.75	High	0.0006131	5.092e-08	3.41
	FALSE	High	LAQSNGWGVMVSHR	1xDeamidated [N/Q]; 1xOxidation [M10]	FALSE	Bovine	0.000336138	0.0011528	2	8	7	F1MB08; Q3ZC09	0	1558.74	High	0.0006131	8.565e-05	2.79
	FALSE	High	LAQSNGWGVMVSHR	1xOxidation [M10]	FALSE	Bovine	0.000353736	0.0011528	2	8	4	F1MB08; Q3ZC09	0	1557.76	High	0.0006131	9.083e-05	2.59
	FALSE	High	IAQAVEKK	1xDeamidated [Q3]	FALSE	Bovine	0.0262479	0.0011528	1	4	1	Q3ZC09	1	887.52	High	0.0006131	0.01313	1.78
	FALSE	High	LAKYNQLMRIEEALGDK		FALSE	Bovine	0.0370087	0.0011528	1	2	2	Q3ZC09	2	1992.06	High	0.0006131	0.01949	1.66
	FALSE	High	KACNCLLLK	2xCarbamidomethyl [C3; C5]	FALSE	Bovine	0.000346294	0.0011528	1	4	3	Q3ZC09	1	1119.6	High	0.0006131	8.86e-05	2.07
	FALSE	High	HIADLAGNPELILPVPAFNVINGGSHAGNKLAMQEFMILPVGASSFR	3xDeamidated [N22; N29; Q34]; 1xOxidation [M33]	FALSE	Bovine	0.0209117	0.0011528	1	4	1	Q3ZC09	1	4932.51	High	0.0006131	0.01009	2.79
	FALSE	High	HIADLAGNPELILPVPAFNVINGGSHAGNKLAMQEFMILPVGASSFR	1xOxidation [M37]	FALSE	Bovine	0.00893775	0.0011528	1	4	1	Q3ZC09	1	4929.55	High	0.0006131	0.003769	1.96
	FALSE	High	HIADLAGNPELILPVPAFNVINGGSHAGNKLAMQEFMILPVGASSFR		FALSE	Bovine	0.00234621	0.0011528	1	4	1	Q3ZC09	1	4913.56	High	0.0006131	0.0008075	1.98
	FALSE	High	HIADLAGNPELILPVPAFNVINGGSHAGNK	2xDeamidated [N22; N]	FALSE	Bovine	5.48828e-07	0.0011528	1	4	10	Q3ZC09	0	3037.57	High	0.0006131	5.251e-08	4.32
	FALSE	High	HIADLAGNPELILPVPAFNVINGGSHAGNK	1xDeamidated [N]	FALSE	Bovine	3.8208e-09	0.0011528	1	4	20	Q3ZC09	0	3036.59	High	0.0006131	1.702e-10	4.7
	FALSE	High	HIADLAGNPELILPVPAFNVINGGSHAGNK		FALSE	Bovine	9.90558e-09	0.0011528	1	4	9	Q3ZC09	0	3035.61	High	0.0006131	5.125e-10	5.1
	FALSE	High	IAQAVEKKACNCLLLK	2xCarbamidomethyl [C10; C12]	FALSE	Bovine	0.0655346	0.0023034	1	4	1	Q3ZC09	2	1859.02	High	0.001125	0.03792	1.75
	FALSE	High	ACNCLLLK	2xCarbamidomethyl [C2; C4]; 1xDeamidated [N3]	FALSE	Bovine	0.0613694	0.0023034	2	6	1	A0A3Q1MIY8; Q3ZC09	0	992.49	High	0.001125	0.03516	1.73
	FALSE	High	HIADLAGNPELILPVPAFNVINGGSHAGNKLAMQEFMILPVGASSFR	1xDeamidated [N8]; 2xOxidation [M33; M37]	FALSE	Bovine	0.0693999	0.0023034	1	4	1	Q3ZC09	1	4946.53	High	0.001125	0.0406	2.25
	FALSE	High	TAIQAAGYPDKVVIGMDVAASEFYR	1xDeamidated [Q4]; 1xOxidation [M16]	FALSE	Bovine	0.0853947	0.00337206	1	4	1	Q3ZC09	1	2689.32	High	0.001627	0.05176	0.84
	FALSE	High	IAQAVEKK		FALSE	Bovine	0.0867865	0.00337206	1	4	1	Q3ZC09	1	886.536	High	0.001627	0.05257	1.92
	FALSE	High	ACNCLLLKVNQIGSVTESIQACK	3xCarbamidomethyl [C2; C4; C22]; 1xDeamidated [Q11]	FALSE	Bovine	0.104813	0.00550291	1	4	1	Q3ZC09	1	2607.29	High	0.002636	0.06581	1.02
	FALSE	High	KACNCLLLK	2xCarbamidomethyl [C3; C5]; 1xDeamidated [N4]	FALSE	Bovine	0.102332	0.00550291	1	4	1	Q3ZC09	1	1120.59	High	0.002636	0.06373	1.86
	FALSE	High	YNQLMR		FALSE	Bovine	0.113942	0.00640011	2	6	3	A0A3Q1MIY8; Q3ZC09	0	824.408	High	0.003072	0.0724	1.5
	FALSE	High	ACNCLLLK	2xCarbamidomethyl [C2; C4]	FALSE	Bovine	0.128253	0.00725756	2	6	3	A0A3Q1MIY8; Q3ZC09	0	991.506	High	0.003488	0.08321	1.66
	FALSE	High	HISGEKLGELYK		FALSE	Bovine	0.15337	0.00824971	1	3	1	Q3ZC09	1	1373.74	High	0.003956	0.1029	0.97
	FALSE	High	YLGKGVLKAVEHINK		FALSE	Bovine	0.158159	0.00919006	1	3	1	Q3ZC09	2	1668.98	High	0.004418	0.1067	2.23
	FALSE	High	YGKDATNVGDEGGFAPNILENNEALELLK	1xDeamidated [N21]	FALSE	Bovine	0.169418	0.00991459	1	4	1	Q3ZC09	1	3092.51	High	0.004803	0.1157	1.29
	FALSE	High	AVEHINK		FALSE	Bovine	0.179326	0.00991459	2	5	2	F1MB08; Q3ZC09	0	810.447	High	0.004803	0.1238	1.5
	FALSE	High	SERLAKYNQLMR		FALSE	Bovine	0.178651	0.00991459	2	6	1	A0A3Q1MIY8; Q3ZC09	2	1508.8	High	0.004803	0.1229	2.24
FALSE	High	Master Protein	F1MB08	Phosphopyruvate hydratase OS=Bos taurus OX=9913 GN=ENO1 PE=3 SV=2	500	54.1	9.1	FALSE	33	13	5	213	445.33	Bovine
	Checked	Confidence	Sequence	Modifications	Contaminant	Marked as	Qvality PEP	Qvality q-value	# Protein Groups	# Proteins	# PSMs	Master Protein Accessions	# Missed Cleavages	Theo. MH+ [Da]	Confidence (by Search Engine): Sequest HT	Percolator q-Value (by Search Engine): Sequest HT	Percolator PEP (by Search Engine): Sequest HT	XCorr (by Search Engine): Sequest HT
	FALSE	High	VNQIGSVTESLQACK	1xCarbamidomethyl [C14]	FALSE	Bovine	5.16176e-06	0.0011528	2	8	26	F1MB08; Q3ZC09	0	1633.82	High	0.0006131	6.954e-07	2.82
	FALSE	High	VNQIGSVTESLQACK	1xCarbamidomethyl [C14]; 1xDeamidated [Q3]	FALSE	Bovine	7.20987e-05	0.0011528	2	8	2	F1MB08; Q3ZC09	0	1634.81	High	0.0006131	1.455e-05	3.02
	FALSE	High	VVIGMDVAASEFYR		FALSE	Bovine	1.28249e-05	0.0011528	2	8	31	F1MB08; Q3ZC09	0	1556.78	High	0.0006131	1.987e-06	3.18
	FALSE	High	VVIGMDVAASEFYR	1xOxidation [M5]	FALSE	Bovine	8.08715e-05	0.0011528	2	8	9	F1MB08; Q3ZC09	0	1572.77	High	0.0006131	1.654e-05	1.83
	FALSE	High	SKFGANAILGVSLAVCK	1xCarbamidomethyl [C16]; 1xDeamidated [N6]	FALSE	Bovine	0.0143006	0.0011528	3	9	1	A0A3Q1MIY8; F1MB08; Q3ZC09	1	1735.94	High	0.0006131	0.006503	2.13
	FALSE	High	SKFGANAILGVSLAVCK	1xCarbamidomethyl [C16]	FALSE	Bovine	1.52204e-08	0.0011528	3	9	29	A0A3Q1MIY8; F1MB08; Q3ZC09	1	1734.96	High	0.0006131	8.404e-10	3.6
	FALSE	High	SGETEDTFIADLVVGLCTGQIK	1xCarbamidomethyl [C17]	FALSE	Bovine	8.4994e-09	0.0011528	3	10	20	A0A3Q1MIY8; F1MB08; Q3ZC09	0	2353.16	High	0.0006131	4.29e-10	4.3
	FALSE	High	FGANAILGVSLAVCK	1xCarbamidomethyl [C14]	FALSE	Bovine	3.20004e-05	0.0011528	3	10	34	A0A3Q1MIY8; F1MB08; Q3ZC09	0	1519.83	High	0.0006131	5.702e-06	3.27
	FALSE	High	FTASAGIQVVGDDLTVTNPK		FALSE	Bovine	3.69787e-05	0.0011528	1	4	2	F1MB08	0	2033.05	High	0.0006131	6.735e-06	2.68
	FALSE	High	FTASAGIQVVGDDLTVTNPKR		FALSE	Bovine	4.28086e-06	0.0011528	1	4	1	F1MB08	1	2189.16	High	0.0006131	5.609e-07	3.54
	FALSE	High	AAVPSGASTGIYEALELR		FALSE	Bovine	1.18003e-06	0.0011528	3	10	46	A0A3Q1MIY8; F1MB08; Q3ZC09	0	1804.94	High	0.0006131	1.268e-07	3.7
	FALSE	High	DATNVGDEGGFAPNILENK		FALSE	Bovine	0.000845795	0.0011528	1	4	1	F1MB08	0	1960.92	High	0.0006131	0.0002483	2.23
	FALSE	High	IGAEVYHNLK	1xDeamidated [N8]	FALSE	Bovine	0.0101926	0.0011528	1	4	2	F1MB08	0	1144.6	High	0.0006131	0.004396	2.04
	FALSE	High	IGAEVYHNLK		FALSE	Bovine	0.00363448	0.0011528	1	4	3	F1MB08	0	1143.62	High	0.0006131	0.001337	2.01
	FALSE	High	LAQSNGWGVMVSHR		FALSE	Bovine	5.93948e-06	0.0011528	2	8	2	F1MB08; Q3ZC09	0	1541.76	High	0.0006131	8.18e-07	3.4
	FALSE	High	LAQSNGWGVMVSHR	1xDeamidated [Q/N]	FALSE	Bovine	5.35e-07	0.0011528	2	8	4	F1MB08; Q3ZC09	0	1542.75	High	0.0006131	5.092e-08	3.41
	FALSE	High	LAQSNGWGVMVSHR	1xDeamidated [N/Q]; 1xOxidation [M10]	FALSE	Bovine	0.000336138	0.0011528	2	8	7	F1MB08; Q3ZC09	0	1558.74	High	0.0006131	8.565e-05	2.79
	FALSE	High	LAQSNGWGVMVSHR	1xOxidation [M10]	FALSE	Bovine	0.000353736	0.0011528	2	8	4	F1MB08; Q3ZC09	0	1557.76	High	0.0006131	9.083e-05	2.59
	FALSE	High	SCNCLLLK	2xCarbamidomethyl [C2; C4]	FALSE	Bovine	0.0907248	0.00550291	1	4	1	F1MB08	0	1007.5	High	0.002636	0.05555	1.57
	FALSE	High	AVEHINK		FALSE	Bovine	0.179326	0.00991459	2	5	2	F1MB08; Q3ZC09	0	810.447	High	0.004803	0.1238	1.5
FALSE	High	Master Protein	A0A3Q1MIY8	Phosphopyruvate hydratase OS=Bos taurus OX=9913 GN=ENO2 PE=3 SV=1	427	46.6	4.98	FALSE	24	10	1	157	313.05	Bovine
	Checked	Confidence	Sequence	Modifications	Contaminant	Marked as	Qvality PEP	Qvality q-value	# Protein Groups	# Proteins	# PSMs	Master Protein Accessions	# Missed Cleavages	Theo. MH+ [Da]	Confidence (by Search Engine): Sequest HT	Percolator q-Value (by Search Engine): Sequest HT	Percolator PEP (by Search Engine): Sequest HT	XCorr (by Search Engine): Sequest HT
	FALSE	High	SKFGANAILGVSLAVCK	1xCarbamidomethyl [C16]; 1xDeamidated [N6]	FALSE	Bovine	0.0143006	0.0011528	3	9	1	A0A3Q1MIY8; F1MB08; Q3ZC09	1	1735.94	High	0.0006131	0.006503	2.13
	FALSE	High	SKFGANAILGVSLAVCK	1xCarbamidomethyl [C16]	FALSE	Bovine	1.52204e-08	0.0011528	3	9	29	A0A3Q1MIY8; F1MB08; Q3ZC09	1	1734.96	High	0.0006131	8.404e-10	3.6
	FALSE	High	SGETEDTFIADLVVGLCTGQIK	1xCarbamidomethyl [C17]	FALSE	Bovine	8.4994e-09	0.0011528	3	10	20	A0A3Q1MIY8; F1MB08; Q3ZC09	0	2353.16	High	0.0006131	4.29e-10	4.3
	FALSE	High	FGANAILGVSLAVCK	1xCarbamidomethyl [C14]	FALSE	Bovine	3.20004e-05	0.0011528	3	10	34	A0A3Q1MIY8; F1MB08; Q3ZC09	0	1519.83	High	0.0006131	5.702e-06	3.27
	FALSE	High	GNPTVEVDLHTAK		FALSE	Bovine	0.000210552	0.0011528	2	6	14	A0A3Q1MIY8; Q3ZC09	0	1380.71	High	0.0006131	5.002e-05	2.67
	FALSE	High	AAVPSGASTGIYEALELR		FALSE	Bovine	1.18003e-06	0.0011528	3	10	46	A0A3Q1MIY8; F1MB08; Q3ZC09	0	1804.94	High	0.0006131	1.268e-07	3.7
	FALSE	High	AAVPSGASTGIYEALELRDGDK		FALSE	Bovine	3.51389e-05	0.0011528	2	6	3	A0A3Q1MIY8; Q3ZC09	1	2220.11	High	0.0006131	6.339e-06	2.58
	FALSE	High	DGKYDLDFK		FALSE	Bovine	0.0688347	0.0023034	1	2	2	A0A3Q1MIY8	1	1100.53	High	0.001125	0.04018	2.57
	FALSE	High	ACNCLLLK	2xCarbamidomethyl [C2; C4]; 1xDeamidated [N3]	FALSE	Bovine	0.0613694	0.0023034	2	6	1	A0A3Q1MIY8; Q3ZC09	0	992.49	High	0.001125	0.03516	1.73
	FALSE	High	YNQLMR		FALSE	Bovine	0.113942	0.00640011	2	6	3	A0A3Q1MIY8; Q3ZC09	0	824.408	High	0.003072	0.0724	1.5
	FALSE	High	ACNCLLLK	2xCarbamidomethyl [C2; C4]	FALSE	Bovine	0.128253	0.00725756	2	6	3	A0A3Q1MIY8; Q3ZC09	0	991.506	High	0.003488	0.08321	1.66
	FALSE	High	SERLAKYNQLMR		FALSE	Bovine	0.178651	0.00991459	2	6	1	A0A3Q1MIY8; Q3ZC09	2	1508.8	High	0.004803	0.1229	2.24
FALSE	High	Master Protein	F1MC11	Keratin, type I cytoskeletal 14 OS=Bos taurus OX=9913 GN=KRT14 PE=1 SV=3	515	55.9	5.27	FALSE	50	39	14	131	271.26	Bovine
	Checked	Confidence	Sequence	Modifications	Contaminant	Marked as	Qvality PEP	Qvality q-value	# Protein Groups	# Proteins	# PSMs	Master Protein Accessions	# Missed Cleavages	Theo. MH+ [Da]	Confidence (by Search Engine): Sequest HT	Percolator q-Value (by Search Engine): Sequest HT	Percolator PEP (by Search Engine): Sequest HT	XCorr (by Search Engine): Sequest HT
	FALSE	High	RLLEGEDAHLSSSQFSSGSQSSR		FALSE	Bovine	7.42773e-05	0.0011528	1	2	3	F1MC11	1	2465.17	High	0.0006131	1.501e-05	4.04
	FALSE	High	RVLDELTLAR		FALSE	Bovine	0.0209117	0.0011528	4	8	2	F1MJ66; A0A3Q1LSG0; A0A140T867; F1MC11	1	1185.69	High	0.0006131	0.01005	2.36
	FALSE	High	QRPAEIKDYSPYFK	1xGln->pyro-Glu [N-Term]	FALSE	Bovine	8.69348e-05	0.0011528	1	2	1	F1MC11	1	1724.86	High	0.0006131	1.804e-05	3.32
	FALSE	High	QRPAEIKDYSPYFK		FALSE	Bovine	0.000331877	0.0011528	1	2	3	F1MC11	1	1741.89	High	0.0006131	8.449e-05	2.98
	FALSE	High	ILNEMRDQYEK		FALSE	Bovine	0.00125067	0.0011528	3	7	1	A0A3Q1LSG0; A0A140T867; F1MC11	1	1438.7	High	0.0006131	0.0003908	2.55
	FALSE	High	NHEEEMNSLRGQVGGDVNVEMDAAPGVDLSR		FALSE	Bovine	0.00519249	0.0011528	1	2	1	F1MC11	1	3325.52	High	0.0006131	0.002016	2.65
	FALSE	High	NHEEEMNSLRGQVGGDVNVEMDAAPGVDLSR	1xOxidation [M21]	FALSE	Bovine	1.19812e-05	0.0011528	1	2	2	F1MC11	1	3341.51	High	0.0006131	1.833e-06	4.31
	FALSE	High	ISSVLAGGSCR	1xCarbamidomethyl [C10]	FALSE	Bovine	0.043359	0.0011528	1	2	1	F1MC11	0	1106.56	High	0.0006131	0.0234	2.18
	FALSE	High	LSVEADINGLR		FALSE	Bovine	0.0272594	0.0011528	1	2	1	F1MC11	0	1186.64	High	0.0006131	0.01371	2.64
	FALSE	High	VLDELTLAR		FALSE	Bovine	0.00592281	0.0011528	4	8	10	F1MJ66; A0A3Q1LSG0; A0A140T867; F1MC11	0	1029.59	High	0.0006131	0.00235	2.38
	FALSE	High	TRLEQEIATYR		FALSE	Bovine	0.00307951	0.0011528	3	10	1	A0A140T867; G3X7W8; F1MC11	1	1379.73	High	0.0006131	0.001102	2.9
	FALSE	High	TRLEQEIATYRR		FALSE	Bovine	0.0153663	0.0011528	3	7	3	A0A140T867; G3X7W8; F1MC11	2	1535.83	High	0.0006131	0.007045	2.98
	FALSE	High	VVSTHEQIVR		FALSE	Bovine	0.00960552	0.0011528	1	2	2	F1MC11	0	1167.65	High	0.0006131	0.0041	1.68
	FALSE	High	VRALEEANADLEVK		TRUE	Bovine	0.0216287	0.0011528	3	6	1	O77727; A0A3Q1LSG0; F1MC11	1	1556.83	High	0.0006131	0.01048	2.05
	FALSE	High	VTMQNLNDR		TRUE	Bovine	0.0277211	0.0011528	3	8	5	Q0P5J4; P13645; F1MC11	0	1090.53	High	0.0006131	0.01394	1.84
	FALSE	High	VTMQNLNDR	1xOxidation [M3]	TRUE	Bovine	0.00952445	0.0011528	3	8	8	Q0P5J4; P13645; F1MC11	0	1106.53	High	0.0006131	0.004053	2.31
	FALSE	High	SSGGIGGGSSR		FALSE	Bovine	0.0302745	0.0011528	1	2	1	F1MC11	0	921.438	High	0.0006131	0.01546	1.77
	FALSE	High	TEELNREVATNSELVQSGK		FALSE	Bovine	2.11695e-07	0.0011528	2	5	2	A0A140T867; F1MC11	1	2104.05	High	0.0006131	1.745e-08	3.9
	FALSE	High	EVATNSELVQSGK		FALSE	Bovine	0.000173141	0.0011528	2	5	6	A0A140T867; F1MC11	0	1361.69	High	0.0006131	3.986e-05	3.1
	FALSE	High	EVATNSELVQSGKSEISELR		FALSE	Bovine	2.48826e-07	0.0011528	2	5	2	A0A140T867; F1MC11	1	2176.11	High	0.0006131	2.102e-08	4.22
	FALSE	High	EVATNSELVQSGKSEISELRR		FALSE	Bovine	0.000695535	0.0011528	2	5	2	A0A140T867; F1MC11	2	2332.21	High	0.0006131	0.0001981	2.82
	FALSE	High	GQVGGDVNVEMDAAPGVDLSR		FALSE	Bovine	8.2353e-08	0.0011528	2	4	4	A0A3Q1LSG0; F1MC11	0	2085.99	High	0.0006131	5.877e-09	3.87
	FALSE	High	GQVGGDVNVEMDAAPGVDLSR	2xDeamidated [Q2; N8]	FALSE	Bovine	1.83316e-05	0.0011528	2	4	2	A0A3Q1LSG0; F1MC11	0	2087.95	High	0.0006131	2.992e-06	3.15
	FALSE	High	GQVGGDVNVEMDAAPGVDLSR	1xOxidation [M11]	FALSE	Bovine	3.19219e-06	0.0011528	2	4	2	A0A3Q1LSG0; F1MC11	0	2101.98	High	0.0006131	3.987e-07	3.46
	FALSE	High	GQVGGDVNVEMDAAPGVDLSR	2xDeamidated [Q2; N8]; 1xOxidation [M11]	FALSE	Bovine	0.000964959	0.0011528	2	4	4	A0A3Q1LSG0; F1MC11	0	2103.95	High	0.0006131	0.0002886	3.08
	FALSE	High	ALEEANADLEVK		TRUE	Bovine	0.000710481	0.0011528	3	6	10	O77727; A0A3Q1LSG0; F1MC11	0	1301.66	High	0.0006131	0.0002027	1.75
	FALSE	High	ADLEMQIESLKEELAYLR		FALSE	Bovine	0.00800482	0.0011528	1	2	1	F1MC11	1	2151.1	High	0.0006131	0.003319	1.76
	FALSE	High	ADLEMQIESLKEELAYLRK	1xOxidation [M5]	FALSE	Bovine	0.00489283	0.0011528	1	2	4	F1MC11	2	2295.19	High	0.0006131	0.001877	3.17
	FALSE	High	ADLEMQIESLKEELAYLR	1xOxidation [M5]	FALSE	Bovine	0.00240681	0.0011528	1	2	4	F1MC11	1	2167.1	High	0.0006131	0.0008283	2.92
	FALSE	High	ASLENSLEETK		FALSE	Bovine	0.0069888	0.0011528	1	2	1	F1MC11	0	1220.6	High	0.0006131	0.002841	2.19
	FALSE	High	ASLENSLEETKGR		FALSE	Bovine	0.000322143	0.0011528	1	2	2	F1MC11	1	1433.72	High	0.0006131	8.169e-05	2.78
	FALSE	High	DAEDWFFSK		FALSE	Bovine	0.0136506	0.0011528	3	7	4	A0A3Q1LSG0; A0A140T867; F1MC11	0	1144.49	High	0.0006131	0.006137	1.72
	FALSE	High	DAEDWFFSKTEELNR		FALSE	Bovine	3.45462e-05	0.0011528	3	6	2	A0A3Q1LSG0; A0A140T867; F1MC11	1	1886.86	High	0.0006131	6.227e-06	4.21
	FALSE	High	DAEDWFFSKTEELNREVATNSELVQSGK	1xDeamidated [N14]	FALSE	Bovine	0.0164411	0.0011528	2	5	1	A0A140T867; F1MC11	2	3230.51	High	0.0006131	0.007638	2.05
	FALSE	High	LEQEIATYR		FALSE	Bovine	0.0140014	0.0011528	3	14	2	A0A140T867; G3X7W8; F1MC11	0	1122.58	High	0.0006131	0.006348	1.59
	FALSE	High	LEQEIATYRR		FALSE	Bovine	0.00916798	0.0011528	3	11	2	A0A140T867; G3X7W8; F1MC11	1	1278.68	High	0.0006131	0.003886	2.39
	FALSE	High	KNHEEEMNSLRGQVGGDVNVEMDAAPGVDLSR	1xOxidation [M22]	FALSE	Bovine	0.000262662	0.0011528	1	2	1	F1MC11	2	3469.61	High	0.0006131	6.442e-05	2.63
	FALSE	High	LASYLDKVR		TRUE	Bovine	0.00317248	0.0011528	5	10	7	F1MJ66; P13645; A0A3Q1LSG0; A0A140T867; F1MC11	1	1064.61	High	0.0006131	0.001139	1.57
	FALSE	High	LLEGEDAHLSSSQFSSGSQSSR		FALSE	Bovine	2.19415e-08	0.0011528	1	2	4	F1MC11	0	2309.06	High	0.0006131	1.279e-09	4.9
	FALSE	High	KDAEDWFFSKTEELNR		FALSE	Bovine	2.8529e-05	0.0011528	3	6	1	A0A3Q1LSG0; A0A140T867; F1MC11	2	2014.95	High	0.0006131	4.99e-06	3.03
	FALSE	High	KDAEDWFFSK		FALSE	Bovine	0.000952729	0.0011528	3	7	2	A0A3Q1LSG0; A0A140T867; F1MC11	1	1272.59	High	0.0006131	0.0002854	2.88
	FALSE	High	YETELNLR		FALSE	Bovine	0.0693999	0.0023034	2	3	1	A0A3Q1LSG0; F1MC11	0	1037.53	High	0.001125	0.04055	1.71
	FALSE	High	ILNEMRDQYEK	1xOxidation [M5]	FALSE	Bovine	0.0588963	0.0023034	3	7	2	A0A3Q1LSG0; A0A140T867; F1MC11	1	1454.69	High	0.001125	0.03344	2.13
	FALSE	High	TKYETELNLR		FALSE	Bovine	0.0574588	0.0023034	2	3	2	A0A3Q1LSG0; F1MC11	1	1266.67	High	0.001125	0.03257	1.64
	FALSE	High	LAADDFR		TRUE	Bovine	0.0714131	0.0023034	7	43	3	A6H7D3; F1MJ66; P13645; O77727; A0A3Q1LSG0; A0A140T867; F1MC11	0	807.4	High	0.001125	0.04199	1.4
	FALSE	High	TEELNREVATNSELVQSGK	2xDeamidated [N5; N11]	FALSE	Bovine	0.0725884	0.00337206	2	5	1	A0A140T867; F1MC11	1	2106.02	High	0.001627	0.04267	1.67
	FALSE	High	ADLEMQIESLKEELAYLRK		FALSE	Bovine	0.105652	0.00550291	1	2	1	F1MC11	2	2279.2	High	0.002636	0.06634	1.06
	FALSE	High	SEISELR		FALSE	Bovine	0.147564	0.00725756	2	5	1	A0A140T867; F1MC11	0	833.436	High	0.003488	0.09839	1.69
	FALSE	High	NHEEEMNSLRGQVGGDVNVEMDAAPGVDLSR	1xDeamidated [N7]; 2xOxidation [M6; M21]	FALSE	Bovine	0.166857	0.00991459	1	2	1	F1MC11	1	3358.49	High	0.004803	0.1137	1.51
	FALSE	High	LSVEADINGLRR		FALSE	Bovine	0.161837	0.00991459	1	2	1	F1MC11	1	1342.74	High	0.004803	0.1096	1.89
FALSE	High	Master Protein	A4FV94	KRT6A protein OS=Bos taurus OX=9913 GN=KRT6A PE=2 SV=1	571	60.8	8.09	FALSE	37	33	3	101	199.97	Bovine
	Checked	Confidence	Sequence	Modifications	Contaminant	Marked as	Qvality PEP	Qvality q-value	# Protein Groups	# Proteins	# PSMs	Master Protein Accessions	# Missed Cleavages	Theo. MH+ [Da]	Confidence (by Search Engine): Sequest HT	Percolator q-Value (by Search Engine): Sequest HT	Percolator PEP (by Search Engine): Sequest HT	XCorr (by Search Engine): Sequest HT
	FALSE	High	NTKQEISEINR		FALSE	Bovine	0.0309157	0.0011528	2	4	1	A4FV94; F1MUY2	1	1331.69	High	0.0006131	0.01588	1.56
	FALSE	High	NKYEDEINK		TRUE	Bovine	0.0207362	0.0011528	4	8	1	M0QVZ6; A4FV94; P04264; F1MUY2	1	1152.55	High	0.0006131	0.009982	2
	FALSE	High	NKYEDEINKR		TRUE	Bovine	0.0092853	0.0011528	4	8	3	M0QVZ6; A4FV94; P04264; F1MUY2	2	1308.65	High	0.0006131	0.003933	1.59
	FALSE	High	NLDLDSIIAEVK		TRUE	Bovine	0.000538908	0.0011528	4	7	14	A0A452DIJ6; A4FV94; P35908; F1MUY2	0	1329.73	High	0.0006131	0.0001481	2.47
	FALSE	High	NLDLDSIIAEVKAQYEEIAQR		TRUE	Bovine	2.54799e-06	0.0011528	3	5	1	A4FV94; P35908; F1MUY2	1	2418.25	High	0.0006131	3.078e-07	3.55
	FALSE	High	NLDLDSIIAEVKAQYEEIAQR	1xDeamidated [Q14]	TRUE	Bovine	1.59991e-05	0.0011528	3	5	1	A4FV94; P35908; F1MUY2	1	2419.24	High	0.0006131	2.555e-06	2.78
	FALSE	High	QNLEPLFEQYINNLR	1xGln->pyro-Glu [N-Term]	FALSE	Bovine	0.00142686	0.0011528	2	4	1	A4FV94; F1MUY2	0	1873.94	High	0.0006131	0.0004533	2.34
	FALSE	High	QNLEPLFEQYINNLR		FALSE	Bovine	2.688e-05	0.0011528	2	4	5	A4FV94; F1MUY2	0	1890.97	High	0.0006131	4.648e-06	2.34
	FALSE	High	QNLEPLFEQYINNLRR	1xGln->pyro-Glu [N-Term]	FALSE	Bovine	0.0220891	0.0011528	2	4	1	A4FV94; F1MUY2	1	2030.05	High	0.0006131	0.01074	2.05
	FALSE	High	QNLEPLFEQYINNLRR		FALSE	Bovine	0.020649	0.0011528	2	4	3	A4FV94; F1MUY2	1	2047.07	High	0.0006131	0.009928	2.49
	FALSE	High	LRSEIDHVK		FALSE	Bovine	0.0155623	0.0011528	2	5	1	A4FV94; F1MUY2	1	1096.61	High	0.0006131	0.007148	2.65
	FALSE	High	VLDTKWTLLQEQGTK		FALSE	Bovine	0.000203509	0.0011528	1	2	2	A4FV94	1	1759.96	High	0.0006131	4.802e-05	3.58
	FALSE	High	WTLLQEQGTK		FALSE	Bovine	0.00636593	0.0011528	1	2	5	A4FV94	0	1203.64	High	0.0006131	0.002543	2.38
	FALSE	High	YEDEINKR		TRUE	Bovine	0.0175163	0.0011528	8	17	2	M0QVZ6; A0A452DIJ6; A4FV94; Q08D91; P35908; P04264; A0A3Q1MYR8; F1MUY2	1	1066.52	High	0.0006131	0.008204	2.09
	FALSE	High	YEELQVTAGR		FALSE	Bovine	0.00719946	0.0011528	1	2	5	A4FV94	0	1165.58	High	0.0006131	0.002943	2.85
	FALSE	High	TLNNKFASFIDK		TRUE	Bovine	0.0287884	0.0011528	7	23	1	M0QVZ6; A0A452DIJ6; A4FV94; Q08D91; P35908; A0A3Q1MYR8; F1MUY2	1	1397.74	High	0.0006131	0.01459	2.1
	FALSE	High	TLNNKFASFIDKVR		TRUE	Bovine	5.35352e-05	0.0011528	7	23	3	M0QVZ6; A0A452DIJ6; A4FV94; Q08D91; P35908; A0A3Q1MYR8; F1MUY2	2	1652.91	High	0.0006131	1.032e-05	2.55
	FALSE	High	LRSEIDHVKK		FALSE	Bovine	0.00256523	0.0011528	2	5	2	A4FV94; F1MUY2	2	1224.71	High	0.0006131	0.0008923	3.79
	FALSE	High	LLKEYQELMNVK		FALSE	Bovine	0.00049287	0.0011528	2	8	1	A4FV94; F1MUY2	1	1507.82	High	0.0006131	0.0001333	2.42
	FALSE	High	LLKEYQELMNVK	1xOxidation [M9]	FALSE	Bovine	0.00366549	0.0011528	2	8	3	A4FV94; F1MUY2	1	1523.81	High	0.0006131	0.001345	2.07
	FALSE	High	AQYEEIAQR		TRUE	Bovine	0.0153015	0.0011528	4	10	6	A4FV94; P35908; A0A3Q1MYR8; F1MUY2	0	1107.54	High	0.0006131	0.007003	2.01
	FALSE	High	DVDAAYMNKVELQAK		FALSE	Bovine	6.06714e-06	0.0011528	3	5	2	Q148H8; A4FV94; A0A3Q1MYR8	1	1694.84	High	0.0006131	8.347e-07	4.59
	FALSE	High	DVDAAYMNKVELQAK	1xDeamidated [Q13]	FALSE	Bovine	1.08843e-06	0.0011528	3	5	2	Q148H8; A4FV94; A0A3Q1MYR8	1	1695.83	High	0.0006131	1.152e-07	3.99
	FALSE	High	DVDAAYMNKVELQAK	1xOxidation [M7]	FALSE	Bovine	3.65099e-05	0.0011528	3	5	6	Q148H8; A4FV94; A0A3Q1MYR8	1	1710.84	High	0.0006131	6.636e-06	3.65
	FALSE	High	DVDAAYMNKVELQAK	1xDeamidated [N/Q]; 1xOxidation [M7]	FALSE	Bovine	0.00909059	0.0011528	3	5	2	Q148H8; A4FV94; A0A3Q1MYR8	1	1711.82	High	0.0006131	0.003847	2.31
	FALSE	High	KQCASLQSAIADAEQR	1xCarbamidomethyl [C3]; 2xDeamidated [Q2; Q7]	FALSE	Bovine	0.0283092	0.0011528	2	5	2	A4FV94; F1MUY2	1	1777.84	High	0.0006131	0.01431	2.21
	FALSE	High	KLLEGEECR	1xCarbamidomethyl [C8]	TRUE	Bovine	0.0268052	0.0011528	8	20	2	M0QVZ6; E1B991; Q148H8; A4FV94; Q08D91; P35908; A0A3Q1MYR8; F1MUY2	1	1133.56	High	0.0006131	0.01342	2.48
	FALSE	High	LALDVEIATYR		TRUE	Bovine	0.00179504	0.0011528	7	20	5	M0QVZ6; A0A452DIJ6; A4FV94; Q08D91; P35908; A0A3Q1MYR8; F1MUY2	0	1263.69	High	0.0006131	0.0005929	2.1
	FALSE	High	LALDVEIATYRK		TRUE	Bovine	1.82538e-05	0.0011528	7	19	4	M0QVZ6; A0A452DIJ6; A4FV94; Q08D91; P35908; A0A3Q1MYR8; F1MUY2	1	1391.79	High	0.0006131	2.983e-06	3.05
	FALSE	High	KDVDAAYMNKVELQAK	1xOxidation [M8]	FALSE	Bovine	0.000391746	0.0011528	3	5	1	Q148H8; A4FV94; A0A3Q1MYR8	2	1838.93	High	0.0006131	0.0001021	2.67
	FALSE	High	KDVDAAYMNK	1xOxidation [M8]	FALSE	Bovine	0.00684211	0.0011528	4	9	1	M0QVZ6; Q148H8; A4FV94; A0A3Q1MYR8	1	1170.55	High	0.0006131	0.002774	2.16
	FALSE	High	LLEGEECR	1xCarbamidomethyl [C7]	TRUE	Bovine	0.06368	0.0023034	9	21	1	M0QVZ6; E1B991; Q148H8; A4FV94; Q08D91; P35908; A0A3Q1MYR8; F1MUY2; A6QNX5	0	1005.47	High	0.001125	0.03675	1.66
	FALSE	High	DVDAAYMNK		FALSE	Bovine	0.0621305	0.0023034	4	9	1	M0QVZ6; Q148H8; A4FV94; A0A3Q1MYR8	0	1026.46	High	0.001125	0.03558	1.99
	FALSE	High	EYQELMNVK		FALSE	Bovine	0.081015	0.00337206	4	15	1	E1B991; A4FV94; F1MUY2; A0A3Q1LRC9	0	1153.56	High	0.001627	0.04847	1.94
	FALSE	High	SGFSSVSLSR		FALSE	Bovine	0.0878444	0.00337206	2	5	2	A4FV94; F1MUY2	0	1026.52	High	0.001627	0.05346	1.56
	FALSE	High	QCASLQSAIADAEQR	1xCarbamidomethyl [C2]; 2xDeamidated [Q1; Q6]	FALSE	Bovine	0.0952117	0.00550291	2	5	1	A4FV94; F1MUY2	0	1649.74	High	0.002636	0.05877	1.77
	FALSE	High	SLYGLGGSK		FALSE	Bovine	0.091091	0.00550291	2	5	1	A4FV94; F1MUY2	0	881.473	High	0.002636	0.05577	1.46
	FALSE	High	EQIKTLNNK	1xDeamidated [Q2]	TRUE	Bovine	0.105232	0.00550291	7	23	1	M0QVZ6; A0A452DIJ6; A4FV94; Q08D91; P35908; A0A3Q1MYR8; F1MUY2	1	1088.59	High	0.002636	0.06609	2.05
	FALSE	High	EQIKTLNNK		TRUE	Bovine	0.106923	0.00640011	7	23	1	M0QVZ6; A0A452DIJ6; A4FV94; Q08D91; P35908; A0A3Q1MYR8; F1MUY2	1	1087.61	High	0.003072	0.06737	1.71
	FALSE	High	VRTEEREQIK		FALSE	Bovine	0.136004	0.00725756	4	10	1	M0QVZ6; A0A452DIJ6; A4FV94; F1MUY2	2	1287.7	High	0.003488	0.08929	1.79
	FALSE	High	LADLEDALQK		FALSE	Bovine	0.129263	0.00725756	2	4	1	A4FV94; F1MUY2	0	1115.59	High	0.003488	0.0839	1.42
	FALSE	High	EYQELMNVK	1xOxidation [M6]	FALSE	Bovine	0.172667	0.00991459	4	15	1	E1B991; A4FV94; F1MUY2; A0A3Q1LRC9	0	1169.55	High	0.004803	0.1182	1.92
FALSE	High	Master Protein	A0A140T867	Keratin, type I cytoskeletal 17 OS=Bos taurus OX=9913 GN=KRT17 PE=3 SV=1	441	48.7	5.15	FALSE	36	27	5	78	153.43	Bovine
	Checked	Confidence	Sequence	Modifications	Contaminant	Marked as	Qvality PEP	Qvality q-value	# Protein Groups	# Proteins	# PSMs	Master Protein Accessions	# Missed Cleavages	Theo. MH+ [Da]	Confidence (by Search Engine): Sequest HT	Percolator q-Value (by Search Engine): Sequest HT	Percolator PEP (by Search Engine): Sequest HT	XCorr (by Search Engine): Sequest HT
	FALSE	High	RLLEGEDAHLTQYK		FALSE	Bovine	7.36482e-05	0.0011528	1	2	2	A0A140T867	1	1672.87	High	0.0006131	1.487e-05	3.05
	FALSE	High	RVLDELTLAR		FALSE	Bovine	0.0209117	0.0011528	4	8	2	F1MJ66; A0A3Q1LSG0; A0A140T867; F1MC11	1	1185.69	High	0.0006131	0.01005	2.36
	FALSE	High	ILNEMRDQYEK		FALSE	Bovine	0.00125067	0.0011528	3	7	1	A0A3Q1LSG0; A0A140T867; F1MC11	1	1438.7	High	0.0006131	0.0003908	2.55
	FALSE	High	NHEEEMKALRGQVGGEINVEMDAAPGVDLSR	2xDeamidated [Q12; N18]; 1xOxidation [M21]	FALSE	Bovine	0.000464384	0.0011528	1	3	2	A0A140T867	2	3369.57	High	0.0006131	0.0001245	3.94
	FALSE	High	VLDELTLAR		FALSE	Bovine	0.00592281	0.0011528	4	8	10	F1MJ66; A0A3Q1LSG0; A0A140T867; F1MC11	0	1029.59	High	0.0006131	0.00235	2.38
	FALSE	High	TRLEQEIATYR		FALSE	Bovine	0.00307951	0.0011528	3	10	1	A0A140T867; G3X7W8; F1MC11	1	1379.73	High	0.0006131	0.001102	2.9
	FALSE	High	TRLEQEIATYRR		FALSE	Bovine	0.0153663	0.0011528	3	7	3	A0A140T867; G3X7W8; F1MC11	2	1535.83	High	0.0006131	0.007045	2.98
	FALSE	High	TEELNREVATNSELVQSGK		FALSE	Bovine	2.11695e-07	0.0011528	2	5	2	A0A140T867; F1MC11	1	2104.05	High	0.0006131	1.745e-08	3.9
	FALSE	High	EVATNSELVQSGK		FALSE	Bovine	0.000173141	0.0011528	2	5	6	A0A140T867; F1MC11	0	1361.69	High	0.0006131	3.986e-05	3.1
	FALSE	High	EVATNSELVQSGKSEISELR		FALSE	Bovine	2.48826e-07	0.0011528	2	5	2	A0A140T867; F1MC11	1	2176.11	High	0.0006131	2.102e-08	4.22
	FALSE	High	EVATNSELVQSGKSEISELRR		FALSE	Bovine	0.000695535	0.0011528	2	5	2	A0A140T867; F1MC11	2	2332.21	High	0.0006131	0.0001981	2.82
	FALSE	High	GQVGGEINVEMDAAPGVDLSR		FALSE	Bovine	7.12659e-08	0.0011528	1	3	3	A0A140T867	0	2114.02	High	0.0006131	4.986e-09	4.48
	FALSE	High	GQVGGEINVEMDAAPGVDLSR	1xOxidation [M11]	FALSE	Bovine	8.03313e-06	0.0011528	1	3	4	A0A140T867	0	2130.01	High	0.0006131	1.157e-06	2.78
	FALSE	High	ADLEMQIENLK	1xOxidation [M5]	FALSE	Bovine	0.0183488	0.0011528	2	3	1	A0A3Q1LSG0; A0A140T867	0	1319.65	High	0.0006131	0.008658	2.7
	FALSE	High	DAEDWFFSK		FALSE	Bovine	0.0136506	0.0011528	3	7	4	A0A3Q1LSG0; A0A140T867; F1MC11	0	1144.49	High	0.0006131	0.006137	1.72
	FALSE	High	DAEDWFFSKTEELNR		FALSE	Bovine	3.45462e-05	0.0011528	3	6	2	A0A3Q1LSG0; A0A140T867; F1MC11	1	1886.86	High	0.0006131	6.227e-06	4.21
	FALSE	High	DAEDWFFSKTEELNREVATNSELVQSGK	1xDeamidated [N14]	FALSE	Bovine	0.0164411	0.0011528	2	5	1	A0A140T867; F1MC11	2	3230.51	High	0.0006131	0.007638	2.05
	FALSE	High	LEQEIATYR		FALSE	Bovine	0.0140014	0.0011528	3	14	2	A0A140T867; G3X7W8; F1MC11	0	1122.58	High	0.0006131	0.006348	1.59
	FALSE	High	LEQEIATYRR		FALSE	Bovine	0.00916798	0.0011528	3	11	2	A0A140T867; G3X7W8; F1MC11	1	1278.68	High	0.0006131	0.003886	2.39
	FALSE	High	LASYLDKVR		TRUE	Bovine	0.00317248	0.0011528	5	10	7	F1MJ66; P13645; A0A3Q1LSG0; A0A140T867; F1MC11	1	1064.61	High	0.0006131	0.001139	1.57
	FALSE	High	LLEGEDAHLTQYK		FALSE	Bovine	0.000178373	0.0011528	1	2	2	A0A140T867	0	1516.76	High	0.0006131	4.125e-05	2.76
	FALSE	High	KDAEDWFFSKTEELNR		FALSE	Bovine	2.8529e-05	0.0011528	3	6	1	A0A3Q1LSG0; A0A140T867; F1MC11	2	2014.95	High	0.0006131	4.99e-06	3.03
	FALSE	High	KDAEDWFFSK		FALSE	Bovine	0.000952729	0.0011528	3	7	2	A0A3Q1LSG0; A0A140T867; F1MC11	1	1272.59	High	0.0006131	0.0002854	2.88
	FALSE	High	ILNEMRDQYEK	1xOxidation [M5]	FALSE	Bovine	0.0588963	0.0023034	3	7	2	A0A3Q1LSG0; A0A140T867; F1MC11	1	1454.69	High	0.001125	0.03344	2.13
	FALSE	High	ATMQNLNDR		FALSE	Bovine	0.0591393	0.0023034	1	2	2	A0A140T867	0	1062.5	High	0.001125	0.03361	1.58
	FALSE	High	ATMQNLNDR	1xOxidation [M3]	FALSE	Bovine	0.0611176	0.0023034	1	2	3	A0A140T867	0	1078.49	High	0.001125	0.03496	1.15
	FALSE	High	LAADDFR		TRUE	Bovine	0.0714131	0.0023034	7	43	3	A6H7D3; F1MJ66; P13645; O77727; A0A3Q1LSG0; A0A140T867; F1MC11	0	807.4	High	0.001125	0.04199	1.4
	FALSE	High	TEELNREVATNSELVQSGK	2xDeamidated [N5; N11]	FALSE	Bovine	0.0725884	0.00337206	2	5	1	A0A140T867; F1MC11	1	2106.02	High	0.001627	0.04267	1.67
	FALSE	High	ADLEMQIENLKEELAYLRK	1xDeamidated [Q6]; 1xOxidation [M5]	FALSE	Bovine	0.117144	0.00640011	2	3	1	A0A3Q1LSG0; A0A140T867	2	2323.18	High	0.003072	0.07487	1.18
	FALSE	High	ADLEMQIENLKEELAYLR	1xDeamidated [Q6]; 1xOxidation [M5]	FALSE	Bovine	0.127751	0.00725756	2	3	1	A0A3Q1LSG0; A0A140T867	1	2195.09	High	0.003488	0.08271	1.49
	FALSE	High	SEISELR		FALSE	Bovine	0.147564	0.00725756	2	5	1	A0A140T867; F1MC11	0	833.436	High	0.003488	0.09839	1.69
FALSE	High	Master Protein	A0A3Q1MYR8	Keratin 3 OS=Bos taurus OX=9913 GN=KRT3 PE=1 SV=1	628	64.1	8.38	FALSE	22	22	3	70	140.74	Bovine
	Checked	Confidence	Sequence	Modifications	Contaminant	Marked as	Qvality PEP	Qvality q-value	# Protein Groups	# Proteins	# PSMs	Master Protein Accessions	# Missed Cleavages	Theo. MH+ [Da]	Confidence (by Search Engine): Sequest HT	Percolator q-Value (by Search Engine): Sequest HT	Percolator PEP (by Search Engine): Sequest HT	XCorr (by Search Engine): Sequest HT
	FALSE	High	NMQDLVEDFK	1xOxidation [M2]	FALSE	Bovine	0.0390718	0.0011528	2	5	1	M0QVZ6; A0A3Q1MYR8	0	1254.57	High	0.0006131	0.02081	2.53
	FALSE	High	LLRDYQELMNVK		TRUE	Bovine	0.00206534	0.0011528	2	3	2	P35908; A0A3Q1MYR8	1	1521.81	High	0.0006131	0.000696	2.58
	FALSE	High	YEDEINKR		TRUE	Bovine	0.0175163	0.0011528	8	17	2	M0QVZ6; A0A452DIJ6; A4FV94; Q08D91; P35908; P04264; A0A3Q1MYR8; F1MUY2	1	1066.52	High	0.0006131	0.008204	2.09
	FALSE	High	SLDLDSIIAEVK		TRUE	Bovine	0.000396775	0.0011528	4	10	14	M0QVZ6; Q08D91; P04264; A0A3Q1MYR8	0	1302.72	High	0.0006131	0.0001039	2.58
	FALSE	High	TLNNKFASFIDK		TRUE	Bovine	0.0287884	0.0011528	7	23	1	M0QVZ6; A0A452DIJ6; A4FV94; Q08D91; P35908; A0A3Q1MYR8; F1MUY2	1	1397.74	High	0.0006131	0.01459	2.1
	FALSE	High	TLNNKFASFIDKVR		TRUE	Bovine	5.35352e-05	0.0011528	7	23	3	M0QVZ6; A0A452DIJ6; A4FV94; Q08D91; P35908; A0A3Q1MYR8; F1MUY2	2	1652.91	High	0.0006131	1.032e-05	2.55
	FALSE	High	TAAENEFVTLK		FALSE	Bovine	0.00174242	0.0011528	1	3	1	A0A3Q1MYR8	0	1222.63	High	0.0006131	0.0005729	3.12
	FALSE	High	TAAENEFVTLKK		FALSE	Bovine	0.000893862	0.0011528	1	3	3	A0A3Q1MYR8	1	1350.73	High	0.0006131	0.0002642	3.23
	FALSE	High	TAAENEFVTLKK	1xDeamidated [N5]	FALSE	Bovine	0.000817508	0.0011528	1	3	1	A0A3Q1MYR8	1	1351.71	High	0.0006131	0.0002393	2.15
	FALSE	High	FLEQQNKVLETK		FALSE	Bovine	0.0149815	0.0011528	5	11	1	E1B991; A0A452DIJ6; Q08D91; A0A3Q1MYR8; A6QNX5	1	1476.81	High	0.0006131	0.006847	1.91
	FALSE	High	AQYEEIAQR		TRUE	Bovine	0.0153015	0.0011528	4	10	6	A4FV94; P35908; A0A3Q1MYR8; F1MUY2	0	1107.54	High	0.0006131	0.007003	2.01
	FALSE	High	DVDAAYMNKVELQAK		FALSE	Bovine	6.06714e-06	0.0011528	3	5	2	Q148H8; A4FV94; A0A3Q1MYR8	1	1694.84	High	0.0006131	8.347e-07	4.59
	FALSE	High	DVDAAYMNKVELQAK	1xDeamidated [Q13]	FALSE	Bovine	1.08843e-06	0.0011528	3	5	2	Q148H8; A4FV94; A0A3Q1MYR8	1	1695.83	High	0.0006131	1.152e-07	3.99
	FALSE	High	DVDAAYMNKVELQAK	1xOxidation [M7]	FALSE	Bovine	3.65099e-05	0.0011528	3	5	6	Q148H8; A4FV94; A0A3Q1MYR8	1	1710.84	High	0.0006131	6.636e-06	3.65
	FALSE	High	DVDAAYMNKVELQAK	1xDeamidated [N/Q]; 1xOxidation [M7]	FALSE	Bovine	0.00909059	0.0011528	3	5	2	Q148H8; A4FV94; A0A3Q1MYR8	1	1711.82	High	0.0006131	0.003847	2.31
	FALSE	High	DYQELMNVK	1xOxidation [M6]	TRUE	Bovine	0.0226544	0.0011528	2	3	1	P35908; A0A3Q1MYR8	0	1155.54	High	0.0006131	0.01105	1.91
	FALSE	High	KLLEGEECR	1xCarbamidomethyl [C8]	TRUE	Bovine	0.0268052	0.0011528	8	20	2	M0QVZ6; E1B991; Q148H8; A4FV94; Q08D91; P35908; A0A3Q1MYR8; F1MUY2	1	1133.56	High	0.0006131	0.01342	2.48
	FALSE	High	LALDVEIATYR		TRUE	Bovine	0.00179504	0.0011528	7	20	5	M0QVZ6; A0A452DIJ6; A4FV94; Q08D91; P35908; A0A3Q1MYR8; F1MUY2	0	1263.69	High	0.0006131	0.0005929	2.1
	FALSE	High	KYEDEINKR		TRUE	Bovine	0.00298927	0.0011528	2	4	2	P35908; A0A3Q1MYR8	2	1194.61	High	0.0006131	0.001065	2.98
	FALSE	High	LALDVEIATYRK		TRUE	Bovine	1.82538e-05	0.0011528	7	19	4	M0QVZ6; A0A452DIJ6; A4FV94; Q08D91; P35908; A0A3Q1MYR8; F1MUY2	1	1391.79	High	0.0006131	2.983e-06	3.05
	FALSE	High	KDVDAAYMNKVELQAK	1xOxidation [M8]	FALSE	Bovine	0.000391746	0.0011528	3	5	1	Q148H8; A4FV94; A0A3Q1MYR8	2	1838.93	High	0.0006131	0.0001021	2.67
	FALSE	High	KDVDAAYMNK	1xOxidation [M8]	FALSE	Bovine	0.00684211	0.0011528	4	9	1	M0QVZ6; Q148H8; A4FV94; A0A3Q1MYR8	1	1170.55	High	0.0006131	0.002774	2.16
	FALSE	High	LLEGEECR	1xCarbamidomethyl [C7]	TRUE	Bovine	0.06368	0.0023034	9	21	1	M0QVZ6; E1B991; Q148H8; A4FV94; Q08D91; P35908; A0A3Q1MYR8; F1MUY2; A6QNX5	0	1005.47	High	0.001125	0.03675	1.66
	FALSE	High	NMQDLVEDFK		FALSE	Bovine	0.0457657	0.0023034	2	5	1	M0QVZ6; A0A3Q1MYR8	0	1238.57	High	0.001125	0.02495	1.12
	FALSE	High	DVDAAYMNK		FALSE	Bovine	0.0621305	0.0023034	4	9	1	M0QVZ6; Q148H8; A4FV94; A0A3Q1MYR8	0	1026.46	High	0.001125	0.03558	1.99
	FALSE	High	LLRDYQELMNVK	1xOxidation [M9]	TRUE	Bovine	0.0601206	0.0023034	2	3	1	P35908; A0A3Q1MYR8	1	1537.8	High	0.001125	0.0343	2.37
	FALSE	High	EQIKTLNNK	1xDeamidated [Q2]	TRUE	Bovine	0.105232	0.00550291	7	23	1	M0QVZ6; A0A452DIJ6; A4FV94; Q08D91; P35908; A0A3Q1MYR8; F1MUY2	1	1088.59	High	0.002636	0.06609	2.05
	FALSE	High	EQIKTLNNK		TRUE	Bovine	0.106923	0.00640011	7	23	1	M0QVZ6; A0A452DIJ6; A4FV94; Q08D91; P35908; A0A3Q1MYR8; F1MUY2	1	1087.61	High	0.003072	0.06737	1.71
	FALSE	High	SGAGGFGSR		FALSE	Bovine	0.136004	0.00725756	1	2	1	A0A3Q1MYR8	0	795.374	High	0.003488	0.08935	1.66
FALSE	High	Master Protein	F1MUY2	Keratin 6B OS=Bos taurus OX=9913 GN=KRT6B PE=3 SV=1	571	60.8	8.35	FALSE	32	27	1	75	139.83	Bovine
	Checked	Confidence	Sequence	Modifications	Contaminant	Marked as	Qvality PEP	Qvality q-value	# Protein Groups	# Proteins	# PSMs	Master Protein Accessions	# Missed Cleavages	Theo. MH+ [Da]	Confidence (by Search Engine): Sequest HT	Percolator q-Value (by Search Engine): Sequest HT	Percolator PEP (by Search Engine): Sequest HT	XCorr (by Search Engine): Sequest HT
	FALSE	High	NTKQEISEINR		FALSE	Bovine	0.0309157	0.0011528	2	4	1	A4FV94; F1MUY2	1	1331.69	High	0.0006131	0.01588	1.56
	FALSE	High	NKYEDEINK		TRUE	Bovine	0.0207362	0.0011528	4	8	1	M0QVZ6; A4FV94; P04264; F1MUY2	1	1152.55	High	0.0006131	0.009982	2
	FALSE	High	NKYEDEINKR		TRUE	Bovine	0.0092853	0.0011528	4	8	3	M0QVZ6; A4FV94; P04264; F1MUY2	2	1308.65	High	0.0006131	0.003933	1.59
	FALSE	High	NLDLDSIIAEVK		TRUE	Bovine	0.000538908	0.0011528	4	7	14	A0A452DIJ6; A4FV94; P35908; F1MUY2	0	1329.73	High	0.0006131	0.0001481	2.47
	FALSE	High	NLDLDSIIAEVKAQYEEIAQR		TRUE	Bovine	2.54799e-06	0.0011528	3	5	1	A4FV94; P35908; F1MUY2	1	2418.25	High	0.0006131	3.078e-07	3.55
	FALSE	High	NLDLDSIIAEVKAQYEEIAQR	1xDeamidated [Q14]	TRUE	Bovine	1.59991e-05	0.0011528	3	5	1	A4FV94; P35908; F1MUY2	1	2419.24	High	0.0006131	2.555e-06	2.78
	FALSE	High	QNLEPLFEQYINNLR	1xGln->pyro-Glu [N-Term]	FALSE	Bovine	0.00142686	0.0011528	2	4	1	A4FV94; F1MUY2	0	1873.94	High	0.0006131	0.0004533	2.34
	FALSE	High	QNLEPLFEQYINNLR		FALSE	Bovine	2.688e-05	0.0011528	2	4	5	A4FV94; F1MUY2	0	1890.97	High	0.0006131	4.648e-06	2.34
	FALSE	High	QNLEPLFEQYINNLRR	1xGln->pyro-Glu [N-Term]	FALSE	Bovine	0.0220891	0.0011528	2	4	1	A4FV94; F1MUY2	1	2030.05	High	0.0006131	0.01074	2.05
	FALSE	High	QNLEPLFEQYINNLRR		FALSE	Bovine	0.020649	0.0011528	2	4	3	A4FV94; F1MUY2	1	2047.07	High	0.0006131	0.009928	2.49
	FALSE	High	LRSEIDHVK		FALSE	Bovine	0.0155623	0.0011528	2	5	1	A4FV94; F1MUY2	1	1096.61	High	0.0006131	0.007148	2.65
	FALSE	High	WTLLQEQGTRTVR		FALSE	Bovine	0.00506189	0.0011528	1	3	1	F1MUY2	1	1587.86	High	0.0006131	0.001956	2.33
	FALSE	High	YEDEINKR		TRUE	Bovine	0.0175163	0.0011528	8	17	2	M0QVZ6; A0A452DIJ6; A4FV94; Q08D91; P35908; P04264; A0A3Q1MYR8; F1MUY2	1	1066.52	High	0.0006131	0.008204	2.09
	FALSE	High	TLNNKFASFIDK		TRUE	Bovine	0.0287884	0.0011528	7	23	1	M0QVZ6; A0A452DIJ6; A4FV94; Q08D91; P35908; A0A3Q1MYR8; F1MUY2	1	1397.74	High	0.0006131	0.01459	2.1
	FALSE	High	TLNNKFASFIDKVR		TRUE	Bovine	5.35352e-05	0.0011528	7	23	3	M0QVZ6; A0A452DIJ6; A4FV94; Q08D91; P35908; A0A3Q1MYR8; F1MUY2	2	1652.91	High	0.0006131	1.032e-05	2.55
	FALSE	High	LRSEIDHVKK		FALSE	Bovine	0.00256523	0.0011528	2	5	2	A4FV94; F1MUY2	2	1224.71	High	0.0006131	0.0008923	3.79
	FALSE	High	LLKEYQELMNVK		FALSE	Bovine	0.00049287	0.0011528	2	8	1	A4FV94; F1MUY2	1	1507.82	High	0.0006131	0.0001333	2.42
	FALSE	High	LLKEYQELMNVK	1xOxidation [M9]	FALSE	Bovine	0.00366549	0.0011528	2	8	3	A4FV94; F1MUY2	1	1523.81	High	0.0006131	0.001345	2.07
	FALSE	High	AQYEEIAQR		TRUE	Bovine	0.0153015	0.0011528	4	10	6	A4FV94; P35908; A0A3Q1MYR8; F1MUY2	0	1107.54	High	0.0006131	0.007003	2.01
	FALSE	High	KQCASLQSAIADAEQR	1xCarbamidomethyl [C3]; 2xDeamidated [Q2; Q7]	FALSE	Bovine	0.0283092	0.0011528	2	5	2	A4FV94; F1MUY2	1	1777.84	High	0.0006131	0.01431	2.21
	FALSE	High	KLLEGEECR	1xCarbamidomethyl [C8]	TRUE	Bovine	0.0268052	0.0011528	8	20	2	M0QVZ6; E1B991; Q148H8; A4FV94; Q08D91; P35908; A0A3Q1MYR8; F1MUY2	1	1133.56	High	0.0006131	0.01342	2.48
	FALSE	High	LALDVEIATYR		TRUE	Bovine	0.00179504	0.0011528	7	20	5	M0QVZ6; A0A452DIJ6; A4FV94; Q08D91; P35908; A0A3Q1MYR8; F1MUY2	0	1263.69	High	0.0006131	0.0005929	2.1
	FALSE	High	LALDVEIATYRK		TRUE	Bovine	1.82538e-05	0.0011528	7	19	4	M0QVZ6; A0A452DIJ6; A4FV94; Q08D91; P35908; A0A3Q1MYR8; F1MUY2	1	1391.79	High	0.0006131	2.983e-06	3.05
	FALSE	High	LLEGEECR	1xCarbamidomethyl [C7]	TRUE	Bovine	0.06368	0.0023034	9	21	1	M0QVZ6; E1B991; Q148H8; A4FV94; Q08D91; P35908; A0A3Q1MYR8; F1MUY2; A6QNX5	0	1005.47	High	0.001125	0.03675	1.66
	FALSE	High	EYQELMNVK		FALSE	Bovine	0.081015	0.00337206	4	15	1	E1B991; A4FV94; F1MUY2; A0A3Q1LRC9	0	1153.56	High	0.001627	0.04847	1.94
	FALSE	High	SGFSSVSLSR		FALSE	Bovine	0.0878444	0.00337206	2	5	2	A4FV94; F1MUY2	0	1026.52	High	0.001627	0.05346	1.56
	FALSE	High	QCASLQSAIADAEQR	1xCarbamidomethyl [C2]; 2xDeamidated [Q1; Q6]	FALSE	Bovine	0.0952117	0.00550291	2	5	1	A4FV94; F1MUY2	0	1649.74	High	0.002636	0.05877	1.77
	FALSE	High	SLYGLGGSK		FALSE	Bovine	0.091091	0.00550291	2	5	1	A4FV94; F1MUY2	0	881.473	High	0.002636	0.05577	1.46
	FALSE	High	EQIKTLNNK	1xDeamidated [Q2]	TRUE	Bovine	0.105232	0.00550291	7	23	1	M0QVZ6; A0A452DIJ6; A4FV94; Q08D91; P35908; A0A3Q1MYR8; F1MUY2	1	1088.59	High	0.002636	0.06609	2.05
	FALSE	High	EQIKTLNNK		TRUE	Bovine	0.106923	0.00640011	7	23	1	M0QVZ6; A0A452DIJ6; A4FV94; Q08D91; P35908; A0A3Q1MYR8; F1MUY2	1	1087.61	High	0.003072	0.06737	1.71
	FALSE	High	VRTEEREQIK		FALSE	Bovine	0.136004	0.00725756	4	10	1	M0QVZ6; A0A452DIJ6; A4FV94; F1MUY2	2	1287.7	High	0.003488	0.08929	1.79
	FALSE	High	LADLEDALQK		FALSE	Bovine	0.129263	0.00725756	2	4	1	A4FV94; F1MUY2	0	1115.59	High	0.003488	0.0839	1.42
	FALSE	High	EYQELMNVK	1xOxidation [M6]	FALSE	Bovine	0.172667	0.00991459	4	15	1	E1B991; A4FV94; F1MUY2; A0A3Q1LRC9	0	1169.55	High	0.004803	0.1182	1.92
FALSE	High	Master Protein	M0QVZ6	Keratin, type II cytoskeletal 5 OS=Bos taurus OX=9913 GN=KRT5 PE=3 SV=2	594	62.6	8.15	FALSE	45	36	17	80	137.52	Bovine
	Checked	Confidence	Sequence	Modifications	Contaminant	Marked as	Qvality PEP	Qvality q-value	# Protein Groups	# Proteins	# PSMs	Master Protein Accessions	# Missed Cleavages	Theo. MH+ [Da]	Confidence (by Search Engine): Sequest HT	Percolator q-Value (by Search Engine): Sequest HT	Percolator PEP (by Search Engine): Sequest HT	XCorr (by Search Engine): Sequest HT
	FALSE	High	QCANLQNAIADAEQR	1xCarbamidomethyl [C2]	FALSE	Bovine	0.000113645	0.0011528	1	3	1	M0QVZ6	0	1701.8	High	0.0006131	2.456e-05	3.11
	FALSE	High	NKYEDEINK		TRUE	Bovine	0.0207362	0.0011528	4	8	1	M0QVZ6; A4FV94; P04264; F1MUY2	1	1152.55	High	0.0006131	0.009982	2
	FALSE	High	NKYEDEINKR		TRUE	Bovine	0.0092853	0.0011528	4	8	3	M0QVZ6; A4FV94; P04264; F1MUY2	2	1308.65	High	0.0006131	0.003933	1.59
	FALSE	High	NMQDLVEDFK	1xOxidation [M2]	FALSE	Bovine	0.0390718	0.0011528	2	5	1	M0QVZ6; A0A3Q1MYR8	0	1254.57	High	0.0006131	0.02081	2.53
	FALSE	High	NMQDLVEDFKNK		FALSE	Bovine	0.0120741	0.0011528	1	3	1	M0QVZ6	1	1480.71	High	0.0006131	0.005335	2
	FALSE	High	NTKHEISEMNR	1xOxidation [M9]	FALSE	Bovine	0.0245403	0.0011528	1	3	1	M0QVZ6	1	1374.64	High	0.0006131	0.01209	1.68
	FALSE	High	LLREYQELMNTK		FALSE	Bovine	0.0240295	0.0011528	1	4	1	M0QVZ6	1	1537.8	High	0.0006131	0.01182	3.61
	FALSE	High	LLREYQELMNTK	1xOxidation [M9]	FALSE	Bovine	0.0264695	0.0011528	1	4	1	M0QVZ6	1	1553.8	High	0.0006131	0.0132	2.33
	FALSE	High	MFFDAELSQMQTHVSDTSVVLSMDNNR	2xOxidation [M10; M23]	FALSE	Bovine	3.94146e-05	0.0011528	1	3	1	M0QVZ6	0	3134.39	High	0.0006131	7.25e-06	3.64
	FALSE	High	MFFDAELSQMQTHVSDTSVVLSMDNNR	3xOxidation [M1; M10; M23]	FALSE	Bovine	2.67659e-05	0.0011528	1	3	3	M0QVZ6	0	3150.38	High	0.0006131	4.623e-06	3.82
	FALSE	High	VDALMDEINFMK		FALSE	Bovine	0.00102851	0.0011528	1	3	1	M0QVZ6	0	1425.68	High	0.0006131	0.0003119	2.47
	FALSE	High	VDALMDEINFMK	1xOxidation [M11]	FALSE	Bovine	0.0265809	0.0011528	1	3	1	M0QVZ6	0	1441.67	High	0.0006131	0.01331	2.34
	FALSE	High	VDALMDEINFMK	2xOxidation [M5; M11]	FALSE	Bovine	0.00236624	0.0011528	1	3	1	M0QVZ6	0	1457.67	High	0.0006131	0.000814	2.1
	FALSE	High	TTAENEFVMLKK		FALSE	Bovine	0.00286491	0.0011528	1	3	1	M0QVZ6	1	1410.73	High	0.0006131	0.001016	2.23
	FALSE	High	YEDEINKR		TRUE	Bovine	0.0175163	0.0011528	8	17	2	M0QVZ6; A0A452DIJ6; A4FV94; Q08D91; P35908; P04264; A0A3Q1MYR8; F1MUY2	1	1066.52	High	0.0006131	0.008204	2.09
	FALSE	High	YEELQQTAGR		FALSE	Bovine	0.00119862	0.0011528	1	3	3	M0QVZ6	0	1194.57	High	0.0006131	0.000372	2.23
	FALSE	High	SLYNLGGSKR		FALSE	Bovine	0.0304017	0.0011528	1	3	1	M0QVZ6	1	1094.6	High	0.0006131	0.01556	1.43
	FALSE	High	SLDLDSIIAEVK		TRUE	Bovine	0.000396775	0.0011528	4	10	14	M0QVZ6; Q08D91; P04264; A0A3Q1MYR8	0	1302.72	High	0.0006131	0.0001039	2.58
	FALSE	High	SFSTASAITPSVSR		FALSE	Bovine	0.000407029	0.0011528	1	3	2	M0QVZ6	0	1410.72	High	0.0006131	0.0001071	2.32
	FALSE	High	SGGGGGGGFGR		FALSE	Bovine	0.0124372	0.0011528	1	3	1	M0QVZ6	0	865.391	High	0.0006131	0.005533	2.98
	FALSE	High	SRTEAESWYQTKYEELQQTAGR		FALSE	Bovine	5.64397e-06	0.0011528	1	3	2	M0QVZ6	2	2661.25	High	0.0006131	7.687e-07	4.09
	FALSE	High	TEAESWYQTK		FALSE	Bovine	0.0133084	0.0011528	1	3	2	M0QVZ6	0	1242.56	High	0.0006131	0.005961	1.93
	FALSE	High	TEAESWYQTKYEELQQTAGR		FALSE	Bovine	3.95565e-07	0.0011528	1	3	2	M0QVZ6	1	2418.12	High	0.0006131	3.593e-08	4.23
	FALSE	High	TLNNKFASFIDK		TRUE	Bovine	0.0287884	0.0011528	7	23	1	M0QVZ6; A0A452DIJ6; A4FV94; Q08D91; P35908; A0A3Q1MYR8; F1MUY2	1	1397.74	High	0.0006131	0.01459	2.1
	FALSE	High	TLNNKFASFIDKVR		TRUE	Bovine	5.35352e-05	0.0011528	7	23	3	M0QVZ6; A0A452DIJ6; A4FV94; Q08D91; P35908; A0A3Q1MYR8; F1MUY2	2	1652.91	High	0.0006131	1.032e-05	2.55
	FALSE	High	KLLEGEECR	1xCarbamidomethyl [C8]	TRUE	Bovine	0.0268052	0.0011528	8	20	2	M0QVZ6; E1B991; Q148H8; A4FV94; Q08D91; P35908; A0A3Q1MYR8; F1MUY2	1	1133.56	High	0.0006131	0.01342	2.48
	FALSE	High	LALDVEIATYR		TRUE	Bovine	0.00179504	0.0011528	7	20	5	M0QVZ6; A0A452DIJ6; A4FV94; Q08D91; P35908; A0A3Q1MYR8; F1MUY2	0	1263.69	High	0.0006131	0.0005929	2.1
	FALSE	High	LALDVEIATYRK		TRUE	Bovine	1.82538e-05	0.0011528	7	19	4	M0QVZ6; A0A452DIJ6; A4FV94; Q08D91; P35908; A0A3Q1MYR8; F1MUY2	1	1391.79	High	0.0006131	2.983e-06	3.05
	FALSE	High	KDVDAAYMNK	1xOxidation [M8]	FALSE	Bovine	0.00684211	0.0011528	4	9	1	M0QVZ6; Q148H8; A4FV94; A0A3Q1MYR8	1	1170.55	High	0.0006131	0.002774	2.16
	FALSE	High	LLEGEECR	1xCarbamidomethyl [C7]	TRUE	Bovine	0.06368	0.0023034	9	21	1	M0QVZ6; E1B991; Q148H8; A4FV94; Q08D91; P35908; A0A3Q1MYR8; F1MUY2; A6QNX5	0	1005.47	High	0.001125	0.03675	1.66
	FALSE	High	NMQDLVEDFK		FALSE	Bovine	0.0457657	0.0023034	2	5	1	M0QVZ6; A0A3Q1MYR8	0	1238.57	High	0.001125	0.02495	1.12
	FALSE	High	DVDAAYMNK		FALSE	Bovine	0.0621305	0.0023034	4	9	1	M0QVZ6; Q148H8; A4FV94; A0A3Q1MYR8	0	1026.46	High	0.001125	0.03558	1.99
	FALSE	High	EYQELMNTK	1xOxidation [M6]	FALSE	Bovine	0.0756075	0.00337206	2	7	2	M0QVZ6; A0JND2	0	1171.53	High	0.001627	0.04475	1.74
	FALSE	High	QCANLQNAIADAEQRGELALK	1xCarbamidomethyl [C2]	FALSE	Bovine	0.0836844	0.00337206	1	3	1	M0QVZ6	1	2313.16	High	0.001627	0.05038	1.78
	FALSE	High	LRSEIDNVKK		TRUE	Bovine	0.0925697	0.00550291	2	4	2	M0QVZ6; P04264	2	1201.69	High	0.002636	0.05669	2.63
	FALSE	High	FVSTTSSSR		FALSE	Bovine	0.0952117	0.00550291	2	6	1	M0QVZ6; Q08D91	0	971.479	High	0.002636	0.05877	1.13
	FALSE	High	EQIKTLNNK	1xDeamidated [Q2]	TRUE	Bovine	0.105232	0.00550291	7	23	1	M0QVZ6; A0A452DIJ6; A4FV94; Q08D91; P35908; A0A3Q1MYR8; F1MUY2	1	1088.59	High	0.002636	0.06609	2.05
	FALSE	High	EQIKTLNNK		TRUE	Bovine	0.106923	0.00640011	7	23	1	M0QVZ6; A0A452DIJ6; A4FV94; Q08D91; P35908; A0A3Q1MYR8; F1MUY2	1	1087.61	High	0.003072	0.06737	1.71
	FALSE	High	TSFTSVSR		FALSE	Bovine	0.111704	0.00640011	1	3	1	M0QVZ6	0	884.447	High	0.003072	0.07063	1.84
	FALSE	High	MFFDAELSQMQTHVSDTSVVLSMDNNR	1xDeamidated [Q11]; 3xOxidation [M1; M10; M23]	FALSE	Bovine	0.108208	0.00640011	1	3	1	M0QVZ6	0	3151.37	High	0.003072	0.06827	1.79
	FALSE	High	VRTEEREQIK		FALSE	Bovine	0.136004	0.00725756	4	10	1	M0QVZ6; A0A452DIJ6; A4FV94; F1MUY2	2	1287.7	High	0.003488	0.08929	1.79
	FALSE	High	NTKHEISEMNR		FALSE	Bovine	0.14586	0.00725756	1	3	1	M0QVZ6	1	1358.65	High	0.003488	0.09704	1.22
	FALSE	High	FVSTTSSSRK		FALSE	Bovine	0.128253	0.00725756	2	6	1	M0QVZ6; Q08D91	1	1099.57	High	0.003488	0.08336	1.24
	FALSE	High	HEISEMNR		FALSE	Bovine	0.175969	0.00991459	1	3	1	M0QVZ6	0	1015.46	High	0.004803	0.1211	1.55
FALSE	High	Master Protein	A0A3Q1LSG0	Keratin 42 OS=Bos taurus OX=9913 GN=KRT42 PE=1 SV=1	453	50.3	5.21	FALSE	33	23	6	70	134.89	Bovine
	Checked	Confidence	Sequence	Modifications	Contaminant	Marked as	Qvality PEP	Qvality q-value	# Protein Groups	# Proteins	# PSMs	Master Protein Accessions	# Missed Cleavages	Theo. MH+ [Da]	Confidence (by Search Engine): Sequest HT	Percolator q-Value (by Search Engine): Sequest HT	Percolator PEP (by Search Engine): Sequest HT	XCorr (by Search Engine): Sequest HT
	FALSE	High	RVLDELTLAR		FALSE	Bovine	0.0209117	0.0011528	4	8	2	F1MJ66; A0A3Q1LSG0; A0A140T867; F1MC11	1	1185.69	High	0.0006131	0.01005	2.36
	FALSE	High	ILNEMRDQYEK		FALSE	Bovine	0.00125067	0.0011528	3	7	1	A0A3Q1LSG0; A0A140T867; F1MC11	1	1438.7	High	0.0006131	0.0003908	2.55
	FALSE	High	MSVEADINGLR	1xOxidation [M1]	FALSE	Bovine	0.0165107	0.0011528	1	2	1	A0A3Q1LSG0	0	1220.59	High	0.0006131	0.007657	2.59
	FALSE	High	MSVEADINGLRR	1xOxidation [M1]	FALSE	Bovine	0.0189788	0.0011528	1	2	1	A0A3Q1LSG0	1	1376.7	High	0.0006131	0.00901	2.04
	FALSE	High	NHEEEMNALR		FALSE	Bovine	0.036548	0.0011528	1	2	1	A0A3Q1LSG0	0	1242.55	High	0.0006131	0.01924	2.3
	FALSE	High	VLDELTLAR		FALSE	Bovine	0.00592281	0.0011528	4	8	10	F1MJ66; A0A3Q1LSG0; A0A140T867; F1MC11	0	1029.59	High	0.0006131	0.00235	2.38
	FALSE	High	VRALEEANADLEVK		TRUE	Bovine	0.0216287	0.0011528	3	6	1	O77727; A0A3Q1LSG0; F1MC11	1	1556.83	High	0.0006131	0.01048	2.05
	FALSE	High	TEELNREVATNTEALQSSR		FALSE	Bovine	0.0259191	0.0011528	1	1	1	A0A3Q1LSG0	1	2148.05	High	0.0006131	0.01291	1.58
	FALSE	High	GQVGGDVNVEMDAAPGVDLSR		FALSE	Bovine	8.2353e-08	0.0011528	2	4	4	A0A3Q1LSG0; F1MC11	0	2085.99	High	0.0006131	5.877e-09	3.87
	FALSE	High	GQVGGDVNVEMDAAPGVDLSR	2xDeamidated [Q2; N8]	FALSE	Bovine	1.83316e-05	0.0011528	2	4	2	A0A3Q1LSG0; F1MC11	0	2087.95	High	0.0006131	2.992e-06	3.15
	FALSE	High	GQVGGDVNVEMDAAPGVDLSR	1xOxidation [M11]	FALSE	Bovine	3.19219e-06	0.0011528	2	4	2	A0A3Q1LSG0; F1MC11	0	2101.98	High	0.0006131	3.987e-07	3.46
	FALSE	High	GQVGGDVNVEMDAAPGVDLSR	2xDeamidated [Q2; N8]; 1xOxidation [M11]	FALSE	Bovine	0.000964959	0.0011528	2	4	4	A0A3Q1LSG0; F1MC11	0	2103.95	High	0.0006131	0.0002886	3.08
	FALSE	High	ALEEANADLEVK		TRUE	Bovine	0.000710481	0.0011528	3	6	10	O77727; A0A3Q1LSG0; F1MC11	0	1301.66	High	0.0006131	0.0002027	1.75
	FALSE	High	ADLEMQIENLK	1xOxidation [M5]	FALSE	Bovine	0.0183488	0.0011528	2	3	1	A0A3Q1LSG0; A0A140T867	0	1319.65	High	0.0006131	0.008658	2.7
	FALSE	High	DAEDWFFSK		FALSE	Bovine	0.0136506	0.0011528	3	7	4	A0A3Q1LSG0; A0A140T867; F1MC11	0	1144.49	High	0.0006131	0.006137	1.72
	FALSE	High	DAEDWFFSKTEELNR		FALSE	Bovine	3.45462e-05	0.0011528	3	6	2	A0A3Q1LSG0; A0A140T867; F1MC11	1	1886.86	High	0.0006131	6.227e-06	4.21
	FALSE	High	LASYLDKVR		TRUE	Bovine	0.00317248	0.0011528	5	10	7	F1MJ66; P13645; A0A3Q1LSG0; A0A140T867; F1MC11	1	1064.61	High	0.0006131	0.001139	1.57
	FALSE	High	KDAEDWFFSKTEELNR		FALSE	Bovine	2.8529e-05	0.0011528	3	6	1	A0A3Q1LSG0; A0A140T867; F1MC11	2	2014.95	High	0.0006131	4.99e-06	3.03
	FALSE	High	KDAEDWFFSK		FALSE	Bovine	0.000952729	0.0011528	3	7	2	A0A3Q1LSG0; A0A140T867; F1MC11	1	1272.59	High	0.0006131	0.0002854	2.88
	FALSE	High	YETELNLR		FALSE	Bovine	0.0693999	0.0023034	2	3	1	A0A3Q1LSG0; F1MC11	0	1037.53	High	0.001125	0.04055	1.71
	FALSE	High	ILNEMRDQYEK	1xOxidation [M5]	FALSE	Bovine	0.0588963	0.0023034	3	7	2	A0A3Q1LSG0; A0A140T867; F1MC11	1	1454.69	High	0.001125	0.03344	2.13
	FALSE	High	TKYETELNLR		FALSE	Bovine	0.0574588	0.0023034	2	3	2	A0A3Q1LSG0; F1MC11	1	1266.67	High	0.001125	0.03257	1.64
	FALSE	High	LAADDFR		TRUE	Bovine	0.0714131	0.0023034	7	43	3	A6H7D3; F1MJ66; P13645; O77727; A0A3Q1LSG0; A0A140T867; F1MC11	0	807.4	High	0.001125	0.04199	1.4
	FALSE	High	KNHEEEMNALR	1xOxidation [M7]	FALSE	Bovine	0.08505	0.00337206	1	2	2	A0A3Q1LSG0	1	1386.64	High	0.001627	0.05131	2.08
	FALSE	High	ADLEMQIENLKEELAYLRK	1xDeamidated [Q6]; 1xOxidation [M5]	FALSE	Bovine	0.117144	0.00640011	2	3	1	A0A3Q1LSG0; A0A140T867	2	2323.18	High	0.003072	0.07487	1.18
	FALSE	High	ADLEMQIENLKEELAYLR	1xDeamidated [Q6]; 1xOxidation [M5]	FALSE	Bovine	0.127751	0.00725756	2	3	1	A0A3Q1LSG0; A0A140T867	1	2195.09	High	0.003488	0.08271	1.49
	FALSE	High	EVATNTEALQSSR		FALSE	Bovine	0.15695	0.00919006	1	1	1	A0A3Q1LSG0	0	1405.69	High	0.004418	0.1057	1.73
FALSE	High	Master Protein	E1BKT9	Desmoplakin OS=Bos taurus OX=9913 GN=DSP PE=1 SV=2	2889	332.2	6.84	FALSE	20	58	58	70	116.62	Bovine
	Checked	Confidence	Sequence	Modifications	Contaminant	Marked as	Qvality PEP	Qvality q-value	# Protein Groups	# Proteins	# PSMs	Master Protein Accessions	# Missed Cleavages	Theo. MH+ [Da]	Confidence (by Search Engine): Sequest HT	Percolator q-Value (by Search Engine): Sequest HT	Percolator PEP (by Search Engine): Sequest HT	XCorr (by Search Engine): Sequest HT
	FALSE	High	NTKIEVLEEELR		FALSE	Bovine	0.000567121	0.0011528	1	1	1	E1BKT9	1	1472.8	High	0.0006131	0.0001566	3.21
	FALSE	High	NQFETEINITK		FALSE	Bovine	0.00875029	0.0011528	1	1	1	E1BKT9	0	1336.67	High	0.0006131	0.003681	2.57
	FALSE	High	SAIYQLEEEYENLLK		FALSE	Bovine	2.46276e-06	0.0011528	1	2	2	E1BKT9	0	1841.92	High	0.0006131	2.957e-07	3.3
	FALSE	High	QLQNIIQATSR		FALSE	Bovine	0.00404169	0.0011528	1	2	2	E1BKT9	0	1271.71	High	0.0006131	0.00151	2.57
	FALSE	High	LPVEEAYKR		FALSE	Bovine	0.0192205	0.0011528	1	2	1	E1BKT9	1	1104.6	High	0.0006131	0.009152	2.1
	FALSE	High	LLQLQEQMR		FALSE	Bovine	0.0156944	0.0011528	1	2	1	E1BKT9	0	1158.63	High	0.0006131	0.007241	2.36
	FALSE	High	LLQLQEQMR	1xOxidation [M8]	FALSE	Bovine	0.0371636	0.0011528	1	2	1	E1BKT9	0	1174.62	High	0.0006131	0.01964	2.23
	FALSE	High	ISTEEAIRK		FALSE	Bovine	0.0359423	0.0011528	1	2	1	E1BKT9	1	1046.58	High	0.0006131	0.01889	1.73
	FALSE	High	LTVDSAIAR		FALSE	Bovine	0.041419	0.0011528	1	2	1	E1BKT9	0	945.536	High	0.0006131	0.02225	1.89
	FALSE	High	LTYEIEDEKR		FALSE	Bovine	0.00128299	0.0011528	1	1	2	E1BKT9	1	1295.65	High	0.0006131	0.0004017	2.11
	FALSE	High	TVSVSEAIKK		FALSE	Bovine	0.0114275	0.0011528	1	2	1	E1BKT9	1	1061.62	High	0.0006131	0.005004	1.55
	FALSE	High	VVIVDPETNKEMSVQEAYKK	1xOxidation [M12]	FALSE	Bovine	0.0048721	0.0011528	1	2	2	E1BKT9	2	2323.18	High	0.0006131	0.001875	2.75
	FALSE	High	YKQSLDDAAK		FALSE	Bovine	0.0123324	0.0011528	1	1	1	E1BKT9	1	1138.57	High	0.0006131	0.005471	2.03
	FALSE	High	VVIVDPETNK		FALSE	Bovine	0.0292756	0.0011528	1	2	1	E1BKT9	0	1113.62	High	0.0006131	0.01488	1.42
	FALSE	High	SLNESKIEIER		FALSE	Bovine	0.00952445	0.0011528	1	1	1	E1BKT9	1	1317.7	High	0.0006131	0.00405	2.4
	FALSE	High	TLELQGLINDLQR		FALSE	Bovine	0.023234	0.0011528	1	1	1	E1BKT9	0	1512.84	High	0.0006131	0.01137	1.85
	FALSE	High	SVEEVASEIQPFLR		FALSE	Bovine	0.000649788	0.0011528	1	2	1	E1BKT9	0	1603.83	High	0.0006131	0.0001834	2.14
	FALSE	High	FGDSNTVMR	1xOxidation [M8]	FALSE	Bovine	0.0088248	0.0011528	1	2	1	E1BKT9	0	1042.46	High	0.0006131	0.003716	1.3
	FALSE	High	EHLMLEEELR	1xOxidation [M4]	FALSE	Bovine	0.0409047	0.0011528	1	1	1	E1BKT9	0	1314.64	High	0.0006131	0.02197	1.73
	FALSE	High	ESHRLPVDIAYK		FALSE	Bovine	0.00751143	0.0011528	1	2	1	E1BKT9	1	1427.76	High	0.0006131	0.003081	2.69
	FALSE	High	ESHRLPVDIAYKR		FALSE	Bovine	1.03242e-05	0.0011528	1	2	2	E1BKT9	2	1583.87	High	0.0006131	1.542e-06	3.54
	FALSE	High	ETQSQLETER		FALSE	Bovine	0.0231364	0.0011528	1	2	1	E1BKT9	0	1220.58	High	0.0006131	0.01131	1.8
	FALSE	High	GYFNEELSEILSDPSDDTK		FALSE	Bovine	2.1956e-06	0.0011528	1	2	2	E1BKT9	0	2158.97	High	0.0006131	2.586e-07	3.16
	FALSE	High	GFFDPNTEENLTYLQLK		FALSE	Bovine	0.000173879	0.0011528	1	2	2	E1BKT9	0	2028.99	High	0.0006131	3.999e-05	3.06
	FALSE	High	GLPSPYNMSSAPGSR	1xOxidation [M8]	FALSE	Bovine	0.00393998	0.0011528	1	2	1	E1BKT9	0	1536.71	High	0.0006131	0.001468	2.14
	FALSE	High	ALLQAILQTEDMLK	1xOxidation [M12]	FALSE	Bovine	0.0108613	0.0011528	1	2	1	E1BKT9	0	1602.88	High	0.0006131	0.004716	1.72
	FALSE	High	AITGFDDPFSGK		FALSE	Bovine	0.000431998	0.0011528	1	2	1	E1BKT9	0	1254.6	High	0.0006131	0.0001145	2.39
	FALSE	High	AVTGYNDPETGNIISLFQAMNK		FALSE	Bovine	5.77943e-05	0.0011528	1	2	1	E1BKT9	0	2383.16	High	0.0006131	1.125e-05	2.1
	FALSE	High	AVTGYNDPETGNIISLFQAMNK	1xOxidation [M20]	FALSE	Bovine	0.0011056	0.0011528	1	2	1	E1BKT9	0	2399.15	High	0.0006131	0.0003387	2.46
	FALSE	High	KQHLEIELK		FALSE	Bovine	0.011476	0.0011528	1	1	1	E1BKT9	1	1137.66	High	0.0006131	0.005034	2.02
	FALSE	High	KQQLEVELR		FALSE	Bovine	0.00108695	0.0011528	1	1	1	E1BKT9	1	1142.65	High	0.0006131	0.0003312	2.7
	FALSE	High	IEVLEEELR		FALSE	Bovine	0.0261379	0.0011528	1	1	1	E1BKT9	0	1129.61	High	0.0006131	0.01303	2.31
	FALSE	High	KIVQLKPR		FALSE	Bovine	0.0165806	0.0011528	1	2	1	E1BKT9	1	981.657	High	0.0006131	0.007697	1.69
	FALSE	High	IGLVRPGTALELLEAQAATGFIVDPVSNLR		FALSE	Bovine	1.77939e-05	0.0011528	1	2	2	E1BKT9	0	3120.74	High	0.0006131	2.895e-06	4.67
	FALSE	High	LLEAASVSSK		FALSE	Bovine	0.00767243	0.0011528	1	2	1	E1BKT9	0	1004.56	High	0.0006131	0.003161	2.37
	FALSE	High	LLEAQIASGGVVDPVNSVFLPK		FALSE	Bovine	0.000969071	0.0011528	1	2	2	E1BKT9	0	2253.25	High	0.0006131	0.0002905	3.3
	FALSE	High	LLEAQIATGGIIDPK		FALSE	Bovine	0.000680903	0.0011528	1	2	1	E1BKT9	0	1538.88	High	0.0006131	0.0001938	2.62
	FALSE	High	IVQLKPR		FALSE	Bovine	0.059628	0.0023034	1	2	1	E1BKT9	0	853.562	High	0.001125	0.03393	1.49
	FALSE	High	YIELLTR		FALSE	Bovine	0.0475073	0.0023034	1	2	1	E1BKT9	0	907.525	High	0.001125	0.02613	1.42
	FALSE	High	NSQGSEMFGDDDKRK	1xOxidation [M7]	FALSE	Bovine	0.0685537	0.0023034	1	2	2	E1BKT9	2	1729.74	High	0.001125	0.03997	0.91
	FALSE	High	IKVLEQDK		FALSE	Bovine	0.0542346	0.0023034	1	2	1	E1BKT9	1	972.572	High	0.001125	0.03036	1.7
	FALSE	High	AELIVQPELK		FALSE	Bovine	0.0593831	0.0023034	1	2	1	E1BKT9	0	1139.67	High	0.001125	0.03376	2.15
	FALSE	High	GLVGIEFK		FALSE	Bovine	0.0759159	0.00337206	1	2	1	E1BKT9	0	862.503	High	0.001627	0.04509	1.52
	FALSE	High	MSQLEVK	1xOxidation [M1]	FALSE	Bovine	0.0892737	0.00337206	1	2	1	E1BKT9	0	850.434	High	0.001627	0.05441	1.28
	FALSE	High	NLHSEISGK		FALSE	Bovine	0.0885563	0.00337206	1	2	1	E1BKT9	0	984.511	High	0.001627	0.05397	1.17
	FALSE	High	GYFNEELSEILSDPSDDTKGFFDPNTEENLTYLQLK	1xDeamidated [N25]	FALSE	Bovine	0.101112	0.00550291	1	2	1	E1BKT9	1	4169.92	High	0.002636	0.06284	0.83
	FALSE	High	LTYEIEDEKRR		FALSE	Bovine	0.103565	0.00550291	1	1	1	E1BKT9	2	1451.75	High	0.002636	0.06464	1.63
	FALSE	High	TVSVSEAIK		FALSE	Bovine	0.091091	0.00550291	1	2	1	E1BKT9	0	933.525	High	0.002636	0.05563	1.48
	FALSE	High	LSLQDAVSQGLIDQDMATR	2xDeamidated [Q9; Q14]	FALSE	Bovine	0.101517	0.00550291	1	2	1	E1BKT9	0	2063	High	0.002636	0.06313	2.23
	FALSE	High	LGIYEAMK	1xOxidation [M7]	FALSE	Bovine	0.0991082	0.00550291	1	2	1	E1BKT9	0	940.481	High	0.002636	0.06146	1.56
	FALSE	High	RQDSLESMKFGDSNTVMR	2xOxidation [M8; M17]	FALSE	Bovine	0.0921979	0.00550291	1	2	1	E1BKT9	2	2132.97	High	0.002636	0.05655	2.09
	FALSE	High	NHYNEEMSNLR	1xOxidation [M7]	FALSE	Bovine	0.116221	0.00640011	1	1	1	E1BKT9	0	1422.61	High	0.003072	0.07399	1.72
	FALSE	High	IKVLEQDKAR		FALSE	Bovine	0.111262	0.00640011	1	2	1	E1BKT9	2	1199.71	High	0.003072	0.07051	1.67
	FALSE	High	DKSEEVQK		FALSE	Bovine	0.132854	0.00725756	1	2	1	E1BKT9	1	962.479	High	0.003488	0.08672	1.73
	FALSE	High	VVIVDPETNKEMSVQEAYK	1xOxidation [M12]	FALSE	Bovine	0.14306	0.00725756	1	2	1	E1BKT9	1	2195.09	High	0.003488	0.09468	1.38
	FALSE	High	NLHSEISGKR		FALSE	Bovine	0.152193	0.00824971	1	2	1	E1BKT9	1	1140.61	High	0.003956	0.1019	1.39
	FALSE	High	FLDQNLQK		FALSE	Bovine	0.150442	0.00824971	1	1	1	E1BKT9	0	1005.54	High	0.003956	0.1006	1.62
	FALSE	High	VTQLTDR		FALSE	Bovine	0.156348	0.00919006	1	2	1	E1BKT9	0	832.452	High	0.004418	0.105	1.62
	FALSE	High	AESGPDLR		FALSE	Bovine	0.157553	0.00919006	1	2	1	E1BKT9	0	844.416	High	0.004418	0.1059	1.69
	FALSE	High	KREYENELAK		FALSE	Bovine	0.175969	0.00991459	1	1	1	E1BKT9	2	1279.66	High	0.004803	0.1211	2.11
FALSE	High	Master Protein	Q08D91	Keratin, type II cytoskeletal 75 OS=Bos taurus OX=9913 GN=KRT75 PE=2 SV=1	543	59	7.65	FALSE	23	18	4	45	75.29	Bovine
	Checked	Confidence	Sequence	Modifications	Contaminant	Marked as	Qvality PEP	Qvality q-value	# Protein Groups	# Proteins	# PSMs	Master Protein Accessions	# Missed Cleavages	Theo. MH+ [Da]	Confidence (by Search Engine): Sequest HT	Percolator q-Value (by Search Engine): Sequest HT	Percolator PEP (by Search Engine): Sequest HT	XCorr (by Search Engine): Sequest HT
	FALSE	High	YEDEINKR		TRUE	Bovine	0.0175163	0.0011528	8	17	2	M0QVZ6; A0A452DIJ6; A4FV94; Q08D91; P35908; P04264; A0A3Q1MYR8; F1MUY2	1	1066.52	High	0.0006131	0.008204	2.09
	FALSE	High	VSDTSVVLSMDNNR	1xOxidation [M10]	FALSE	Bovine	0.00729167	0.0011528	1	2	1	Q08D91	0	1552.73	High	0.0006131	0.002979	1.58
	FALSE	High	SLDLDSIIAEVK		TRUE	Bovine	0.000396775	0.0011528	4	10	14	M0QVZ6; Q08D91; P04264; A0A3Q1MYR8	0	1302.72	High	0.0006131	0.0001039	2.58
	FALSE	High	TLNNKFASFIDK		TRUE	Bovine	0.0287884	0.0011528	7	23	1	M0QVZ6; A0A452DIJ6; A4FV94; Q08D91; P35908; A0A3Q1MYR8; F1MUY2	1	1397.74	High	0.0006131	0.01459	2.1
	FALSE	High	TLNNKFASFIDKVR		TRUE	Bovine	5.35352e-05	0.0011528	7	23	3	M0QVZ6; A0A452DIJ6; A4FV94; Q08D91; P35908; A0A3Q1MYR8; F1MUY2	2	1652.91	High	0.0006131	1.032e-05	2.55
	FALSE	High	FLEQQNKVLETK		FALSE	Bovine	0.0149815	0.0011528	5	11	1	E1B991; A0A452DIJ6; Q08D91; A0A3Q1MYR8; A6QNX5	1	1476.81	High	0.0006131	0.006847	1.91
	FALSE	High	AQYEEIANR		FALSE	Bovine	0.0291531	0.0011528	1	6	1	Q08D91	0	1093.53	High	0.0006131	0.01477	1.61
	FALSE	High	AEAESWYQTK		FALSE	Bovine	0.00647491	0.0011528	2	4	1	A0A452DIJ6; Q08D91	0	1212.55	High	0.0006131	0.002597	2.72
	FALSE	High	KLLEGEECR	1xCarbamidomethyl [C8]	TRUE	Bovine	0.0268052	0.0011528	8	20	2	M0QVZ6; E1B991; Q148H8; A4FV94; Q08D91; P35908; A0A3Q1MYR8; F1MUY2	1	1133.56	High	0.0006131	0.01342	2.48
	FALSE	High	LALDVEIATYR		TRUE	Bovine	0.00179504	0.0011528	7	20	5	M0QVZ6; A0A452DIJ6; A4FV94; Q08D91; P35908; A0A3Q1MYR8; F1MUY2	0	1263.69	High	0.0006131	0.0005929	2.1
	FALSE	High	LALDVEIATYRK		TRUE	Bovine	1.82538e-05	0.0011528	7	19	4	M0QVZ6; A0A452DIJ6; A4FV94; Q08D91; P35908; A0A3Q1MYR8; F1MUY2	1	1391.79	High	0.0006131	2.983e-06	3.05
	FALSE	High	SRAEAESWYQTK		FALSE	Bovine	0.0618758	0.0023034	2	4	2	A0A452DIJ6; Q08D91	1	1455.69	High	0.001125	0.03544	3.2
	FALSE	High	LLEGEECR	1xCarbamidomethyl [C7]	TRUE	Bovine	0.06368	0.0023034	9	21	1	M0QVZ6; E1B991; Q148H8; A4FV94; Q08D91; P35908; A0A3Q1MYR8; F1MUY2; A6QNX5	0	1005.47	High	0.001125	0.03675	1.66
	FALSE	High	AEIDNVKK		FALSE	Bovine	0.06368	0.0023034	1	2	1	Q08D91	1	916.51	High	0.001125	0.03661	1.4
	FALSE	High	LRAEIDNVKK		FALSE	Bovine	0.0588963	0.0023034	1	2	2	Q08D91	2	1185.69	High	0.001125	0.03347	2.64
	FALSE	High	FVSTTSSSR		FALSE	Bovine	0.0952117	0.00550291	2	6	1	M0QVZ6; Q08D91	0	971.479	High	0.002636	0.05877	1.13
	FALSE	High	EQIKTLNNK	1xDeamidated [Q2]	TRUE	Bovine	0.105232	0.00550291	7	23	1	M0QVZ6; A0A452DIJ6; A4FV94; Q08D91; P35908; A0A3Q1MYR8; F1MUY2	1	1088.59	High	0.002636	0.06609	2.05
	FALSE	High	EQIKTLNNK		TRUE	Bovine	0.106923	0.00640011	7	23	1	M0QVZ6; A0A452DIJ6; A4FV94; Q08D91; P35908; A0A3Q1MYR8; F1MUY2	1	1087.61	High	0.003072	0.06737	1.71
	FALSE	High	FVSTTSSSRK		FALSE	Bovine	0.128253	0.00725756	2	6	1	M0QVZ6; Q08D91	1	1099.57	High	0.003488	0.08336	1.24
FALSE	High	Master Protein	A0A3Q1M1M7	Junction plakoglobin OS=Bos taurus OX=9913 GN=JUP PE=1 SV=1	741	81.3	6.38	FALSE	32	21	21	31	74.8	Bovine
	Checked	Confidence	Sequence	Modifications	Contaminant	Marked as	Qvality PEP	Qvality q-value	# Protein Groups	# Proteins	# PSMs	Master Protein Accessions	# Missed Cleavages	Theo. MH+ [Da]	Confidence (by Search Engine): Sequest HT	Percolator q-Value (by Search Engine): Sequest HT	Percolator PEP (by Search Engine): Sequest HT	XCorr (by Search Engine): Sequest HT
	FALSE	High	NLSDVATKQEGLESVLK		FALSE	Bovine	1.67543e-07	0.0011528	1	2	1	A0A3Q1M1M7	1	1830.98	High	0.0006131	1.334e-08	4.39
	FALSE	High	RALMGSPQLVAAVVR	1xOxidation [M4]	FALSE	Bovine	0.000142377	0.0011528	1	2	1	A0A3Q1M1M7	1	1583.91	High	0.0006131	3.181e-05	3.43
	FALSE	High	SAIVHLINYQDDAELATR		FALSE	Bovine	1.1398e-08	0.0011528	1	2	2	A0A3Q1M1M7	0	2029.03	High	0.0006131	6.014e-10	4.34
	FALSE	High	LNTIPLFVQLLYSSVENIQR		FALSE	Bovine	4.29137e-05	0.0011528	1	2	2	A0A3Q1M1M7	0	2347.3	High	0.0006131	7.974e-06	3.47
	FALSE	High	LNYGIPAIVK		FALSE	Bovine	0.0185043	0.0011528	1	2	1	A0A3Q1M1M7	0	1087.65	High	0.0006131	0.008754	2.19
	FALSE	High	LIILANGGPQALVQIMR	1xOxidation [M16]	FALSE	Bovine	7.84994e-05	0.0011528	1	2	1	A0A3Q1M1M7	0	1823.06	High	0.0006131	1.6e-05	3.05
	FALSE	High	LLNDEDPVVVTK		FALSE	Bovine	0.00126135	0.0011528	1	2	1	A0A3Q1M1M7	0	1341.73	High	0.0006131	0.0003938	2.26
	FALSE	High	LLNQPNQWPLVK		FALSE	Bovine	0.0286678	0.0011528	1	2	1	A0A3Q1M1M7	0	1449.82	High	0.0006131	0.0145	2.09
	FALSE	High	ISEDKNPDYR		FALSE	Bovine	0.000969071	0.0011528	1	2	2	A0A3Q1M1M7	1	1236.59	High	0.0006131	0.00029	1.99
	FALSE	High	NEGTATYAAAVLFR		FALSE	Bovine	0.000744502	0.0011528	1	2	1	A0A3Q1M1M7	0	1483.75	High	0.0006131	0.0002145	2.59
	FALSE	High	TMQNTSDLDTAR	1xOxidation [M2]	FALSE	Bovine	0.00560484	0.0011528	1	2	1	A0A3Q1M1M7	0	1368.61	High	0.0006131	0.002201	2.36
	FALSE	High	TMQNTSDLDTAR		FALSE	Bovine	0.000596811	0.0011528	1	2	1	A0A3Q1M1M7	0	1352.61	High	0.0006131	0.0001659	2.93
	FALSE	High	VSVELTNSLFK		FALSE	Bovine	0.00222956	0.0011528	1	2	1	A0A3Q1M1M7	0	1236.68	High	0.0006131	0.0007599	3.1
	FALSE	High	LIILANGGPQALVQIMR		FALSE	Bovine	2.25789e-05	0.0011528	1	2	2	A0A3Q1M1M7	0	1807.06	High	0.0006131	3.799e-06	2.7
	FALSE	High	TLVTQNSGVEALIHAILR		FALSE	Bovine	1.68257e-07	0.0011528	1	2	2	A0A3Q1M1M7	0	1935.1	High	0.0006131	1.339e-08	3.21
	FALSE	High	ALMGSPQLVAAVVR		FALSE	Bovine	0.000358278	0.0011528	1	2	1	A0A3Q1M1M7	0	1411.81	High	0.0006131	9.232e-05	2.29
	FALSE	High	ALMGSPQLVAAVVR	1xOxidation [M3]	FALSE	Bovine	0.000120105	0.0011528	1	2	2	A0A3Q1M1M7	0	1427.8	High	0.0006131	2.614e-05	3.32
	FALSE	High	AAMIVNQLSK	1xOxidation [M3]	FALSE	Bovine	0.0198801	0.0011528	1	2	1	A0A3Q1M1M7	0	1090.59	High	0.0006131	0.009513	2.58
	FALSE	High	LAEPSQLLK		FALSE	Bovine	0.0147302	0.0011528	1	2	1	A0A3Q1M1M7	0	998.588	High	0.0006131	0.006724	2.32
	FALSE	High	HVAAGTQQPYTDGVR		FALSE	Bovine	4.20109e-05	0.0011528	1	2	2	A0A3Q1M1M7	0	1599.79	High	0.0006131	7.775e-06	3.56
	FALSE	High	AAMIVNQLSKK	1xOxidation [M3]	FALSE	Bovine	0.0781082	0.00337206	1	2	1	A0A3Q1M1M7	1	1218.69	High	0.001627	0.04657	1.74
	FALSE	High	LVQLLVK		FALSE	Bovine	0.0914586	0.00550291	1	2	1	A0A3Q1M1M7	0	812.56	High	0.002636	0.05608	1.84
	FALSE	High	QEGLESVLK		FALSE	Bovine	0.124285	0.00640011	1	2	1	A0A3Q1M1M7	0	1002.55	High	0.003072	0.08036	2.19
	FALSE	High	HPEAEMAQNSVR	1xOxidation [M6]	FALSE	Bovine	0.172667	0.00991459	1	2	1	A0A3Q1M1M7	0	1384.63	High	0.004803	0.1185	1.02
FALSE	High	Master Protein	A0A452DIJ6	Keratin, type II cytoskeletal 79 OS=Bos taurus OX=9913 GN=KRT79 PE=3 SV=1	530	57.3	7.78	FALSE	18	13	2	38	74.03	Bovine
	Checked	Confidence	Sequence	Modifications	Contaminant	Marked as	Qvality PEP	Qvality q-value	# Protein Groups	# Proteins	# PSMs	Master Protein Accessions	# Missed Cleavages	Theo. MH+ [Da]	Confidence (by Search Engine): Sequest HT	Percolator q-Value (by Search Engine): Sequest HT	Percolator PEP (by Search Engine): Sequest HT	XCorr (by Search Engine): Sequest HT
	FALSE	High	NLDLDSIIAEVK		TRUE	Bovine	0.000538908	0.0011528	4	7	14	A0A452DIJ6; A4FV94; P35908; F1MUY2	0	1329.73	High	0.0006131	0.0001481	2.47
	FALSE	High	YEDEINKR		TRUE	Bovine	0.0175163	0.0011528	8	17	2	M0QVZ6; A0A452DIJ6; A4FV94; Q08D91; P35908; P04264; A0A3Q1MYR8; F1MUY2	1	1066.52	High	0.0006131	0.008204	2.09
	FALSE	High	TLNNKFASFIDK		TRUE	Bovine	0.0287884	0.0011528	7	23	1	M0QVZ6; A0A452DIJ6; A4FV94; Q08D91; P35908; A0A3Q1MYR8; F1MUY2	1	1397.74	High	0.0006131	0.01459	2.1
	FALSE	High	TLNNKFASFIDKVR		TRUE	Bovine	5.35352e-05	0.0011528	7	23	3	M0QVZ6; A0A452DIJ6; A4FV94; Q08D91; P35908; A0A3Q1MYR8; F1MUY2	2	1652.91	High	0.0006131	1.032e-05	2.55
	FALSE	High	FLEQQNKVLETK		FALSE	Bovine	0.0149815	0.0011528	5	11	1	E1B991; A0A452DIJ6; Q08D91; A0A3Q1MYR8; A6QNX5	1	1476.81	High	0.0006131	0.006847	1.91
	FALSE	High	AEAESWYQTK		FALSE	Bovine	0.00647491	0.0011528	2	4	1	A0A452DIJ6; Q08D91	0	1212.55	High	0.0006131	0.002597	2.72
	FALSE	High	LALDVEIATYR		TRUE	Bovine	0.00179504	0.0011528	7	20	5	M0QVZ6; A0A452DIJ6; A4FV94; Q08D91; P35908; A0A3Q1MYR8; F1MUY2	0	1263.69	High	0.0006131	0.0005929	2.1
	FALSE	High	LALDVEIATYRK		TRUE	Bovine	1.82538e-05	0.0011528	7	19	4	M0QVZ6; A0A452DIJ6; A4FV94; Q08D91; P35908; A0A3Q1MYR8; F1MUY2	1	1391.79	High	0.0006131	2.983e-06	3.05
	FALSE	High	SRAEAESWYQTK		FALSE	Bovine	0.0618758	0.0023034	2	4	2	A0A452DIJ6; Q08D91	1	1455.69	High	0.001125	0.03544	3.2
	FALSE	High	HGDNLRDTK	1xDeamidated [N4]	FALSE	Bovine	0.103565	0.00550291	1	2	1	A0A452DIJ6	1	1056.51	High	0.002636	0.06475	1.42
	FALSE	High	EQIKTLNNK	1xDeamidated [Q2]	TRUE	Bovine	0.105232	0.00550291	7	23	1	M0QVZ6; A0A452DIJ6; A4FV94; Q08D91; P35908; A0A3Q1MYR8; F1MUY2	1	1088.59	High	0.002636	0.06609	2.05
	FALSE	High	EQIKTLNNK		TRUE	Bovine	0.106923	0.00640011	7	23	1	M0QVZ6; A0A452DIJ6; A4FV94; Q08D91; P35908; A0A3Q1MYR8; F1MUY2	1	1087.61	High	0.003072	0.06737	1.71
	FALSE	High	VRTEEREQIK		FALSE	Bovine	0.136004	0.00725756	4	10	1	M0QVZ6; A0A452DIJ6; A4FV94; F1MUY2	2	1287.7	High	0.003488	0.08929	1.79
	FALSE	High	LQGEADAVK	1xDeamidated [Q2]	FALSE	Bovine	0.174642	0.00991459	1	2	1	A0A452DIJ6	0	931.473	High	0.004803	0.1199	1.06
FALSE	High	Master Protein	Q148D3	Fumarate hydratase, mitochondrial OS=Bos taurus OX=9913 GN=FH PE=1 SV=1	510	54.7	9	FALSE	53	18	18	29	62.74	Bovine
	Checked	Confidence	Sequence	Modifications	Contaminant	Marked as	Qvality PEP	Qvality q-value	# Protein Groups	# Proteins	# PSMs	Master Protein Accessions	# Missed Cleavages	Theo. MH+ [Da]	Confidence (by Search Engine): Sequest HT	Percolator q-Value (by Search Engine): Sequest HT	Percolator PEP (by Search Engine): Sequest HT	XCorr (by Search Engine): Sequest HT
	FALSE	High	AAAEVNQDYGLDPK		FALSE	Bovine	0.00115853	0.0011528	1	3	1	Q148D3	0	1490.71	High	0.0006131	0.0003574	2.41
	FALSE	High	LMNESLMLVTALNPHIGYDK		FALSE	Bovine	4.94685e-06	0.0011528	1	3	2	Q148D3	0	2259.15	High	0.0006131	6.625e-07	3.92
	FALSE	High	LMNESLMLVTALNPHIGYDK	1xOxidation [M2]	FALSE	Bovine	0.00275741	0.0011528	1	3	1	Q148D3	0	2275.15	High	0.0006131	0.0009715	1.68
	FALSE	High	LNDHFPLVVWQTGSGTQTNMNVNEVISNR		FALSE	Bovine	3.21946e-06	0.0011528	1	3	1	Q148D3	0	3270.6	High	0.0006131	4.032e-07	3.73
	FALSE	High	IYELAAGGTAVGTGLNTR		FALSE	Bovine	3.62419e-08	0.0011528	1	3	2	Q148D3	0	1763.93	High	0.0006131	2.282e-09	4.13
	FALSE	High	VAVLTGLPFVTAPNK		FALSE	Bovine	0.000725748	0.0011528	1	3	1	Q148D3	0	1526.89	High	0.0006131	0.000208	3.31
	FALSE	High	VPNDKYYGAQTVR		FALSE	Bovine	0.018118	0.0011528	1	2	1	Q148D3	1	1510.76	High	0.0006131	0.008515	2.2
	FALSE	High	SQSSNDTFPTAMHIAAAIEVHEVLLPGLQK	1xDeamidated [N5]; 1xOxidation [M12]	FALSE	Bovine	0.0127571	0.0011528	1	3	1	Q148D3	0	3221.61	High	0.0006131	0.005696	1.36
	FALSE	High	SGLGELILPENEPGSSIMPGK		FALSE	Bovine	0.0171504	0.0011528	1	3	2	Q148D3	0	2125.08	High	0.0006131	0.008008	2.05
	FALSE	High	SGLGELILPENEPGSSIMPGK	1xOxidation [M18]	FALSE	Bovine	0.00419918	0.0011528	1	3	2	Q148D3	0	2141.08	High	0.0006131	0.00158	2.69
	FALSE	High	SKEFDQIIK		FALSE	Bovine	0.0271451	0.0011528	1	3	1	Q148D3	1	1107.6	High	0.0006131	0.01365	2.54
	FALSE	High	THTQDAVPLTLGQEFSGYVQQVK		FALSE	Bovine	0.000161065	0.0011528	1	3	2	Q148D3	0	2546.29	High	0.0006131	3.669e-05	3.46
	FALSE	High	THTQDAVPLTLGQEFSGYVQQVK	1xDeamidated [Q13]	FALSE	Bovine	0.000281157	0.0011528	1	3	1	Q148D3	0	2547.27	High	0.0006131	6.986e-05	2.78
	FALSE	High	AIEILGGELGSK		FALSE	Bovine	0.00620588	0.0011528	1	3	1	Q148D3	0	1186.67	High	0.0006131	0.00248	2.61
	FALSE	High	AADEVAEGK		FALSE	Bovine	0.0224644	0.0011528	1	3	1	Q148D3	0	889.426	High	0.0006131	0.01097	2.2
	FALSE	High	KPVHPNDHVNK	1xDeamidated [N6]	FALSE	Bovine	0.00206534	0.0011528	1	3	1	Q148D3	0	1285.66	High	0.0006131	0.0006943	1.75
	FALSE	High	KPVHPNDHVNK		FALSE	Bovine	0.00997893	0.0011528	1	3	1	Q148D3	0	1284.68	High	0.0006131	0.004282	1.97
	FALSE	High	IEYDTFGELK		FALSE	Bovine	0.00936434	0.0011528	1	1	1	Q148D3	0	1214.59	High	0.0006131	0.003987	1.81
	FALSE	High	LLGDASVSFTENCVVGIQANTER	1xCarbamidomethyl [C13]	FALSE	Bovine	0.00210076	0.0011528	1	3	2	Q148D3	0	2480.21	High	0.0006131	0.0007089	1.27
	FALSE	High	IEYDTFGELKVPNDKYYGAQTVR		FALSE	Bovine	0.0463393	0.0023034	1	1	1	Q148D3	2	2706.34	High	0.001125	0.02527	2.2
	FALSE	High	LHDALEAK		FALSE	Bovine	0.145297	0.00725756	1	3	1	Q148D3	0	896.484	High	0.003488	0.09644	1.78
	FALSE	High	IANAIMK		FALSE	Bovine	0.14306	0.00725756	1	3	1	Q148D3	0	760.439	High	0.003488	0.09476	2.03
	FALSE	High	IANAIMK	1xOxidation [M6]	FALSE	Bovine	0.166222	0.00991459	1	3	1	Q148D3	0	776.433	High	0.004803	0.1131	1.68
FALSE	High	Master Protein	Q9XSC6	Creatine kinase M-type OS=Bos taurus OX=9913 GN=CKM PE=1 SV=2	381	43	7.12	FALSE	51	18	7	24	52.82	Bovine
	Checked	Confidence	Sequence	Modifications	Contaminant	Marked as	Qvality PEP	Qvality q-value	# Protein Groups	# Proteins	# PSMs	Master Protein Accessions	# Missed Cleavages	Theo. MH+ [Da]	Confidence (by Search Engine): Sequest HT	Percolator q-Value (by Search Engine): Sequest HT	Percolator PEP (by Search Engine): Sequest HT	XCorr (by Search Engine): Sequest HT
	FALSE	High	RGTGGVDTAAVGSVFDVSNADR		TRUE	Bovine	0.000121131	0.0011528	2	2	2	P06732; Q9XSC6	1	2151.04	High	0.0006131	2.636e-05	4.26
	FALSE	High	LNFKAEEEYPDLSK		FALSE	Bovine	4.56284e-06	0.0011528	1	2	2	Q9XSC6	1	1682.83	High	0.0006131	6.027e-07	2.89
	FALSE	High	LSVEALNSLTGEFK		TRUE	Bovine	5.46857e-05	0.0011528	2	3	1	P06732; Q9XSC6	0	1507.8	High	0.0006131	1.054e-05	2.82
	FALSE	High	SMTEQEQQQLIDDHFLFDKPVSPLLLASGMAR		FALSE	Bovine	0.0175163	0.0011528	1	2	1	Q9XSC6	0	3644.81	High	0.0006131	0.008204	1.41
	FALSE	High	SFLVWVNEEDHLR		TRUE	Bovine	2.92663e-05	0.0011528	2	3	2	P06732; Q9XSC6	0	1643.82	High	0.0006131	5.144e-06	3.04
	FALSE	High	TDLNHENLKGGDDLDPNYVLSSR		TRUE	Bovine	0.000113645	0.0011528	2	3	1	P06732; Q9XSC6	1	2572.23	High	0.0006131	2.451e-05	2.51
	FALSE	High	TDLNHENLK		TRUE	Bovine	0.0135356	0.0011528	2	3	1	P06732; Q9XSC6	0	1083.54	High	0.0006131	0.006096	2.37
	FALSE	High	GQSIDDMIPAQK	1xOxidation [M7]	TRUE	Bovine	0.00402456	0.0011528	2	2	1	P06732; Q9XSC6	0	1318.63	High	0.0006131	0.001504	2.06
	FALSE	High	GTGGVDTAAVGSVFDVSNADR		TRUE	Bovine	9.75128e-05	0.0011528	2	2	1	P06732; Q9XSC6	0	1994.94	High	0.0006131	2.054e-05	3.88
	FALSE	High	GGDDLDPNYVLSSR		TRUE	Bovine	0.00075406	0.0011528	2	3	1	P06732; Q9XSC6	0	1507.7	High	0.0006131	0.0002178	3.27
	FALSE	High	HGGFKPTDK		FALSE	Bovine	0.0106337	0.0011528	1	2	1	Q9XSC6	0	986.505	High	0.0006131	0.00461	2.43
	FALSE	High	AEEEYPDLSK		FALSE	Bovine	0.0347604	0.0011528	1	2	1	Q9XSC6	0	1180.54	High	0.0006131	0.01812	2.41
	FALSE	High	DLFDPIIQDR		FALSE	Bovine	0.0428213	0.0011528	1	2	1	Q9XSC6	0	1231.63	High	0.0006131	0.0231	2.07
	FALSE	High	HKTDLNHENLK		TRUE	Bovine	0.00027291	0.0011528	2	3	2	P06732; Q9XSC6	1	1348.7	High	0.0006131	6.736e-05	2.19
	FALSE	High	LGSSEVEQVQLVVDGVK		TRUE	Bovine	0.000192563	0.0011528	2	2	2	P06732; Q9XSC6	0	1785.96	High	0.0006131	4.517e-05	3.35
	FALSE	High	ALTLEIYKK		FALSE	Bovine	0.0975321	0.00550291	1	2	2	Q9XSC6	1	1078.65	High	0.002636	0.06029	1.5
	FALSE	High	GYALPPHCSR	1xCarbamidomethyl [C8]	FALSE	Bovine	0.122343	0.00640011	1	2	1	Q9XSC6	0	1157.55	High	0.003072	0.07883	1.48
	FALSE	High	IEEIFKK		TRUE	Bovine	0.156348	0.00919006	2	2	1	P06732; Q9XSC6	1	906.529	High	0.004418	0.1052	1.9
FALSE	High	Master Protein	Q148H8	Keratin, type II cytoskeletal 72 OS=Bos taurus OX=9913 GN=KRT72 PE=2 SV=1	524	56.9	7.68	FALSE	7	7	1	19	41.07	Bovine
	Checked	Confidence	Sequence	Modifications	Contaminant	Marked as	Qvality PEP	Qvality q-value	# Protein Groups	# Proteins	# PSMs	Master Protein Accessions	# Missed Cleavages	Theo. MH+ [Da]	Confidence (by Search Engine): Sequest HT	Percolator q-Value (by Search Engine): Sequest HT	Percolator PEP (by Search Engine): Sequest HT	XCorr (by Search Engine): Sequest HT
	FALSE	High	DVDAAYMNKVELQAK		FALSE	Bovine	6.06714e-06	0.0011528	3	5	2	Q148H8; A4FV94; A0A3Q1MYR8	1	1694.84	High	0.0006131	8.347e-07	4.59
	FALSE	High	DVDAAYMNKVELQAK	1xDeamidated [Q13]	FALSE	Bovine	1.08843e-06	0.0011528	3	5	2	Q148H8; A4FV94; A0A3Q1MYR8	1	1695.83	High	0.0006131	1.152e-07	3.99
	FALSE	High	DVDAAYMNKVELQAK	1xOxidation [M7]	FALSE	Bovine	3.65099e-05	0.0011528	3	5	6	Q148H8; A4FV94; A0A3Q1MYR8	1	1710.84	High	0.0006131	6.636e-06	3.65
	FALSE	High	DVDAAYMNKVELQAK	1xDeamidated [N/Q]; 1xOxidation [M7]	FALSE	Bovine	0.00909059	0.0011528	3	5	2	Q148H8; A4FV94; A0A3Q1MYR8	1	1711.82	High	0.0006131	0.003847	2.31
	FALSE	High	KLLEGEECR	1xCarbamidomethyl [C8]	TRUE	Bovine	0.0268052	0.0011528	8	20	2	M0QVZ6; E1B991; Q148H8; A4FV94; Q08D91; P35908; A0A3Q1MYR8; F1MUY2	1	1133.56	High	0.0006131	0.01342	2.48
	FALSE	High	KDVDAAYMNKVELQAK	1xOxidation [M8]	FALSE	Bovine	0.000391746	0.0011528	3	5	1	Q148H8; A4FV94; A0A3Q1MYR8	2	1838.93	High	0.0006131	0.0001021	2.67
	FALSE	High	KDVDAAYMNK	1xOxidation [M8]	FALSE	Bovine	0.00684211	0.0011528	4	9	1	M0QVZ6; Q148H8; A4FV94; A0A3Q1MYR8	1	1170.55	High	0.0006131	0.002774	2.16
	FALSE	High	LLEGEECR	1xCarbamidomethyl [C7]	TRUE	Bovine	0.06368	0.0023034	9	21	1	M0QVZ6; E1B991; Q148H8; A4FV94; Q08D91; P35908; A0A3Q1MYR8; F1MUY2; A6QNX5	0	1005.47	High	0.001125	0.03675	1.66
	FALSE	High	VRAQEREQIK	1xDeamidated [Q4]	FALSE	Bovine	0.0623862	0.0023034	1	2	1	Q148H8	2	1257.69	High	0.001125	0.0358	1.99
	FALSE	High	DVDAAYMNK		FALSE	Bovine	0.0621305	0.0023034	4	9	1	M0QVZ6; Q148H8; A4FV94; A0A3Q1MYR8	0	1026.46	High	0.001125	0.03558	1.99
FALSE	High	Master Protein	P60712	Actin, cytoplasmic 1 OS=Bos taurus OX=9913 GN=ACTB PE=1 SV=1	375	41.7	5.48	FALSE	39	13	5	19	38.83	Bovine
	Checked	Confidence	Sequence	Modifications	Contaminant	Marked as	Qvality PEP	Qvality q-value	# Protein Groups	# Proteins	# PSMs	Master Protein Accessions	# Missed Cleavages	Theo. MH+ [Da]	Confidence (by Search Engine): Sequest HT	Percolator q-Value (by Search Engine): Sequest HT	Percolator PEP (by Search Engine): Sequest HT	XCorr (by Search Engine): Sequest HT
	FALSE	High	QEYDESGPSIVHR		FALSE	Bovine	0.000250658	0.0011528	1	2	1	P60712	0	1516.7	High	0.0006131	6.12e-05	2.04
	FALSE	High	IWHHTFYNELR		FALSE	Bovine	0.0142403	0.0011528	2	8	2	P60712; P68138	0	1515.75	High	0.0006131	0.006467	1.91
	FALSE	High	VAPEEHPVLLTEAPLNPK		FALSE	Bovine	0.000118583	0.0011528	1	3	2	P60712	0	1954.06	High	0.0006131	2.575e-05	2.12
	FALSE	High	SYELPDGQVITIGNER		FALSE	Bovine	0.000237177	0.0011528	2	14	2	P60712; P68138	0	1790.89	High	0.0006131	5.725e-05	3.08
	FALSE	High	EITALAPSTMK	1xOxidation [M10]	FALSE	Bovine	0.0194653	0.0011528	2	12	1	P60712; P68138	0	1177.61	High	0.0006131	0.009274	1.91
	FALSE	High	GYSFTTTAER		FALSE	Bovine	0.0088248	0.0011528	1	5	1	P60712	0	1132.53	High	0.0006131	0.003721	2.07
	FALSE	High	AGFAGDDAPR		FALSE	Bovine	0.00976973	0.0011528	2	12	1	P60712; P68138	0	976.448	High	0.0006131	0.004173	2.14
	FALSE	High	DLYANTVLSGGTTMYPGIADR	1xOxidation [M14]	FALSE	Bovine	5.90364e-05	0.0011528	1	2	2	P60712	0	2231.06	High	0.0006131	1.152e-05	3.81
	FALSE	High	DSYVGDEAQSKR		FALSE	Bovine	0.000909195	0.0011528	2	13	1	P60712; P68138	1	1354.62	High	0.0006131	0.0002702	1.86
	FALSE	High	DSYVGDEAQSK		FALSE	Bovine	0.0368545	0.0011528	2	14	1	P60712; P68138	0	1198.52	High	0.0006131	0.01943	1.21
	FALSE	High	AVFPSIVGRPR		FALSE	Bovine	0.00592281	0.0011528	2	12	2	P60712; P68138	0	1198.71	High	0.0006131	0.002348	1.86
	FALSE	High	KDLYANTVLSGGTTMYPGIADR	1xOxidation [M15]	FALSE	Bovine	0.000545827	0.0011528	1	2	1	P60712	1	2359.16	High	0.0006131	0.0001499	3.07
	FALSE	High	HQGVMVGMGQK	2xOxidation [M5; M8]	FALSE	Bovine	0.0867865	0.00337206	2	15	2	P60712; P68138	0	1203.56	High	0.001627	0.0527	2.51
FALSE	High	Master Protein	P68138	Actin, alpha skeletal muscle OS=Bos taurus OX=9913 GN=ACTA1 PE=1 SV=1	377	42	5.39	FALSE	45	13	5	22	36.97	Bovine
	Checked	Confidence	Sequence	Modifications	Contaminant	Marked as	Qvality PEP	Qvality q-value	# Protein Groups	# Proteins	# PSMs	Master Protein Accessions	# Missed Cleavages	Theo. MH+ [Da]	Confidence (by Search Engine): Sequest HT	Percolator q-Value (by Search Engine): Sequest HT	Percolator PEP (by Search Engine): Sequest HT	XCorr (by Search Engine): Sequest HT
	FALSE	High	QEYDEAGPSIVHR	1xGln->pyro-Glu [N-Term]	FALSE	Bovine	0.0301478	0.0011528	1	7	1	P68138	0	1483.68	High	0.0006131	0.01536	1.87
	FALSE	High	QEYDEAGPSIVHR		FALSE	Bovine	0.00100687	0.0011528	1	7	1	P68138	0	1500.71	High	0.0006131	0.0003036	2.32
	FALSE	High	IWHHTFYNELR		FALSE	Bovine	0.0142403	0.0011528	2	8	2	P60712; P68138	0	1515.75	High	0.0006131	0.006467	1.91
	FALSE	High	VAPEEHPTLLTEAPLNPK		FALSE	Bovine	0.000221575	0.0011528	1	10	2	P68138	0	1956.04	High	0.0006131	5.291e-05	2.06
	FALSE	High	TTGIVLDSGDGVTHNVPIYEGYALPHAIMR	1xDeamidated [N15]	FALSE	Bovine	0.000731946	0.0011528	1	10	1	P68138	0	3197.59	High	0.0006131	0.00021	3.1
	FALSE	High	YPIEHGIITNWDDMEK		FALSE	Bovine	0.0344709	0.0011528	1	11	1	P68138	0	1960.91	High	0.0006131	0.018	1.09
	FALSE	High	YPIEHGIITNWDDMEK	1xOxidation [M14]	FALSE	Bovine	0.010455	0.0011528	1	11	2	P68138	0	1976.91	High	0.0006131	0.004511	2.03
	FALSE	High	SYELPDGQVITIGNER		FALSE	Bovine	0.000237177	0.0011528	2	14	2	P60712; P68138	0	1790.89	High	0.0006131	5.725e-05	3.08
	FALSE	High	EITALAPSTMK	1xOxidation [M10]	FALSE	Bovine	0.0194653	0.0011528	2	12	1	P60712; P68138	0	1177.61	High	0.0006131	0.009274	1.91
	FALSE	High	GYSFVTTAER		FALSE	Bovine	0.0424664	0.0011528	1	10	1	P68138	0	1130.55	High	0.0006131	0.02291	2.51
	FALSE	High	AGFAGDDAPR		FALSE	Bovine	0.00976973	0.0011528	2	12	1	P60712; P68138	0	976.448	High	0.0006131	0.004173	2.14
	FALSE	High	DSYVGDEAQSKR		FALSE	Bovine	0.000909195	0.0011528	2	13	1	P60712; P68138	1	1354.62	High	0.0006131	0.0002702	1.86
	FALSE	High	DSYVGDEAQSK		FALSE	Bovine	0.0368545	0.0011528	2	14	1	P60712; P68138	0	1198.52	High	0.0006131	0.01943	1.21
	FALSE	High	AVFPSIVGRPR		FALSE	Bovine	0.00592281	0.0011528	2	12	2	P60712; P68138	0	1198.71	High	0.0006131	0.002348	1.86
	FALSE	High	HQGVMVGMGQK	2xOxidation [M5; M8]	FALSE	Bovine	0.0867865	0.00337206	2	15	2	P60712; P68138	0	1203.56	High	0.001627	0.0527	2.51
	FALSE	High	TTGIVLDSGDGVTHNVPIYEGYALPHAIMR		FALSE	Bovine	0.110821	0.00640011	1	10	1	P68138	0	3196.61	High	0.003072	0.0702	1.12
FALSE	High	Master Protein	F1MJ66	Keratin 12 OS=Bos taurus OX=9913 GN=KRT12 PE=3 SV=3	470	50.4	4.65	FALSE	10	5	1	23	35.71	Bovine
	Checked	Confidence	Sequence	Modifications	Contaminant	Marked as	Qvality PEP	Qvality q-value	# Protein Groups	# Proteins	# PSMs	Master Protein Accessions	# Missed Cleavages	Theo. MH+ [Da]	Confidence (by Search Engine): Sequest HT	Percolator q-Value (by Search Engine): Sequest HT	Percolator PEP (by Search Engine): Sequest HT	XCorr (by Search Engine): Sequest HT
	FALSE	High	RVLDELTLAR		FALSE	Bovine	0.0209117	0.0011528	4	8	2	F1MJ66; A0A3Q1LSG0; A0A140T867; F1MC11	1	1185.69	High	0.0006131	0.01005	2.36
	FALSE	High	VLDELTLAR		FALSE	Bovine	0.00592281	0.0011528	4	8	10	F1MJ66; A0A3Q1LSG0; A0A140T867; F1MC11	0	1029.59	High	0.0006131	0.00235	2.38
	FALSE	High	LASYLDKVR		TRUE	Bovine	0.00317248	0.0011528	5	10	7	F1MJ66; P13645; A0A3Q1LSG0; A0A140T867; F1MC11	1	1064.61	High	0.0006131	0.001139	1.57
	FALSE	High	LAADDFR		TRUE	Bovine	0.0714131	0.0023034	7	43	3	A6H7D3; F1MJ66; P13645; O77727; A0A3Q1LSG0; A0A140T867; F1MC11	0	807.4	High	0.001125	0.04199	1.4
	FALSE	High	NKIISANIENAQLILQIDNAR	3xDeamidated [N1; N7; N10]	FALSE	Bovine	0.0756075	0.00337206	1	2	1	F1MJ66	1	2354.26	High	0.001627	0.04474	1.71
FALSE	High	Master Protein	P02769	Serum albumin OS=Bos taurus GN=ALB PE=1 SV=4	607	69.2	6.18	FALSE	28	15	12	20	34.82	Bovine
	Checked	Confidence	Sequence	Modifications	Contaminant	Marked as	Qvality PEP	Qvality q-value	# Protein Groups	# Proteins	# PSMs	Master Protein Accessions	# Missed Cleavages	Theo. MH+ [Da]	Confidence (by Search Engine): Sequest HT	Percolator q-Value (by Search Engine): Sequest HT	Percolator PEP (by Search Engine): Sequest HT	XCorr (by Search Engine): Sequest HT
	FALSE	High	MPCTEDYLSLILNR	1xCarbamidomethyl [C3]; 1xOxidation [M1]	FALSE	Bovine	0.000133012	0.0011528	1	3	2	P02769	0	1740.83	High	0.0006131	2.938e-05	1.12
	FALSE	High	LVNELTEFAK		FALSE	Bovine	0.00357324	0.0011528	1	4	1	P02769	0	1163.63	High	0.0006131	0.001306	2.23
	FALSE	High	MPCTEDYLSLILNR	1xCarbamidomethyl [C3]	FALSE	Bovine	0.0407347	0.0011528	1	3	1	P02769	0	1724.83	High	0.0006131	0.02178	1.68
	FALSE	High	TVMENFVAFVDK		FALSE	Bovine	0.0338989	0.0011528	1	2	1	P02769	0	1399.69	High	0.0006131	0.0176	1.85
	FALSE	High	TVMENFVAFVDK	1xOxidation [M3]	FALSE	Bovine	0.015962	0.0011528	1	2	1	P02769	0	1415.69	High	0.0006131	0.007373	1.77
	FALSE	High	VPQVSTPTLVEVSR		TRUE	Bovine	0.0167212	0.0011528	2	5	1	P02769; P02768	0	1511.84	High	0.0006131	0.007762	2.54
	FALSE	High	SLHTLFGDELCK	1xCarbamidomethyl [C11]	FALSE	Bovine	0.0224644	0.0011528	1	4	1	P02769	0	1419.69	High	0.0006131	0.01093	1.71
	FALSE	High	TCVADESHAGCEK	2xCarbamidomethyl [C2; C11]	FALSE	Bovine	0.0300217	0.0011528	1	4	1	P02769	0	1463.59	High	0.0006131	0.01529	1.63
	FALSE	High	FKDLGEEHFK		FALSE	Bovine	0.0323736	0.0011528	1	4	1	P02769	1	1249.62	High	0.0006131	0.01667	2.15
	FALSE	High	EYEATLEECCAK	2xCarbamidomethyl [C9; C10]	FALSE	Bovine	0.0111408	0.0011528	1	4	1	P02769	0	1502.61	High	0.0006131	0.004873	1.84
	FALSE	High	CCTESLVNR	2xCarbamidomethyl [C1; C2]	TRUE	Bovine	0.0130299	0.0011528	2	5	1	P02769; P02768	0	1138.5	High	0.0006131	0.005826	2.25
	FALSE	High	DAFLGSFLYEYSR		FALSE	Bovine	0.00675557	0.0011528	1	4	1	P02769	0	1567.74	High	0.0006131	0.002736	1.99
	FALSE	High	LFTFHADICTLPDTEK	1xCarbamidomethyl [C9]	FALSE	Bovine	0.0138835	0.0011528	1	4	2	P02769	0	1907.92	High	0.0006131	0.006261	2.52
	FALSE	High	LGEYGFQNALIVR		FALSE	Bovine	0.000460451	0.0011528	1	3	1	P02769	0	1479.8	High	0.0006131	0.0001232	2.88
	FALSE	High	KVPQVSTPTLVEVSR		TRUE	Bovine	0.002688	0.0011528	2	5	2	P02769; P02768	1	1639.94	High	0.0006131	0.0009428	2.9
	FALSE	High	HLVDEPQNLIK		FALSE	Bovine	0.000179896	0.0011528	1	4	1	P02769	0	1305.72	High	0.0006131	4.164e-05	3.24
	FALSE	High	QTALVELLK		FALSE	Bovine	0.132854	0.00725756	1	4	1	P02769	0	1014.62	High	0.003488	0.08688	1.72
FALSE	High	Master Protein	P04272	Annexin A2 OS=Bos taurus OX=9913 GN=ANXA2 PE=1 SV=2	339	38.6	7.31	FALSE	32	10	10	12	29.54	Bovine
	Checked	Confidence	Sequence	Modifications	Contaminant	Marked as	Qvality PEP	Qvality q-value	# Protein Groups	# Proteins	# PSMs	Master Protein Accessions	# Missed Cleavages	Theo. MH+ [Da]	Confidence (by Search Engine): Sequest HT	Percolator q-Value (by Search Engine): Sequest HT	Percolator PEP (by Search Engine): Sequest HT	XCorr (by Search Engine): Sequest HT
	FALSE	High	QDIAFAYQR		FALSE	Bovine	0.0301478	0.0011528	1	1	1	P04272	0	1111.55	High	0.0006131	0.01539	2.77
	FALSE	High	RAEDGSVIDYELIDQDAR		FALSE	Bovine	1.52031e-05	0.0011528	1	1	2	P04272	1	2064.98	High	0.0006131	2.413e-06	4.07
	FALSE	High	SALSGHLETVILGLLK		FALSE	Bovine	0.00360373	0.0011528	1	1	2	P04272	0	1650.98	High	0.0006131	0.001325	2.49
	FALSE	High	TNQELQEINR		FALSE	Bovine	0.00577388	0.0011528	1	1	1	P04272	0	1244.62	High	0.0006131	0.002281	2.99
	FALSE	High	TPAQYDASELK		FALSE	Bovine	0.00265394	0.0011528	1	1	1	P04272	0	1222.6	High	0.0006131	0.0009281	1.87
	FALSE	High	SLYYYIQQDTK		FALSE	Bovine	0.0051705	0.0011528	1	1	1	P04272	0	1421.69	High	0.0006131	0.002004	2.37
	FALSE	High	GVDEVTIVNILTNR		FALSE	Bovine	4.47782e-05	0.0011528	1	1	1	P04272	0	1542.85	High	0.0006131	8.403e-06	2.92
	FALSE	High	AEDGSVIDYELIDQDAR		FALSE	Bovine	3.53522e-06	0.0011528	1	1	1	P04272	0	1908.88	High	0.0006131	4.481e-07	3.44
	FALSE	High	DALNIETAIK		FALSE	Bovine	0.00672697	0.0011528	1	1	1	P04272	0	1087.6	High	0.0006131	0.002723	2.34
	FALSE	High	AYTNFDAERDALNIETAIK		FALSE	Bovine	0.0182715	0.0011528	1	1	1	P04272	1	2155.07	High	0.0006131	0.008625	1.56
FALSE	High	Master Protein	G3X7W8	Keratin 16 OS=Bos taurus OX=9913 GN=KRT16 PE=3 SV=2	465	51.1	5.01	FALSE	9	9	5	21	27.82	Bovine
	Checked	Confidence	Sequence	Modifications	Contaminant	Marked as	Qvality PEP	Qvality q-value	# Protein Groups	# Proteins	# PSMs	Master Protein Accessions	# Missed Cleavages	Theo. MH+ [Da]	Confidence (by Search Engine): Sequest HT	Percolator q-Value (by Search Engine): Sequest HT	Percolator PEP (by Search Engine): Sequest HT	XCorr (by Search Engine): Sequest HT
	FALSE	High	NHEEEMLALR		FALSE	Bovine	0.0106788	0.0011528	1	1	1	G3X7W8	0	1241.59	High	0.0006131	0.004621	2.9
	FALSE	High	TRLEQEIATYR		FALSE	Bovine	0.00307951	0.0011528	3	10	1	A0A140T867; G3X7W8; F1MC11	1	1379.73	High	0.0006131	0.001102	2.9
	FALSE	High	TRLEQEIATYRR		FALSE	Bovine	0.0153663	0.0011528	3	7	3	A0A140T867; G3X7W8; F1MC11	2	1535.83	High	0.0006131	0.007045	2.98
	FALSE	High	TDLEMQIEGLK	1xOxidation [M5]	FALSE	Bovine	0.000532077	0.0011528	1	2	1	G3X7W8	0	1292.64	High	0.0006131	0.0001456	2.81
	FALSE	High	TDLEMQIEGLK		FALSE	Bovine	0.0169344	0.0011528	1	2	1	G3X7W8	0	1276.65	High	0.0006131	0.007874	2.43
	FALSE	High	TDLEMQIEGLKEELAYLKK	1xOxidation [M5]	FALSE	Bovine	0.0359423	0.0011528	1	2	4	G3X7W8	2	2267.18	High	0.0006131	0.01889	1.83
	FALSE	High	LEQEIATYR		FALSE	Bovine	0.0140014	0.0011528	3	14	2	A0A140T867; G3X7W8; F1MC11	0	1122.58	High	0.0006131	0.006348	1.59
	FALSE	High	KNHEEEMLALR		FALSE	Bovine	0.000484557	0.0011528	1	1	2	G3X7W8	1	1369.69	High	0.0006131	0.0001306	2.8
	FALSE	High	KNHEEEMLALR	1xOxidation [M7]	FALSE	Bovine	0.0208238	0.0011528	1	1	1	G3X7W8	1	1385.68	High	0.0006131	0.01001	2.21
	FALSE	High	LEQEIATYRR		FALSE	Bovine	0.00916798	0.0011528	3	11	2	A0A140T867; G3X7W8; F1MC11	1	1278.68	High	0.0006131	0.003886	2.39
	FALSE	High	TDLEMQIEGLKEELAYLKK		FALSE	Bovine	0.0658038	0.0023034	1	2	1	G3X7W8	2	2251.19	High	0.001125	0.03819	1.33
	FALSE	High	NHEEEMLALR	1xOxidation [M6]	FALSE	Bovine	0.0644686	0.0023034	1	1	1	G3X7W8	0	1257.59	High	0.001125	0.03715	2.09
	FALSE	High	TDLEMQIEGLKEELAYLK	1xOxidation [M5]	FALSE	Bovine	0.116221	0.00640011	1	2	1	G3X7W8	1	2139.09	High	0.003072	0.07423	1.18
FALSE	High	Master Protein	Q0P5J4	Keratin, type I cytoskeletal 25 OS=Bos taurus OX=9913 GN=KRT25 PE=2 SV=1	450	49.3	5.03	FALSE	6	3	1	15	27.27	Bovine
	Checked	Confidence	Sequence	Modifications	Contaminant	Marked as	Qvality PEP	Qvality q-value	# Protein Groups	# Proteins	# PSMs	Master Protein Accessions	# Missed Cleavages	Theo. MH+ [Da]	Confidence (by Search Engine): Sequest HT	Percolator q-Value (by Search Engine): Sequest HT	Percolator PEP (by Search Engine): Sequest HT	XCorr (by Search Engine): Sequest HT
	FALSE	High	VTMQNLNDR		TRUE	Bovine	0.0277211	0.0011528	3	8	5	Q0P5J4; P13645; F1MC11	0	1090.53	High	0.0006131	0.01394	1.84
	FALSE	High	VTMQNLNDR	1xOxidation [M3]	TRUE	Bovine	0.00952445	0.0011528	3	8	8	Q0P5J4; P13645; F1MC11	0	1106.53	High	0.0006131	0.004053	2.31
	FALSE	High	DAEAWFNEK		TRUE	Bovine	0.0237281	0.0011528	2	8	1	Q0P5J4; P13645	0	1109.49	High	0.0006131	0.01163	1.87
	FALSE	High	LASYLENVR	1xDeamidated [N7]	FALSE	Bovine	0.02538	0.0011528	1	1	1	Q0P5J4	0	1065.56	High	0.0006131	0.01259	2.12
FALSE	High	Master Protein	A0A3Q1MJW4	Keratin 77 OS=Bos taurus OX=9913 GN=KRT77 PE=1 SV=1	561	59.3	7.77	FALSE	12	6	5	16	26.9	Bovine
	Checked	Confidence	Sequence	Modifications	Contaminant	Marked as	Qvality PEP	Qvality q-value	# Protein Groups	# Proteins	# PSMs	Master Protein Accessions	# Missed Cleavages	Theo. MH+ [Da]	Confidence (by Search Engine): Sequest HT	Percolator q-Value (by Search Engine): Sequest HT	Percolator PEP (by Search Engine): Sequest HT	XCorr (by Search Engine): Sequest HT
	FALSE	High	LSLDVEIATYR		FALSE	Bovine	0.00311902	0.0011528	1	4	1	A0A3Q1MJW4	0	1279.69	High	0.0006131	0.001119	2.63
	FALSE	High	SLDLDSIIDAVR		FALSE	Bovine	0.000170221	0.0011528	1	3	1	A0A3Q1MJW4	0	1316.71	High	0.0006131	3.909e-05	2.09
	FALSE	High	SKDEAEALYQTK		FALSE	Bovine	0.00290166	0.0011528	1	3	1	A0A3Q1MJW4	1	1382.68	High	0.0006131	0.001028	1.93
	FALSE	High	FLEQQNQVLQTK		TRUE	Bovine	0.00049497	0.0011528	3	7	10	A0A3Q1MJW4; P35908; P04264	0	1475.79	High	0.0006131	0.0001338	1.43
	FALSE	High	SKDEAEALYQTKFQELQITAGR	3xDeamidated [Q10; Q14; Q17]	FALSE	Bovine	0.0878444	0.00337206	1	3	1	A0A3Q1MJW4	2	2529.24	High	0.001627	0.05344	1.04
	FALSE	High	EQIMVLNNK	1xOxidation [M4]	FALSE	Bovine	0.104396	0.00550291	1	3	1	A0A3Q1MJW4	0	1104.57	High	0.002636	0.06532	1.92
	FALSE	High	EQIMVLNNK		FALSE	Bovine	0.111262	0.00640011	1	3	1	A0A3Q1MJW4	0	1088.58	High	0.003072	0.07042	1.88
FALSE	High	Master Protein	Q3ZC87	Pyruvate kinase (Fragment) OS=Bos taurus OX=9913 GN=PKM2 PE=2 SV=1	565	61.4	8.34	FALSE	25	12	12	13	25.52	Bovine
	Checked	Confidence	Sequence	Modifications	Contaminant	Marked as	Qvality PEP	Qvality q-value	# Protein Groups	# Proteins	# PSMs	Master Protein Accessions	# Missed Cleavages	Theo. MH+ [Da]	Confidence (by Search Engine): Sequest HT	Percolator q-Value (by Search Engine): Sequest HT	Percolator PEP (by Search Engine): Sequest HT	XCorr (by Search Engine): Sequest HT
	FALSE	High	RFDEILEASDGIMVAR	1xOxidation [M13]	FALSE	Bovine	0.000166639	0.0011528	1	2	1	Q3ZC87	1	1837.91	High	0.0006131	3.823e-05	3.92
	FALSE	High	LNFSHGTHEYHAETIK		FALSE	Bovine	3.13271e-05	0.0011528	1	2	1	Q3ZC87	0	1883.9	High	0.0006131	5.567e-06	2.99
	FALSE	High	IYVDDGLISLLVK		FALSE	Bovine	0.00208298	0.0011528	1	2	1	Q3ZC87	0	1447.84	High	0.0006131	0.000704	1.62
	FALSE	High	FGVEQNVDMVFASFIR	1xDeamidated [Q/N]; 1xOxidation [M9]	FALSE	Bovine	0.000288423	0.0011528	1	2	2	Q3ZC87	0	1875.89	High	0.0006131	7.2e-05	2.66
	FALSE	High	GVNLPGAAVDLPAVSEKDIQDLK		FALSE	Bovine	0.00297659	0.0011528	1	2	1	Q3ZC87	1	2349.27	High	0.0006131	0.001059	2.24
	FALSE	High	GDYPLEAVR		FALSE	Bovine	0.043359	0.0011528	1	3	1	Q3ZC87	0	1019.52	High	0.0006131	0.02348	1.3
	FALSE	High	EAEAAIYHLQLFEELRR		FALSE	Bovine	0.0216287	0.0011528	1	2	1	Q3ZC87	1	2088.09	High	0.0006131	0.01047	2.36
	FALSE	High	KGVNLPGAAVDLPAVSEKDIQDLK		FALSE	Bovine	0.000628055	0.0011528	1	2	1	Q3ZC87	2	2477.36	High	0.0006131	0.0001761	2.51
	FALSE	High	LDIDSPPITAR		FALSE	Bovine	0.0283092	0.0011528	1	2	1	Q3ZC87	0	1197.65	High	0.0006131	0.01429	2.41
	FALSE	High	KASDVHEVR		FALSE	Bovine	0.0132522	0.0011528	1	2	1	Q3ZC87	1	1040.55	High	0.0006131	0.005936	1.93
	FALSE	High	KASDVHEVRK		FALSE	Bovine	0.0759159	0.00337206	1	2	1	Q3ZC87	2	1168.64	High	0.001627	0.04496	1.27
	FALSE	High	ITLDNAYMEK	1xOxidation [M8]	FALSE	Bovine	0.171361	0.00991459	1	2	1	Q3ZC87	0	1213.58	High	0.004803	0.117	1.32
FALSE	High	Master Protein	E1BNG8	Bridging integrator 1 OS=Bos taurus OX=9913 GN=BIN1 PE=4 SV=3	587	64.3	5.06	FALSE	13	5	5	9	19.8	Bovine
	Checked	Confidence	Sequence	Modifications	Contaminant	Marked as	Qvality PEP	Qvality q-value	# Protein Groups	# Proteins	# PSMs	Master Protein Accessions	# Missed Cleavages	Theo. MH+ [Da]	Confidence (by Search Engine): Sequest HT	Percolator q-Value (by Search Engine): Sequest HT	Percolator PEP (by Search Engine): Sequest HT	XCorr (by Search Engine): Sequest HT
	FALSE	High	LNQNLNDVLISLEK		FALSE	Bovine	0.000180663	0.0011528	1	11	1	E1BNG8	0	1612.89	High	0.0006131	4.193e-05	3.3
	FALSE	High	VNHEPEPAGAATPGATLPK		FALSE	Bovine	0.00464976	0.0011528	1	11	2	E1BNG8	0	1856.95	High	0.0006131	0.001774	1.44
	FALSE	High	VNHEPEPAGAATPGATLPK	1xDeamidated [N2]	FALSE	Bovine	5.82879e-05	0.0011528	1	11	2	E1BNG8	0	1857.93	High	0.0006131	1.138e-05	3.92
	FALSE	High	ADETKDEQFEQCVQNFNK	1xCarbamidomethyl [C12]	FALSE	Bovine	4.29137e-05	0.0011528	1	11	2	E1BNG8	1	2229.97	High	0.0006131	7.965e-06	2.87
	FALSE	High	IAENNDLLWMDYHQK		FALSE	Bovine	0.00355809	0.0011528	1	10	1	E1BNG8	0	1889.89	High	0.0006131	0.001302	1.79
	FALSE	High	LVDYDSAR		FALSE	Bovine	0.109072	0.00640011	1	20	1	E1BNG8	0	938.458	High	0.003072	0.0687	1.4
FALSE	High	Master Protein	E1BGS2	Acyl-CoA dehydrogenase family, member 10 OS=Bos taurus OX=9913 GN=ACAD10 PE=1 SV=1	1055	117.6	7.84	FALSE	10	7	7	9	18.04	Bovine
	Checked	Confidence	Sequence	Modifications	Contaminant	Marked as	Qvality PEP	Qvality q-value	# Protein Groups	# Proteins	# PSMs	Master Protein Accessions	# Missed Cleavages	Theo. MH+ [Da]	Confidence (by Search Engine): Sequest HT	Percolator q-Value (by Search Engine): Sequest HT	Percolator PEP (by Search Engine): Sequest HT	XCorr (by Search Engine): Sequest HT
	FALSE	High	VAFGKPLVEQGTVLADIALSR		FALSE	Bovine	2.18236e-05	0.0011528	1	2	1	E1BGS2	0	2184.24	High	0.0006131	3.667e-06	3.42
	FALSE	High	FADGPDEVHR		FALSE	Bovine	0.00115853	0.0011528	1	1	2	E1BGS2	0	1142.52	High	0.0006131	0.0003566	1.68
	FALSE	High	GALIFSPEGLPHR		FALSE	Bovine	0.00856675	0.0011528	1	2	1	E1BGS2	0	1393.76	High	0.0006131	0.003587	2.14
	FALSE	High	AIQAFGAAGLSSNYPLAQFFAGAR		FALSE	Bovine	0.000647031	0.0011528	1	1	1	E1BGS2	0	2428.24	High	0.0006131	0.0001822	2.4
	FALSE	High	AAALDIAMIK		FALSE	Bovine	0.0239286	0.0011528	1	5	1	E1BGS2	0	1016.58	High	0.0006131	0.01176	1.81
	FALSE	High	AAHVMDVVGNK		FALSE	Bovine	0.00139685	0.0011528	1	2	1	E1BGS2	0	1140.58	High	0.0006131	0.0004428	2.07
	FALSE	High	HQQQSILLVPMDTPGIK		FALSE	Bovine	0.00960552	0.0011528	1	2	2	E1BGS2	0	1905.03	High	0.0006131	0.004101	2.08
FALSE	High	Master Protein	A6QNX5	Keratin, type II cytoskeletal 78 OS=Bos taurus OX=9913 GN=KRT78 PE=2 SV=1	528	57.4	8.18	FALSE	12	6	4	8	14.16	Bovine
	Checked	Confidence	Sequence	Modifications	Contaminant	Marked as	Qvality PEP	Qvality q-value	# Protein Groups	# Proteins	# PSMs	Master Protein Accessions	# Missed Cleavages	Theo. MH+ [Da]	Confidence (by Search Engine): Sequest HT	Percolator q-Value (by Search Engine): Sequest HT	Percolator PEP (by Search Engine): Sequest HT	XCorr (by Search Engine): Sequest HT
	FALSE	High	VLNNQFASFIDKVR	2xDeamidated [N3; N4]	FALSE	Bovine	0.00499782	0.0011528	1	1	2	A6QNX5	1	1652.86	High	0.0006131	0.00193	2.17
	FALSE	High	FLEQQNKVLETK		FALSE	Bovine	0.0149815	0.0011528	5	11	1	E1B991; A0A452DIJ6; Q08D91; A0A3Q1MYR8; A6QNX5	1	1476.81	High	0.0006131	0.006847	1.91
	FALSE	High	ATLENDFVVLKK		FALSE	Bovine	0.0051705	0.0011528	1	1	2	A6QNX5	1	1376.78	High	0.0006131	0.002001	2.35
	FALSE	High	IEIDPQFQVVR		FALSE	Bovine	0.0286678	0.0011528	1	1	1	A6QNX5	0	1343.73	High	0.0006131	0.01448	1.49
	FALSE	High	LLEGEECR	1xCarbamidomethyl [C7]	TRUE	Bovine	0.06368	0.0023034	9	21	1	M0QVZ6; E1B991; Q148H8; A4FV94; Q08D91; P35908; A0A3Q1MYR8; F1MUY2; A6QNX5	0	1005.47	High	0.001125	0.03675	1.66
	FALSE	High	TQETQQIR	1xDeamidated [Q6]	FALSE	Bovine	0.147564	0.00725756	1	1	1	A6QNX5	0	1004.5	High	0.003488	0.09797	1.94
FALSE	High	Master Protein	P19120	Heat shock cognate 71 kDa protein OS=Bos taurus OX=9913 GN=HSPA8 PE=1 SV=2	650	71.2	5.52	FALSE	17	9	4	9	14.14	Bovine
	Checked	Confidence	Sequence	Modifications	Contaminant	Marked as	Qvality PEP	Qvality q-value	# Protein Groups	# Proteins	# PSMs	Master Protein Accessions	# Missed Cleavages	Theo. MH+ [Da]	Confidence (by Search Engine): Sequest HT	Percolator q-Value (by Search Engine): Sequest HT	Percolator PEP (by Search Engine): Sequest HT	XCorr (by Search Engine): Sequest HT
	FALSE	High	NQVAMNPTNTVFDAKR	1xOxidation [M5]	FALSE	Bovine	0.00339564	0.0011528	1	4	1	P19120	1	1821.89	High	0.0006131	0.001236	1.89
	FALSE	High	IINEPTAAAIAYGLDK		FALSE	Bovine	0.000358278	0.0011528	3	6	1	P19120; A7E3Q2; Q0VCX2	0	1659.9	High	0.0006131	9.206e-05	1.88
	FALSE	High	LLQDFFNGK		FALSE	Bovine	0.034906	0.0011528	2	6	1	P19120; A7E3Q2	0	1081.57	High	0.0006131	0.01823	1.65
	FALSE	High	TTPSYVAFTDTER		FALSE	Bovine	0.0010198	0.0011528	3	14	1	P19120; Q27975; A7E3Q2	0	1487.7	High	0.0006131	0.0003087	2.92
	FALSE	High	ARFEELNADLFR		FALSE	Bovine	0.0118212	0.0011528	2	6	1	P19120; A7E3Q2	1	1480.75	High	0.0006131	0.005197	3.61
	FALSE	High	DAGTIAGLNVLR		FALSE	Bovine	0.0209117	0.0011528	1	2	1	P19120	0	1199.67	High	0.0006131	0.01005	2.19
	FALSE	High	ITITNDKGR		FALSE	Bovine	0.0647336	0.0023034	3	16	1	P19120; Q27975; A7E3Q2	1	1017.57	High	0.001125	0.03732	1.53
	FALSE	High	VQVEYKGETK		FALSE	Bovine	0.0781082	0.00337206	1	3	1	P19120	1	1180.62	High	0.001627	0.04647	1.56
	FALSE	High	SFYPEEVSSMVLTK		FALSE	Bovine	0.121382	0.00640011	1	3	1	P19120	0	1616.79	High	0.003072	0.07802	1.24
FALSE	High	Master Protein	P68103	Elongation factor 1-alpha 1 OS=Bos taurus OX=9913 GN=EEF1A1 PE=1 SV=1	462	50.1	9.01	FALSE	19	7	7	9	13.8	Bovine
	Checked	Confidence	Sequence	Modifications	Contaminant	Marked as	Qvality PEP	Qvality q-value	# Protein Groups	# Proteins	# PSMs	Master Protein Accessions	# Missed Cleavages	Theo. MH+ [Da]	Confidence (by Search Engine): Sequest HT	Percolator q-Value (by Search Engine): Sequest HT	Percolator PEP (by Search Engine): Sequest HT	XCorr (by Search Engine): Sequest HT
	FALSE	High	VETGVLKPGMVVTFAPVNVTTEVK	1xOxidation [M10]	FALSE	Bovine	0.00279279	0.0011528	1	5	1	P68103	0	2531.38	High	0.0006131	0.0009843	1.61
	FALSE	High	STTTGHLIYK		FALSE	Bovine	0.00263148	0.0011528	1	9	2	P68103	0	1120.6	High	0.0006131	0.0009219	2.63
	FALSE	High	YYVTIIDAPGHR		FALSE	Bovine	0.0115736	0.0011528	1	4	2	P68103	0	1404.73	High	0.0006131	0.005082	2.04
	FALSE	High	IGGIGTVPVGR		FALSE	Bovine	0.0110468	0.0011528	1	6	1	P68103	0	1025.61	High	0.0006131	0.004812	2.34
	FALSE	High	LPLQDVYK		FALSE	Bovine	0.0971418	0.00550291	1	6	1	P68103	0	975.551	High	0.002636	0.06003	1.11
	FALSE	High	EHALLAYTLGVK		FALSE	Bovine	0.104813	0.00550291	1	5	1	P68103	0	1314.74	High	0.002636	0.06556	2.45
	FALSE	High	QTVAVGVIK		FALSE	Bovine	0.161219	0.00919006	1	3	1	P68103	0	914.567	High	0.004418	0.1089	1.86
FALSE	High	Master Protein	F1MIW8	Desmoglein-1 OS=Bos taurus OX=9913 GN=DSG1 PE=4 SV=2	1043	112.3	5	FALSE	5	6	6	7	13.43	Bovine
	Checked	Confidence	Sequence	Modifications	Contaminant	Marked as	Qvality PEP	Qvality q-value	# Protein Groups	# Proteins	# PSMs	Master Protein Accessions	# Missed Cleavages	Theo. MH+ [Da]	Confidence (by Search Engine): Sequest HT	Percolator q-Value (by Search Engine): Sequest HT	Percolator PEP (by Search Engine): Sequest HT	XCorr (by Search Engine): Sequest HT
	FALSE	High	QEPSDSPMFIINR		FALSE	Bovine	0.00831623	0.0011528	1	2	1	F1MIW8	0	1533.74	High	0.0006131	0.003469	1.84
	FALSE	High	IIRQEPSDSPMFIINR	1xOxidation [M11]	FALSE	Bovine	0.000314027	0.0011528	1	2	2	F1MIW8	1	1932	High	0.0006131	7.905e-05	3.31
	FALSE	High	LADISLGK		FALSE	Bovine	0.0189788	0.0011528	1	2	1	F1MIW8	0	816.483	High	0.0006131	0.00901	2.06
	FALSE	High	EMQDLGGGER	1xOxidation [M2]	FALSE	Bovine	0.0459561	0.0023034	1	2	1	F1MIW8	0	1107.47	High	0.001125	0.02504	1.58
	FALSE	High	DGSNVIVTER		FALSE	Bovine	0.0774758	0.00337206	1	2	1	F1MIW8	0	1089.55	High	0.001627	0.04603	2.36
	FALSE	High	TMNNFLDR	1xOxidation [M2]	FALSE	Bovine	0.15278	0.00824971	1	2	1	F1MIW8	0	1026.47	High	0.003956	0.1023	1.63
FALSE	High	Master Protein	Q0VCX2	Endoplasmic reticulum chaperone BiP OS=Bos taurus OX=9913 GN=HSPA5 PE=2 SV=1	655	72.4	5.16	FALSE	13	6	5	6	12.81	Bovine
	Checked	Confidence	Sequence	Modifications	Contaminant	Marked as	Qvality PEP	Qvality q-value	# Protein Groups	# Proteins	# PSMs	Master Protein Accessions	# Missed Cleavages	Theo. MH+ [Da]	Confidence (by Search Engine): Sequest HT	Percolator q-Value (by Search Engine): Sequest HT	Percolator PEP (by Search Engine): Sequest HT	XCorr (by Search Engine): Sequest HT
	FALSE	High	IINEPTAAAIAYGLDK		FALSE	Bovine	0.000358278	0.0011528	3	6	1	P19120; A7E3Q2; Q0VCX2	0	1659.9	High	0.0006131	9.206e-05	1.88
	FALSE	High	IINEPTAAAIAYGLDKR		FALSE	Bovine	0.00021235	0.0011528	1	1	1	Q0VCX2	1	1816	High	0.0006131	5.037e-05	2.93
	FALSE	High	ITPSYVAFTPEGER		FALSE	Bovine	0.00321318	0.0011528	1	1	1	Q0VCX2	0	1566.78	High	0.0006131	0.00116	2.51
	FALSE	High	SQIFSTASDNQPTVTIK		FALSE	Bovine	0.0203037	0.0011528	1	1	1	Q0VCX2	0	1836.93	High	0.0006131	0.009711	2.68
	FALSE	High	IEIESFYEGEDFSETLTR		FALSE	Bovine	0.000173879	0.0011528	1	1	1	Q0VCX2	0	2164.99	High	0.0006131	4.007e-05	2.8
	FALSE	High	DNHLLGTFDLTGIPPAPR		FALSE	Bovine	0.176636	0.00991459	1	2	1	Q0VCX2	0	1934.01	High	0.004803	0.1215	1.18
FALSE	High	Master Protein	Q2HJ86	Tubulin alpha-1D chain OS=Bos taurus OX=9913 GN=TUBA1D PE=1 SV=1	452	50.3	5.03	FALSE	23	7	2	8	12.64	Bovine
	Checked	Confidence	Sequence	Modifications	Contaminant	Marked as	Qvality PEP	Qvality q-value	# Protein Groups	# Proteins	# PSMs	Master Protein Accessions	# Missed Cleavages	Theo. MH+ [Da]	Confidence (by Search Engine): Sequest HT	Percolator q-Value (by Search Engine): Sequest HT	Percolator PEP (by Search Engine): Sequest HT	XCorr (by Search Engine): Sequest HT
	FALSE	High	QLFHPEQLITGKEDAANNYAR		FALSE	Bovine	0.00704836	0.0011528	2	12	1	A0A452DIH7; Q2HJ86	1	2415.21	High	0.0006131	0.002874	2.36
	FALSE	High	FDGALNVDLTEFQTNLVPYPR		FALSE	Bovine	0.0231364	0.0011528	3	16	1	A0A452DIH7; Q2HJ86; A0A3Q1LQR2	0	2409.21	High	0.0006131	0.01134	1.59
	FALSE	High	ELIDLVLDR		FALSE	Bovine	0.0279549	0.0011528	1	2	1	Q2HJ86	0	1085.62	High	0.0006131	0.01411	2.01
	FALSE	High	DVNAAIATIK		FALSE	Bovine	0.0263585	0.0011528	2	13	1	Q2HJ86; A0A3Q1LQR2	0	1015.58	High	0.0006131	0.01315	2.11
	FALSE	High	AVFVDLEPTVIDEVR		FALSE	Bovine	0.000275241	0.0011528	2	8	1	Q2HJ86; A0A3Q1LQR2	0	1701.91	High	0.0006131	6.798e-05	3.62
	FALSE	High	IHFPLATYAPVISAEK		FALSE	Bovine	0.0194653	0.0011528	2	14	2	A0A452DIH7; Q2HJ86	0	1756.96	High	0.0006131	0.009253	2.55
	FALSE	High	LIGQIVSSITASLR		FALSE	Bovine	0.0853947	0.00337206	1	7	1	Q2HJ86	0	1457.87	High	0.001627	0.05174	0.94
FALSE	High	Master Protein	A0A3Q1LMV9	Epiplakin 1 OS=Bos taurus OX=9913 GN=EPPK1 PE=1 SV=1	3449	375.4	5.83	FALSE	7	4	2	5	11.87	Bovine
	Checked	Confidence	Sequence	Modifications	Contaminant	Marked as	Qvality PEP	Qvality q-value	# Protein Groups	# Proteins	# PSMs	Master Protein Accessions	# Missed Cleavages	Theo. MH+ [Da]	Confidence (by Search Engine): Sequest HT	Percolator q-Value (by Search Engine): Sequest HT	Percolator PEP (by Search Engine): Sequest HT	XCorr (by Search Engine): Sequest HT
	FALSE	High	GVLRPGTALVLLEAQAATGFVIDPVR	1xDeamidated [Q15]	FALSE	Bovine	2.61385e-06	0.0011528	1	1	1	A0A3Q1LMV9	0	2664.51	High	0.0006131	3.162e-07	4.05
	FALSE	High	GFFDPNTHENLTYVQLLR		FALSE	Bovine	7.49117e-05	0.0011528	1	1	2	A0A3Q1LMV9	0	2164.08	High	0.0006131	1.517e-05	2.92
	FALSE	High	LLEAQIATGGVIDPVHSHR		FALSE	Bovine	0.000254959	0.0011528	2	11	1	A0A3Q1MQG2; A0A3Q1LMV9	0	2013.09	High	0.0006131	6.235e-05	3.1
	FALSE	High	GYFDEEMNR	1xOxidation [M7]	FALSE	Bovine	0.178651	0.00991459	2	11	1	A0A3Q1MQG2; A0A3Q1LMV9	0	1176.46	High	0.004803	0.123	1.8
FALSE	High	Master Protein	A0A452DIH7	Tubulin alpha chain OS=Bos taurus OX=9913 GN=TUBA4A PE=3 SV=1	444	49.4	5.06	FALSE	22	6	3	8	10.89	Bovine
	Checked	Confidence	Sequence	Modifications	Contaminant	Marked as	Qvality PEP	Qvality q-value	# Protein Groups	# Proteins	# PSMs	Master Protein Accessions	# Missed Cleavages	Theo. MH+ [Da]	Confidence (by Search Engine): Sequest HT	Percolator q-Value (by Search Engine): Sequest HT	Percolator PEP (by Search Engine): Sequest HT	XCorr (by Search Engine): Sequest HT
	FALSE	High	QLFHPEQLITGKEDAANNYAR		FALSE	Bovine	0.00704836	0.0011528	2	12	1	A0A452DIH7; Q2HJ86	1	2415.21	High	0.0006131	0.002874	2.36
	FALSE	High	LISQIVSSITASLR		FALSE	Bovine	0.0205621	0.0011528	1	6	2	A0A452DIH7	0	1487.88	High	0.0006131	0.009862	1.39
	FALSE	High	FDGALNVDLTEFQTNLVPYPR		FALSE	Bovine	0.0231364	0.0011528	3	16	1	A0A452DIH7; Q2HJ86; A0A3Q1LQR2	0	2409.21	High	0.0006131	0.01134	1.59
	FALSE	High	DVNAAIAAIK		FALSE	Bovine	0.0130851	0.0011528	1	3	1	A0A452DIH7	0	985.568	High	0.0006131	0.005853	1.98
	FALSE	High	AVFVDLEPTVIDEIR		FALSE	Bovine	0.000316709	0.0011528	1	3	1	A0A452DIH7	0	1715.92	High	0.0006131	7.992e-05	2.14
	FALSE	High	IHFPLATYAPVISAEK		FALSE	Bovine	0.0194653	0.0011528	2	14	2	A0A452DIH7; Q2HJ86	0	1756.96	High	0.0006131	0.009253	2.55
FALSE	High	Master Protein	A0A3Q1LX10	Regulator of chromosome condensation 1 OS=Bos taurus OX=9913 GN=RCC1 PE=4 SV=1	444	47.5	8.27	FALSE	18	5	5	5	10.6	Bovine
	Checked	Confidence	Sequence	Modifications	Contaminant	Marked as	Qvality PEP	Qvality q-value	# Protein Groups	# Proteins	# PSMs	Master Protein Accessions	# Missed Cleavages	Theo. MH+ [Da]	Confidence (by Search Engine): Sequest HT	Percolator q-Value (by Search Engine): Sequest HT	Percolator PEP (by Search Engine): Sequest HT	XCorr (by Search Engine): Sequest HT
	FALSE	High	LPTVSSVACGASVGYAVTK	1xCarbamidomethyl [C9]	FALSE	Bovine	0.000441281	0.0011528	1	3	1	A0A3Q1LX10	0	1866.96	High	0.0006131	0.0001171	2.51
	FALSE	High	VIQVSAGDSHTAALTEDGR		FALSE	Bovine	6.63392e-06	0.0011528	1	3	1	A0A3Q1LX10	0	1926.95	High	0.0006131	9.297e-07	3.09
	FALSE	High	VVLTVSSGGQHTVLLVK		FALSE	Bovine	5.87858e-05	0.0011528	1	3	1	A0A3Q1LX10	0	1737.03	High	0.0006131	1.149e-05	2.44
	FALSE	High	SMVPVQVQLSVPVVK		FALSE	Bovine	0.00732267	0.0011528	1	2	1	A0A3Q1LX10	0	1609.93	High	0.0006131	0.002992	2.56
	FALSE	High	SVPTLIPR		FALSE	Bovine	0.0903599	0.00550291	1	3	1	A0A3Q1LX10	0	882.541	High	0.002636	0.05512	1.55
FALSE	High	Master Protein	A0A3Q1LRC9	IF rod domain-containing protein OS=Bos taurus OX=9913 PE=3 SV=1	262	28.8	5.44	FALSE	14	2	1	10	10.23	Bovine
	Checked	Confidence	Sequence	Modifications	Contaminant	Marked as	Qvality PEP	Qvality q-value	# Protein Groups	# Proteins	# PSMs	Master Protein Accessions	# Missed Cleavages	Theo. MH+ [Da]	Confidence (by Search Engine): Sequest HT	Percolator q-Value (by Search Engine): Sequest HT	Percolator PEP (by Search Engine): Sequest HT	XCorr (by Search Engine): Sequest HT
	FALSE	High	SFYEAELAQLHAQISETSVVLSMDNNR	2xDeamidated [Q9; Q13]	FALSE	Bovine	0.0158276	0.0011528	1	1	3	A0A3Q1LRC9	0	3054.44	High	0.0006131	0.0073	1.9
	FALSE	High	SFYEAELAQLHAQISETSVVLSMDNNR	2xDeamidated [Q9; Q13]; 1xOxidation [M23]	FALSE	Bovine	0.0284282	0.0011528	1	1	5	A0A3Q1LRC9	0	3070.43	High	0.0006131	0.01436	2.34
	FALSE	High	EYQELMNVK		FALSE	Bovine	0.081015	0.00337206	4	15	1	E1B991; A4FV94; F1MUY2; A0A3Q1LRC9	0	1153.56	High	0.001627	0.04847	1.94
	FALSE	High	EYQELMNVK	1xOxidation [M6]	FALSE	Bovine	0.172667	0.00991459	4	15	1	E1B991; A4FV94; F1MUY2; A0A3Q1LRC9	0	1169.55	High	0.004803	0.1182	1.92
FALSE	High	Master Protein	A7E3Q2	Heat shock 70kDa protein 1A OS=Bos taurus OX=9913 GN=HSPA2 PE=2 SV=1	636	69.8	5.67	FALSE	11	6	1	6	10.06	Bovine
	Checked	Confidence	Sequence	Modifications	Contaminant	Marked as	Qvality PEP	Qvality q-value	# Protein Groups	# Proteins	# PSMs	Master Protein Accessions	# Missed Cleavages	Theo. MH+ [Da]	Confidence (by Search Engine): Sequest HT	Percolator q-Value (by Search Engine): Sequest HT	Percolator PEP (by Search Engine): Sequest HT	XCorr (by Search Engine): Sequest HT
	FALSE	High	IINEPTAAAIAYGLDK		FALSE	Bovine	0.000358278	0.0011528	3	6	1	P19120; A7E3Q2; Q0VCX2	0	1659.9	High	0.0006131	9.206e-05	1.88
	FALSE	High	LLQDFFNGK		FALSE	Bovine	0.034906	0.0011528	2	6	1	P19120; A7E3Q2	0	1081.57	High	0.0006131	0.01823	1.65
	FALSE	High	TTPSYVAFTDTER		FALSE	Bovine	0.0010198	0.0011528	3	14	1	P19120; Q27975; A7E3Q2	0	1487.7	High	0.0006131	0.0003087	2.92
	FALSE	High	ARFEELNADLFR		FALSE	Bovine	0.0118212	0.0011528	2	6	1	P19120; A7E3Q2	1	1480.75	High	0.0006131	0.005197	3.61
	FALSE	High	ITITNDKGR		FALSE	Bovine	0.0647336	0.0023034	3	16	1	P19120; Q27975; A7E3Q2	1	1017.57	High	0.001125	0.03732	1.53
	FALSE	High	QTVEDEKLR		FALSE	Bovine	0.155151	0.00919006	1	2	1	A7E3Q2	1	1117.58	High	0.004418	0.104	1.34
FALSE	High	Master Protein	Q27975	Heat shock 70 kDa protein 1A OS=Bos taurus OX=9913 GN=HSPA1A PE=1 SV=2	641	70.2	5.92	FALSE	13	7	5	7	10.01	Bovine
	Checked	Confidence	Sequence	Modifications	Contaminant	Marked as	Qvality PEP	Qvality q-value	# Protein Groups	# Proteins	# PSMs	Master Protein Accessions	# Missed Cleavages	Theo. MH+ [Da]	Confidence (by Search Engine): Sequest HT	Percolator q-Value (by Search Engine): Sequest HT	Percolator PEP (by Search Engine): Sequest HT	XCorr (by Search Engine): Sequest HT
	FALSE	High	IINEPTAAAIAYGLDR		FALSE	Bovine	0.00358845	0.0011528	1	8	1	Q27975	0	1687.9	High	0.0006131	0.001317	1.74
	FALSE	High	LLQDFFNGR		FALSE	Bovine	0.0105887	0.0011528	1	7	1	Q27975	0	1109.57	High	0.0006131	0.004583	2.04
	FALSE	High	TTPSYVAFTDTER		FALSE	Bovine	0.0010198	0.0011528	3	14	1	P19120; Q27975; A7E3Q2	0	1487.7	High	0.0006131	0.0003087	2.92
	FALSE	High	ATAGDTHLGGEDFDNR		FALSE	Bovine	0.001971	0.0011528	1	9	1	Q27975	0	1675.73	High	0.0006131	0.0006598	2.47
	FALSE	High	DAGVIAGLNVLR		FALSE	Bovine	0.00147622	0.0011528	1	8	1	Q27975	0	1197.69	High	0.0006131	0.0004721	2.59
	FALSE	High	ITITNDKGR		FALSE	Bovine	0.0647336	0.0023034	3	16	1	P19120; Q27975; A7E3Q2	1	1017.57	High	0.001125	0.03732	1.53
	FALSE	High	VQVSYKGETK		FALSE	Bovine	0.112149	0.00640011	1	7	1	Q27975	1	1138.61	High	0.003072	0.07096	1.37
FALSE	High	Master Protein	E1B991	IF rod domain-containing protein OS=Bos taurus OX=9913 PE=3 SV=3	386	44.2	8.06	FALSE	11	5	1	7	9.9	Bovine
	Checked	Confidence	Sequence	Modifications	Contaminant	Marked as	Qvality PEP	Qvality q-value	# Protein Groups	# Proteins	# PSMs	Master Protein Accessions	# Missed Cleavages	Theo. MH+ [Da]	Confidence (by Search Engine): Sequest HT	Percolator q-Value (by Search Engine): Sequest HT	Percolator PEP (by Search Engine): Sequest HT	XCorr (by Search Engine): Sequest HT
	FALSE	High	SMQDVVEDFKNK		FALSE	Bovine	0.0286678	0.0011528	1	1	1	E1B991	1	1439.68	High	0.0006131	0.0145	1.62
	FALSE	High	FLEQQNKVLETK		FALSE	Bovine	0.0149815	0.0011528	5	11	1	E1B991; A0A452DIJ6; Q08D91; A0A3Q1MYR8; A6QNX5	1	1476.81	High	0.0006131	0.006847	1.91
	FALSE	High	KLLEGEECR	1xCarbamidomethyl [C8]	TRUE	Bovine	0.0268052	0.0011528	8	20	2	M0QVZ6; E1B991; Q148H8; A4FV94; Q08D91; P35908; A0A3Q1MYR8; F1MUY2	1	1133.56	High	0.0006131	0.01342	2.48
	FALSE	High	LLEGEECR	1xCarbamidomethyl [C7]	TRUE	Bovine	0.06368	0.0023034	9	21	1	M0QVZ6; E1B991; Q148H8; A4FV94; Q08D91; P35908; A0A3Q1MYR8; F1MUY2; A6QNX5	0	1005.47	High	0.001125	0.03675	1.66
	FALSE	High	EYQELMNVK		FALSE	Bovine	0.081015	0.00337206	4	15	1	E1B991; A4FV94; F1MUY2; A0A3Q1LRC9	0	1153.56	High	0.001627	0.04847	1.94
	FALSE	High	EYQELMNVK	1xOxidation [M6]	FALSE	Bovine	0.172667	0.00991459	4	15	1	E1B991; A4FV94; F1MUY2; A0A3Q1LRC9	0	1169.55	High	0.004803	0.1182	1.92
FALSE	High	Master Protein	Q0VCX9	Myotilin OS=Bos taurus OX=9913 GN=MYOT PE=2 SV=1	499	55.6	8.97	FALSE	12	5	5	5	9.44	Bovine
	Checked	Confidence	Sequence	Modifications	Contaminant	Marked as	Qvality PEP	Qvality q-value	# Protein Groups	# Proteins	# PSMs	Master Protein Accessions	# Missed Cleavages	Theo. MH+ [Da]	Confidence (by Search Engine): Sequest HT	Percolator q-Value (by Search Engine): Sequest HT	Percolator PEP (by Search Engine): Sequest HT	XCorr (by Search Engine): Sequest HT
	FALSE	High	QAFNPEGEFQR		FALSE	Bovine	0.0207362	0.0011528	1	4	1	Q0VCX9	0	1322.61	High	0.0006131	0.009972	2.34
	FALSE	High	TPDHEIQGSK		FALSE	Bovine	0.000256045	0.0011528	1	4	1	Q0VCX9	0	1111.54	High	0.0006131	6.257e-05	2.05
	FALSE	High	GFHSLIFEVVR		FALSE	Bovine	0.0113792	0.0011528	1	4	1	Q0VCX9	0	1303.72	High	0.0006131	0.004978	2.34
	FALSE	High	ASDAGAYACVAK	1xCarbamidomethyl [C9]	FALSE	Bovine	0.000793534	0.0011528	1	4	1	Q0VCX9	0	1183.54	High	0.0006131	0.0002309	2.71
	FALSE	High	AGEATFTVQLDVLAK		FALSE	Bovine	0.0878444	0.00337206	1	4	1	Q0VCX9	0	1562.84	High	0.001627	0.05341	1.58
FALSE	High	Master Protein	P10096	Glyceraldehyde-3-phosphate dehydrogenase OS=Bos taurus OX=9913 GN=GAPDH PE=1 SV=4	333	35.8	8.35	FALSE	21	5	5	5	9.28	Bovine
	Checked	Confidence	Sequence	Modifications	Contaminant	Marked as	Qvality PEP	Qvality q-value	# Protein Groups	# Proteins	# PSMs	Master Protein Accessions	# Missed Cleavages	Theo. MH+ [Da]	Confidence (by Search Engine): Sequest HT	Percolator q-Value (by Search Engine): Sequest HT	Percolator PEP (by Search Engine): Sequest HT	XCorr (by Search Engine): Sequest HT
	FALSE	High	LISWYDNEFGYSNR		FALSE	Bovine	0.00167701	0.0011528	1	2	1	P10096	0	1763.8	High	0.0006131	0.0005467	3.07
	FALSE	High	VIISAPSADAPMFVMGVNHEK	2xOxidation [M12; M15]	FALSE	Bovine	0.0135356	0.0011528	1	10	1	P10096	0	2245.1	High	0.0006131	0.006102	2.73
	FALSE	High	WGDAGAEYVVESTGVFTTMEK	1xOxidation [M19]	FALSE	Bovine	0.00777068	0.0011528	1	9	1	P10096	0	2293.03	High	0.0006131	0.003214	1.78
	FALSE	High	LTGMAFR	1xOxidation [M4]	FALSE	Bovine	0.177306	0.00991459	1	5	1	P10096	0	811.413	High	0.004803	0.1221	1.5
	FALSE	High	QASEGPLK		FALSE	Bovine	0.166857	0.00991459	1	4	1	P10096	0	829.441	High	0.004803	0.1134	1.71
FALSE	High	Master Protein	Q3SYU2	Elongation factor 2 OS=Bos taurus OX=9913 GN=EEF2 PE=2 SV=3	858	95.3	6.83	FALSE	10	6	6	6	9.21	Bovine
	Checked	Confidence	Sequence	Modifications	Contaminant	Marked as	Qvality PEP	Qvality q-value	# Protein Groups	# Proteins	# PSMs	Master Protein Accessions	# Missed Cleavages	Theo. MH+ [Da]	Confidence (by Search Engine): Sequest HT	Percolator q-Value (by Search Engine): Sequest HT	Percolator PEP (by Search Engine): Sequest HT	XCorr (by Search Engine): Sequest HT
	FALSE	High	VFSGLVSTGLK		FALSE	Bovine	0.00684211	0.0011528	1	1	1	Q3SYU2	0	1107.64	High	0.0006131	0.002772	1.96
	FALSE	High	STAISLFYELSENDLNFIK		FALSE	Bovine	0.0160974	0.0011528	1	1	1	Q3SYU2	0	2204.11	High	0.0006131	0.007428	1.25
	FALSE	High	ARPFPDGLAEDIDKGEVSAR		FALSE	Bovine	3.6112e-06	0.0011528	1	1	1	Q3SYU2	1	2143.08	High	0.0006131	4.61e-07	3.34
	FALSE	High	AYLPVNESFGFTADLR		FALSE	Bovine	9.14866e-05	0.0011528	1	1	1	Q3SYU2	0	1799.9	High	0.0006131	1.908e-05	2.12
	FALSE	High	SDPVVSYR		FALSE	Bovine	0.0830094	0.00337206	1	2	1	Q3SYU2	0	922.463	High	0.001627	0.05004	1.54
	FALSE	High	VFDAIMNFK	1xOxidation [M6]	FALSE	Bovine	0.157553	0.00919006	1	1	1	Q3SYU2	0	1100.54	High	0.004418	0.1062	1.78
FALSE	High	Master Protein	E1BJB1	Tubulin beta chain OS=Bos taurus OX=9913 GN=TUBB2A PE=1 SV=1	445	49.9	4.89	FALSE	12	4	4	5	8.8	Bovine
	Checked	Confidence	Sequence	Modifications	Contaminant	Marked as	Qvality PEP	Qvality q-value	# Protein Groups	# Proteins	# PSMs	Master Protein Accessions	# Missed Cleavages	Theo. MH+ [Da]	Confidence (by Search Engine): Sequest HT	Percolator q-Value (by Search Engine): Sequest HT	Percolator PEP (by Search Engine): Sequest HT	XCorr (by Search Engine): Sequest HT
	FALSE	High	ISEQFTAMFR	1xOxidation [M8]	FALSE	Bovine	0.0072608	0.0011528	1	9	1	E1BJB1	0	1245.59	High	0.0006131	0.002968	2.16
	FALSE	High	GHYTEGAELVDSVLDVVR		FALSE	Bovine	0.003002	0.0011528	1	12	1	E1BJB1	0	1958.98	High	0.0006131	0.001069	2.71
	FALSE	High	AILVDLEPGTMDSVR	1xOxidation [M11]	FALSE	Bovine	0.0059733	0.0011528	1	9	1	E1BJB1	0	1631.83	High	0.0006131	0.002374	2.12
	FALSE	High	LAVNMVPFPR		FALSE	Bovine	0.0806871	0.00337206	1	15	1	E1BJB1	0	1143.63	High	0.001627	0.04835	1.54
	FALSE	High	LAVNMVPFPR	1xOxidation [M5]	FALSE	Bovine	0.0929429	0.00550291	1	15	1	E1BJB1	0	1159.63	High	0.002636	0.05699	1.81
FALSE	High	Master Protein	Q2KJ64	Arginase-1 OS=Bos taurus OX=9913 GN=ARG1 PE=2 SV=1	322	35	6.54	FALSE	17	4	4	4	8.32	Bovine
	Checked	Confidence	Sequence	Modifications	Contaminant	Marked as	Qvality PEP	Qvality q-value	# Protein Groups	# Proteins	# PSMs	Master Protein Accessions	# Missed Cleavages	Theo. MH+ [Da]	Confidence (by Search Engine): Sequest HT	Percolator q-Value (by Search Engine): Sequest HT	Percolator PEP (by Search Engine): Sequest HT	XCorr (by Search Engine): Sequest HT
	FALSE	High	ISLVLGGDHSLAIGSISGHAR		FALSE	Bovine	1.20836e-05	0.0011528	1	1	1	Q2KJ64	0	2060.12	High	0.0006131	1.85e-06	4.17
	FALSE	High	EGLYITEEIYK		FALSE	Bovine	0.0153015	0.0011528	1	1	1	Q2KJ64	0	1357.69	High	0.0006131	0.007019	2.48
	FALSE	High	DVDPGEHYILK		FALSE	Bovine	0.0208238	0.0011528	1	2	1	Q2KJ64	0	1285.64	High	0.0006131	0.01005	1.46
	FALSE	High	GGVEEGPTVLRK		FALSE	Bovine	0.0446392	0.0023034	1	1	1	Q2KJ64	1	1241.68	High	0.001125	0.02432	1.68
FALSE	High	Master Protein	A0A3Q1LQR2	Tubulin alpha chain OS=Bos taurus OX=9913 GN=LOC112443216 PE=3 SV=1	449	49.8	5.06	FALSE	13	4	1	4	7.94	Bovine
	Checked	Confidence	Sequence	Modifications	Contaminant	Marked as	Qvality PEP	Qvality q-value	# Protein Groups	# Proteins	# PSMs	Master Protein Accessions	# Missed Cleavages	Theo. MH+ [Da]	Confidence (by Search Engine): Sequest HT	Percolator q-Value (by Search Engine): Sequest HT	Percolator PEP (by Search Engine): Sequest HT	XCorr (by Search Engine): Sequest HT
	FALSE	High	NLNIERPTYTNLNR	1xDeamidated [N3]	FALSE	Bovine	0.00307951	0.0011528	1	1	1	A0A3Q1LQR2	0	1718.88	High	0.0006131	0.001102	2.22
	FALSE	High	FDGALNVDLTEFQTNLVPYPR		FALSE	Bovine	0.0231364	0.0011528	3	16	1	A0A452DIH7; Q2HJ86; A0A3Q1LQR2	0	2409.21	High	0.0006131	0.01134	1.59
	FALSE	High	DVNAAIATIK		FALSE	Bovine	0.0263585	0.0011528	2	13	1	Q2HJ86; A0A3Q1LQR2	0	1015.58	High	0.0006131	0.01315	2.11
	FALSE	High	AVFVDLEPTVIDEVR		FALSE	Bovine	0.000275241	0.0011528	2	8	1	Q2HJ86; A0A3Q1LQR2	0	1701.91	High	0.0006131	6.798e-05	3.62
FALSE	High	Master Protein	Q17QE2	LIM and cysteine-rich domains protein 1 OS=Bos taurus OX=9913 GN=LMCD1 PE=2 SV=1	363	40.7	8.02	FALSE	23	6	6	6	7.7	Bovine
	Checked	Confidence	Sequence	Modifications	Contaminant	Marked as	Qvality PEP	Qvality q-value	# Protein Groups	# Proteins	# PSMs	Master Protein Accessions	# Missed Cleavages	Theo. MH+ [Da]	Confidence (by Search Engine): Sequest HT	Percolator q-Value (by Search Engine): Sequest HT	Percolator PEP (by Search Engine): Sequest HT	XCorr (by Search Engine): Sequest HT
	FALSE	High	QLMHQLPIYDQDPSR		FALSE	Bovine	0.0193834	0.0011528	1	2	1	Q17QE2	0	1840.9	High	0.0006131	0.009223	2.16
	FALSE	High	SEALGVGEVALPGQGGLPK		FALSE	Bovine	0.000133012	0.0011528	1	2	1	Q17QE2	0	1778.96	High	0.0006131	2.937e-05	3.12
	FALSE	High	GVAPADSPVVYSDR		FALSE	Bovine	0.00276915	0.0011528	1	2	1	Q17QE2	0	1432.71	High	0.0006131	0.0009769	2.43
	FALSE	High	DPTFDTITYEWAPPGVTQK		FALSE	Bovine	0.0511852	0.0023034	1	2	1	Q17QE2	0	2166.04	High	0.001125	0.02845	1.23
	FALSE	High	SEALGVGEVALPGQGGLPKEEGK		FALSE	Bovine	0.0469198	0.0023034	1	2	1	Q17QE2	1	2222.17	High	0.001125	0.02566	1.96
	FALSE	High	QPVTGTEGALYR		FALSE	Bovine	0.125266	0.00640011	1	2	1	Q17QE2	0	1291.66	High	0.003072	0.08104	1.43
FALSE	High	Master Protein	G3N156	Plakophilin-1 OS=Bos taurus OX=9913 GN=PKP1 PE=3 SV=2	727	80.2	8.95	FALSE	5	3	3	3	7.41	Bovine
	Checked	Confidence	Sequence	Modifications	Contaminant	Marked as	Qvality PEP	Qvality q-value	# Protein Groups	# Proteins	# PSMs	Master Protein Accessions	# Missed Cleavages	Theo. MH+ [Da]	Confidence (by Search Engine): Sequest HT	Percolator q-Value (by Search Engine): Sequest HT	Percolator PEP (by Search Engine): Sequest HT	XCorr (by Search Engine): Sequest HT
	FALSE	High	LLQSGNSDVVR		FALSE	Bovine	0.000936662	0.0011528	1	2	1	G3N156	0	1187.64	High	0.0006131	0.0002795	1.93
	FALSE	High	SPNQNVQQAAAGALR		FALSE	Bovine	1.92914e-05	0.0011528	1	3	1	G3N156	0	1524.79	High	0.0006131	3.173e-06	3.85
	FALSE	High	STTNKLETR		FALSE	Bovine	0.0058231	0.0011528	1	3	1	G3N156	1	1049.56	High	0.0006131	0.002295	1.63
FALSE	High	Master Protein	Q58DP7	Heat shock 27kDa protein 1 OS=Bos taurus OX=9913 GN=HSPB1 PE=2 SV=1	155	17.5	7.02	FALSE	16	2	2	4	7.02	Bovine
	Checked	Confidence	Sequence	Modifications	Contaminant	Marked as	Qvality PEP	Qvality q-value	# Protein Groups	# Proteins	# PSMs	Master Protein Accessions	# Missed Cleavages	Theo. MH+ [Da]	Confidence (by Search Engine): Sequest HT	Percolator q-Value (by Search Engine): Sequest HT	Percolator PEP (by Search Engine): Sequest HT	XCorr (by Search Engine): Sequest HT
	FALSE	High	TKDGVVEITGKHEER		FALSE	Bovine	0.000264906	0.0011528	1	4	3	Q58DP7	2	1697.88	High	0.0006131	6.503e-05	2.26
	FALSE	High	LFDQAFGLPR		FALSE	Bovine	0.005948	0.0011528	1	5	1	Q58DP7	0	1163.62	High	0.0006131	0.002358	2.33
FALSE	High	Master Protein	A0A3Q1MQG2	Plectin OS=Bos taurus OX=9913 GN=PLEC PE=1 SV=1	4535	515.3	5.8	FALSE	1	4	2	4	6.77	Bovine
	Checked	Confidence	Sequence	Modifications	Contaminant	Marked as	Qvality PEP	Qvality q-value	# Protein Groups	# Proteins	# PSMs	Master Protein Accessions	# Missed Cleavages	Theo. MH+ [Da]	Confidence (by Search Engine): Sequest HT	Percolator q-Value (by Search Engine): Sequest HT	Percolator PEP (by Search Engine): Sequest HT	XCorr (by Search Engine): Sequest HT
	FALSE	High	LLEAQIATGGVIDPVHSHR		FALSE	Bovine	0.000254959	0.0011528	2	11	1	A0A3Q1MQG2; A0A3Q1LMV9	0	2013.09	High	0.0006131	6.235e-05	3.1
	FALSE	High	SLAAEEEAAR		FALSE	Bovine	0.164959	0.00991459	1	10	1	A0A3Q1MQG2	0	1046.51	High	0.004803	0.1119	1.87
	FALSE	High	GYFDEEMNR	1xOxidation [M7]	FALSE	Bovine	0.178651	0.00991459	2	11	1	A0A3Q1MQG2; A0A3Q1LMV9	0	1176.46	High	0.004803	0.123	1.8
	FALSE	High	QLAEGTAQQR		FALSE	Bovine	0.179326	0.00991459	1	10	1	A0A3Q1MQG2	0	1101.56	High	0.004803	0.1235	1.08
FALSE	High	Master Protein	Q3T0P6	Phosphoglycerate kinase 1 OS=Bos taurus OX=9913 GN=PGK1 PE=2 SV=3	417	44.5	8.27	FALSE	12	3	3	3	6.74	Bovine
	Checked	Confidence	Sequence	Modifications	Contaminant	Marked as	Qvality PEP	Qvality q-value	# Protein Groups	# Proteins	# PSMs	Master Protein Accessions	# Missed Cleavages	Theo. MH+ [Da]	Confidence (by Search Engine): Sequest HT	Percolator q-Value (by Search Engine): Sequest HT	Percolator PEP (by Search Engine): Sequest HT	XCorr (by Search Engine): Sequest HT
	FALSE	High	ITLPVDFVTADKFDENAK		FALSE	Bovine	0.00474954	0.0011528	1	2	1	Q3T0P6	1	2023.04	High	0.0006131	0.00182	2.12
	FALSE	High	ALESPERPFLAILGGAK		FALSE	Bovine	0.000548153	0.0011528	1	2	1	Q3T0P6	0	1769	High	0.0006131	0.0001509	2.75
	FALSE	High	ACADPAAGSVILLENLR	1xCarbamidomethyl [C2]	FALSE	Bovine	6.13398e-05	0.0011528	1	5	1	Q3T0P6	0	1769.92	High	0.0006131	1.204e-05	1.87
FALSE	High	Master Protein	A0JND2	Keratin, type II cytoskeletal 80 OS=Bos taurus OX=9913 GN=KRT80 PE=2 SV=1	422	47.4	5.31	FALSE	7	3	2	4	5.87	Bovine
	Checked	Confidence	Sequence	Modifications	Contaminant	Marked as	Qvality PEP	Qvality q-value	# Protein Groups	# Proteins	# PSMs	Master Protein Accessions	# Missed Cleavages	Theo. MH+ [Da]	Confidence (by Search Engine): Sequest HT	Percolator q-Value (by Search Engine): Sequest HT	Percolator PEP (by Search Engine): Sequest HT	XCorr (by Search Engine): Sequest HT
	FALSE	High	SLEEAEAYSR		FALSE	Bovine	0.00374418	0.0011528	1	3	1	A0JND2	0	1154.53	High	0.0006131	0.001379	2.04
	FALSE	High	TDMEFTFVQLKK	1xOxidation [M3]	FALSE	Bovine	0.0058231	0.0011528	1	3	1	A0JND2	1	1502.76	High	0.0006131	0.002303	2.09
	FALSE	High	EYQELMNTK	1xOxidation [M6]	FALSE	Bovine	0.0756075	0.00337206	2	7	2	M0QVZ6; A0JND2	0	1171.53	High	0.001627	0.04475	1.74
FALSE	High	Master Protein	A6QPG6	LANCL2 protein OS=Bos taurus OX=9913 GN=LANCL2 PE=2 SV=1	433	49.1	7.59	FALSE	12	4	4	4	5.86	Bovine
	Checked	Confidence	Sequence	Modifications	Contaminant	Marked as	Qvality PEP	Qvality q-value	# Protein Groups	# Proteins	# PSMs	Master Protein Accessions	# Missed Cleavages	Theo. MH+ [Da]	Confidence (by Search Engine): Sequest HT	Percolator q-Value (by Search Engine): Sequest HT	Percolator PEP (by Search Engine): Sequest HT	XCorr (by Search Engine): Sequest HT
	FALSE	High	SGNYPSSLSNETDR		FALSE	Bovine	0.0145446	0.0011528	1	1	1	A6QPG6	0	1526.67	High	0.0006131	0.006606	1.96
	FALSE	High	FPAFELSSSQR		FALSE	Bovine	0.0193018	0.0011528	1	1	1	A6QPG6	0	1268.63	High	0.0006131	0.009181	1.97
	FALSE	High	AFPNPFPDYEAAAER		FALSE	Bovine	0.0252735	0.0011528	1	1	1	A6QPG6	0	1694.78	High	0.0006131	0.01255	1.37
	FALSE	High	DSDLPDELLYGR		FALSE	Bovine	0.00217342	0.0011528	1	1	1	A6QPG6	0	1392.66	High	0.0006131	0.000737	1.93
FALSE	High	Master Protein	P63103	14-3-3 protein zeta/delta OS=Bos taurus OX=9913 GN=YWHAZ PE=1 SV=1	245	27.7	4.79	FALSE	21	4	3	4	5.69	Bovine
	Checked	Confidence	Sequence	Modifications	Contaminant	Marked as	Qvality PEP	Qvality q-value	# Protein Groups	# Proteins	# PSMs	Master Protein Accessions	# Missed Cleavages	Theo. MH+ [Da]	Confidence (by Search Engine): Sequest HT	Percolator q-Value (by Search Engine): Sequest HT	Percolator PEP (by Search Engine): Sequest HT	XCorr (by Search Engine): Sequest HT
	FALSE	High	SVTEQGAELSNEER		FALSE	Bovine	0.000308731	0.0011528	1	1	1	P63103	0	1548.71	High	0.0006131	7.787e-05	2.82
	FALSE	High	GIVDQSQQAYQEAFEISK		FALSE	Bovine	8.70919e-06	0.0011528	1	3	1	P63103	0	2040.99	High	0.0006131	1.271e-06	2.87
	FALSE	High	FLIPNASQAESK		FALSE	Bovine	0.0847067	0.00337206	1	1	1	P63103	0	1304.68	High	0.001627	0.0511	1.07
	FALSE	High	NLLSVAYK		FALSE	Bovine	0.131819	0.00725756	2	13	1	P63103; Q0VC36	0	907.525	High	0.003488	0.08602	1.54
FALSE	High	Master Protein	Q6TNF3	Tranglutaminase 1 OS=Bos taurus OX=9913 GN=TGM1 PE=2 SV=4	846	93	6.95	FALSE	6	4	4	4	5.67	Bovine
	Checked	Confidence	Sequence	Modifications	Contaminant	Marked as	Qvality PEP	Qvality q-value	# Protein Groups	# Proteins	# PSMs	Master Protein Accessions	# Missed Cleavages	Theo. MH+ [Da]	Confidence (by Search Engine): Sequest HT	Percolator q-Value (by Search Engine): Sequest HT	Percolator PEP (by Search Engine): Sequest HT	XCorr (by Search Engine): Sequest HT
	FALSE	High	ILNVGDIGGNETVTLR		FALSE	Bovine	0.000112205	0.0011528	1	2	1	Q6TNF3	0	1670.91	High	0.0006131	2.418e-05	2.04
	FALSE	High	VHTSPNAIIGK		FALSE	Bovine	0.00198783	0.0011528	1	2	1	Q6TNF3	0	1136.64	High	0.0006131	0.0006669	1.75
	FALSE	High	IYYGTEAQIGER		FALSE	Bovine	0.0734819	0.00337206	1	2	1	Q6TNF3	0	1399.69	High	0.001627	0.04329	1.88
	FALSE	High	QEYVLNESGR		FALSE	Bovine	0.100708	0.00550291	1	2	1	Q6TNF3	0	1194.57	High	0.002636	0.06254	1.58
FALSE	High	Master Protein	F1N715	Adenylyl cyclase-associated protein OS=Bos taurus OX=9913 GN=CAP2 PE=3 SV=3	492	54.5	7.58	FALSE	9	3	3	4	5.23	Bovine
	Checked	Confidence	Sequence	Modifications	Contaminant	Marked as	Qvality PEP	Qvality q-value	# Protein Groups	# Proteins	# PSMs	Master Protein Accessions	# Missed Cleavages	Theo. MH+ [Da]	Confidence (by Search Engine): Sequest HT	Percolator q-Value (by Search Engine): Sequest HT	Percolator PEP (by Search Engine): Sequest HT	XCorr (by Search Engine): Sequest HT
	FALSE	High	SALFAQLNQGEAITK		FALSE	Bovine	0.000115595	0.0011528	1	3	1	F1N715	0	1590.85	High	0.0006131	2.501e-05	3.02
	FALSE	High	NDLVISETALR		FALSE	Bovine	0.0191396	0.0011528	1	3	1	F1N715	0	1230.67	High	0.0006131	0.009076	2.21
	FALSE	High	FGLVFDNVVGIVEVINSK		FALSE	Bovine	0.00212772	0.0011528	1	3	2	F1N715	0	1949.07	High	0.0006131	0.0007197	1.82
FALSE	High	Master Protein	A6H7D3	KRT18 protein (Fragment) OS=Bos taurus OX=9913 GN=KRT18 PE=2 SV=1	442	49.2	5.45	FALSE	4	2	1	4	5.08	Bovine
	Checked	Confidence	Sequence	Modifications	Contaminant	Marked as	Qvality PEP	Qvality q-value	# Protein Groups	# Proteins	# PSMs	Master Protein Accessions	# Missed Cleavages	Theo. MH+ [Da]	Confidence (by Search Engine): Sequest HT	Percolator q-Value (by Search Engine): Sequest HT	Percolator PEP (by Search Engine): Sequest HT	XCorr (by Search Engine): Sequest HT
	FALSE	High	LAADDFR		TRUE	Bovine	0.0714131	0.0023034	7	43	3	A6H7D3; F1MJ66; P13645; O77727; A0A3Q1LSG0; A0A140T867; F1MC11	0	807.4	High	0.001125	0.04199	1.4
	FALSE	High	AQYDELAQK		FALSE	Bovine	0.12725	0.00725756	1	4	1	A6H7D3	0	1065.52	High	0.003488	0.08252	1.63
FALSE	High	Master Protein	G3X7H1	Caspase 14 OS=Bos taurus OX=9913 GN=CASP14 PE=1 SV=1	246	28	4.96	FALSE	6	2	2	2	4.8	Bovine
	Checked	Confidence	Sequence	Modifications	Contaminant	Marked as	Qvality PEP	Qvality q-value	# Protein Groups	# Proteins	# PSMs	Master Protein Accessions	# Missed Cleavages	Theo. MH+ [Da]	Confidence (by Search Engine): Sequest HT	Percolator q-Value (by Search Engine): Sequest HT	Percolator PEP (by Search Engine): Sequest HT	XCorr (by Search Engine): Sequest HT
	FALSE	High	RDPTAQQFQEELEK	1xDeamidated [Q6]	FALSE	Bovine	0.000298404	0.0011528	1	1	1	G3X7H1	1	1719.82	High	0.0006131	7.453e-05	2.08
	FALSE	High	DPTAQQFQEELEK	1xDeamidated [Q8]	FALSE	Bovine	0.00354301	0.0011528	1	1	1	G3X7H1	0	1563.72	High	0.0006131	0.001298	2.71
FALSE	High	Master Protein	Q5E956	Triosephosphate isomerase OS=Bos taurus OX=9913 GN=TPI1 PE=2 SV=3	249	26.7	6.92	FALSE	11	2	2	2	4.63	Bovine
	Checked	Confidence	Sequence	Modifications	Contaminant	Marked as	Qvality PEP	Qvality q-value	# Protein Groups	# Proteins	# PSMs	Master Protein Accessions	# Missed Cleavages	Theo. MH+ [Da]	Confidence (by Search Engine): Sequest HT	Percolator q-Value (by Search Engine): Sequest HT	Percolator PEP (by Search Engine): Sequest HT	XCorr (by Search Engine): Sequest HT
	FALSE	High	VVLAYEPVWAIGTGK		FALSE	Bovine	0.00228714	0.0011528	1	2	1	Q5E956	0	1602.89	High	0.0006131	0.0007827	2.63
	FALSE	High	TATPQQAQEVHEK		FALSE	Bovine	0.0189788	0.0011528	1	2	1	Q5E956	0	1466.72	High	0.0006131	0.009017	2
FALSE	High	Master Protein	A5PJR4	Adenylosuccinate synthetase isozyme 1 OS=Bos taurus OX=9913 GN=ADSS1 PE=2 SV=1	457	50.1	8.44	FALSE	8	3	3	3	4.63	Bovine
	Checked	Confidence	Sequence	Modifications	Contaminant	Marked as	Qvality PEP	Qvality q-value	# Protein Groups	# Proteins	# PSMs	Master Protein Accessions	# Missed Cleavages	Theo. MH+ [Da]	Confidence (by Search Engine): Sequest HT	Percolator q-Value (by Search Engine): Sequest HT	Percolator PEP (by Search Engine): Sequest HT	XCorr (by Search Engine): Sequest HT
	FALSE	High	ICDLLSDFDEFSSR	1xCarbamidomethyl [C2]	FALSE	Bovine	0.00134441	0.0011528	1	1	1	A5PJR4	0	1703.76	High	0.0006131	0.0004245	2.6
	FALSE	High	LDILDALDEIK		FALSE	Bovine	0.000956788	0.0011528	1	2	1	A5PJR4	0	1257.69	High	0.0006131	0.0002865	2.03
	FALSE	High	LQHEAATTGSR		FALSE	Bovine	0.0983172	0.00550291	1	2	1	A5PJR4	0	1170.59	High	0.002636	0.06104	1.36
FALSE	High	Master Protein	P02754	Beta-lactoglobulin OS=Bos taurus OX=9913 GN=LGB PE=1 SV=3	178	19.9	5.02	FALSE	12	2	2	3	4.59	Bovine
	Checked	Confidence	Sequence	Modifications	Contaminant	Marked as	Qvality PEP	Qvality q-value	# Protein Groups	# Proteins	# PSMs	Master Protein Accessions	# Missed Cleavages	Theo. MH+ [Da]	Confidence (by Search Engine): Sequest HT	Percolator q-Value (by Search Engine): Sequest HT	Percolator PEP (by Search Engine): Sequest HT	XCorr (by Search Engine): Sequest HT
	FALSE	High	TPEVDDEALEK		FALSE	Bovine	0.000655337	0.0011528	1	4	1	P02754	0	1245.58	High	0.0006131	0.0001849	2.25
	FALSE	High	VLVLDTDYKK		FALSE	Bovine	0.004235	0.0011528	1	10	2	P02754	1	1193.68	High	0.0006131	0.001589	2.34
FALSE	High	Master Protein	Q5KR48	Tropomyosin beta chain OS=Bos taurus OX=9913 GN=TPM2 PE=2 SV=1	284	32.8	4.7	FALSE	8	2	2	2	4.49	Bovine
	Checked	Confidence	Sequence	Modifications	Contaminant	Marked as	Qvality PEP	Qvality q-value	# Protein Groups	# Proteins	# PSMs	Master Protein Accessions	# Missed Cleavages	Theo. MH+ [Da]	Confidence (by Search Engine): Sequest HT	Percolator q-Value (by Search Engine): Sequest HT	Percolator PEP (by Search Engine): Sequest HT	XCorr (by Search Engine): Sequest HT
	FALSE	High	TIDDLEDEVYAQK		FALSE	Bovine	0.00474954	0.0011528	1	1	1	Q5KR48	0	1538.72	High	0.0006131	0.001818	1.8
	FALSE	High	KLVILEGELER		FALSE	Bovine	0.0044754	0.0011528	1	4	1	Q5KR48	1	1298.77	High	0.0006131	0.001696	2.69
FALSE	High	Master Protein	Q862B9	Similar to elongation factor-1-gamma (Fragment) OS=Bos taurus OX=9913 PE=2 SV=1	181	20.2	7.55	FALSE	13	2	2	2	4.45	Bovine
	Checked	Confidence	Sequence	Modifications	Contaminant	Marked as	Qvality PEP	Qvality q-value	# Protein Groups	# Proteins	# PSMs	Master Protein Accessions	# Missed Cleavages	Theo. MH+ [Da]	Confidence (by Search Engine): Sequest HT	Percolator q-Value (by Search Engine): Sequest HT	Percolator PEP (by Search Engine): Sequest HT	XCorr (by Search Engine): Sequest HT
	FALSE	High	ALIAAQYSGAQVR		FALSE	Bovine	0.0137084	0.0011528	1	6	1	Q862B9	0	1347.74	High	0.0006131	0.006176	2.38
	FALSE	High	ILGLLDAHLK		FALSE	Bovine	0.0143006	0.0011528	1	6	1	Q862B9	0	1092.68	High	0.0006131	0.006482	2.07
FALSE	High	Master Protein	P12763	Alpha-2-HS-glycoprotein OS=Bos taurus OX=9913 GN=AHSG PE=1 SV=2	359	38.4	5.5	FALSE	7	2	2	3	4.39	Bovine
	Checked	Confidence	Sequence	Modifications	Contaminant	Marked as	Qvality PEP	Qvality q-value	# Protein Groups	# Proteins	# PSMs	Master Protein Accessions	# Missed Cleavages	Theo. MH+ [Da]	Confidence (by Search Engine): Sequest HT	Percolator q-Value (by Search Engine): Sequest HT	Percolator PEP (by Search Engine): Sequest HT	XCorr (by Search Engine): Sequest HT
	FALSE	High	QDGQFSVLFTK	1xGln->pyro-Glu [N-Term]	FALSE	Bovine	0.00821111	0.0011528	1	1	1	P12763	0	1252.62	High	0.0006131	0.00342	2.17
	FALSE	High	TPIVGQPSIPGGPVR		FALSE	Bovine	0.010544	0.0011528	1	1	1	P12763	0	1474.84	High	0.0006131	0.004563	2.22
	FALSE	High	QDGQFSVLFTK		FALSE	Bovine	0.138141	0.00725756	1	1	1	P12763	0	1269.65	High	0.003488	0.09096	1.26
FALSE	High	Master Protein	Q0P5K6	Corneodesmosin OS=Bos taurus OX=9913 GN=CDSN PE=2 SV=1	562	52.9	8.68	FALSE	5	2	2	2	4.29	Bovine
	Checked	Confidence	Sequence	Modifications	Contaminant	Marked as	Qvality PEP	Qvality q-value	# Protein Groups	# Proteins	# PSMs	Master Protein Accessions	# Missed Cleavages	Theo. MH+ [Da]	Confidence (by Search Engine): Sequest HT	Percolator q-Value (by Search Engine): Sequest HT	Percolator PEP (by Search Engine): Sequest HT	XCorr (by Search Engine): Sequest HT
	FALSE	High	GSPGVPSFAAGPPISEGK		FALSE	Bovine	0.00247949	0.0011528	1	2	1	Q0P5K6	0	1654.84	High	0.0006131	0.0008594	2.66
	FALSE	High	IYPVGYFTK		FALSE	Bovine	0.0731829	0.00337206	1	2	1	Q0P5K6	0	1087.58	High	0.001627	0.04321	1.63
FALSE	High	Master Protein	A4FV69	SERPINB5 protein OS=Bos taurus OX=9913 GN=SERPINB5 PE=1 SV=1	251	28.2	5.39	FALSE	14	3	3	3	4.18	Bovine
	Checked	Confidence	Sequence	Modifications	Contaminant	Marked as	Qvality PEP	Qvality q-value	# Protein Groups	# Proteins	# PSMs	Master Protein Accessions	# Missed Cleavages	Theo. MH+ [Da]	Confidence (by Search Engine): Sequest HT	Percolator q-Value (by Search Engine): Sequest HT	Percolator PEP (by Search Engine): Sequest HT	XCorr (by Search Engine): Sequest HT
	FALSE	High	ILVVNAAYFVGK		FALSE	Bovine	0.00142686	0.0011528	1	3	1	A4FV69	0	1293.76	High	0.0006131	0.0004538	2.25
	FALSE	High	DVPFGFQTVTSDVNK		FALSE	Bovine	0.00263148	0.0011528	1	3	1	A4FV69	0	1653.81	High	0.0006131	0.0009201	1.58
	FALSE	High	IIELPFQNK		FALSE	Bovine	0.119954	0.00640011	1	3	1	A4FV69	0	1101.63	High	0.003072	0.07692	1.93
FALSE	High	Master Protein	P55052	Fatty acid-binding protein 5 OS=Bos taurus OX=9913 GN=FABP5 PE=1 SV=4	135	15.1	7.69	FALSE	7	2	2	3	4.01	Bovine
	Checked	Confidence	Sequence	Modifications	Contaminant	Marked as	Qvality PEP	Qvality q-value	# Protein Groups	# Proteins	# PSMs	Master Protein Accessions	# Missed Cleavages	Theo. MH+ [Da]	Confidence (by Search Engine): Sequest HT	Percolator q-Value (by Search Engine): Sequest HT	Percolator PEP (by Search Engine): Sequest HT	XCorr (by Search Engine): Sequest HT
	FALSE	High	FEETTADGRK		FALSE	Bovine	0.0163718	0.0011528	1	1	2	P55052	1	1153.55	High	0.0006131	0.007583	2.2
	FALSE	High	FEETTADGR		FALSE	Bovine	0.00875029	0.0011528	1	1	1	P55052	0	1025.45	High	0.0006131	0.003682	1.82
FALSE	High	Master Protein	A0A3Q1MRU0	Alpha-actinin-4 OS=Bos taurus OX=9913 GN=ACTN4 PE=1 SV=1	980	111.7	6.11	FALSE	3	2	2	2	3.88	Bovine
	Checked	Confidence	Sequence	Modifications	Contaminant	Marked as	Qvality PEP	Qvality q-value	# Protein Groups	# Proteins	# PSMs	Master Protein Accessions	# Missed Cleavages	Theo. MH+ [Da]	Confidence (by Search Engine): Sequest HT	Percolator q-Value (by Search Engine): Sequest HT	Percolator PEP (by Search Engine): Sequest HT	XCorr (by Search Engine): Sequest HT
	FALSE	High	TINEVENQILTR		FALSE	Bovine	0.0037922	0.0011528	1	10	1	A0A3Q1MRU0	0	1429.76	High	0.0006131	0.001402	1.95
	FALSE	High	ETTDTDTADQVIASFK		FALSE	Bovine	0.00461043	0.0011528	1	5	1	A0A3Q1MRU0	0	1741.81	High	0.0006131	0.001753	1.94
FALSE	High	Master Protein	A0A3Q1M1H0	LIM domain binding 3 OS=Bos taurus OX=9913 GN=LDB3 PE=4 SV=1	615	66.4	7.99	FALSE	6	3	3	3	3.57	Bovine
	Checked	Confidence	Sequence	Modifications	Contaminant	Marked as	Qvality PEP	Qvality q-value	# Protein Groups	# Proteins	# PSMs	Master Protein Accessions	# Missed Cleavages	Theo. MH+ [Da]	Confidence (by Search Engine): Sequest HT	Percolator q-Value (by Search Engine): Sequest HT	Percolator PEP (by Search Engine): Sequest HT	XCorr (by Search Engine): Sequest HT
	FALSE	High	GPFLVAMGR		FALSE	Bovine	0.0336165	0.0011528	1	2	1	A0A3Q1M1H0	0	947.513	High	0.0006131	0.01747	1.9
	FALSE	High	DYVNLFSTK		FALSE	Bovine	0.0487039	0.0023034	1	2	1	A0A3Q1M1H0	0	1086.55	High	0.001125	0.02687	1.59
	FALSE	High	GAPAYTPPPPAPQVSPLAR		FALSE	Bovine	0.0537885	0.0023034	1	2	1	A0A3Q1M1H0	0	1887.01	High	0.001125	0.03018	1.67
FALSE	High	Master Protein	Q0VC36	14-3-3 protein sigma OS=Bos taurus OX=9913 GN=SFN PE=2 SV=1	248	27.8	4.72	FALSE	8	2	1	3	2.63	Bovine
	Checked	Confidence	Sequence	Modifications	Contaminant	Marked as	Qvality PEP	Qvality q-value	# Protein Groups	# Proteins	# PSMs	Master Protein Accessions	# Missed Cleavages	Theo. MH+ [Da]	Confidence (by Search Engine): Sequest HT	Percolator q-Value (by Search Engine): Sequest HT	Percolator PEP (by Search Engine): Sequest HT	XCorr (by Search Engine): Sequest HT
	FALSE	High	YLAEVATGDDKKR		FALSE	Bovine	0.00168416	0.0011528	1	1	2	Q0VC36	2	1465.76	High	0.0006131	0.000549	1.6
	FALSE	High	NLLSVAYK		FALSE	Bovine	0.131819	0.00725756	2	13	1	P63103; Q0VC36	0	907.525	High	0.003488	0.08602	1.54
FALSE	High	Master Protein	F8UZU9	40S ribosomal protein SA OS=Bos taurus OX=9913 GN=RPSA PE=2 SV=1	295	32.9	4.87	FALSE	11	2	2	2	2.27	Bovine
	Checked	Confidence	Sequence	Modifications	Contaminant	Marked as	Qvality PEP	Qvality q-value	# Protein Groups	# Proteins	# PSMs	Master Protein Accessions	# Missed Cleavages	Theo. MH+ [Da]	Confidence (by Search Engine): Sequest HT	Percolator q-Value (by Search Engine): Sequest HT	Percolator PEP (by Search Engine): Sequest HT	XCorr (by Search Engine): Sequest HT
	FALSE	High	FTPGTFTNQIQAAFR		FALSE	Bovine	0.0195476	0.0011528	1	4	1	F8UZU9	0	1698.86	High	0.0006131	0.009303	1.51
	FALSE	High	AIVAIENPADVSVISSR		FALSE	Bovine	4.57405e-05	0.0011528	1	4	1	F8UZU9	0	1740.95	High	0.0006131	8.586e-06	2.27
FALSE	High	Master Protein	A0A3Q1MDT7	Histone H4 OS=Bos taurus OX=9913 PE=3 SV=1	136	15	10.98	FALSE	13	2	2	2	1.73	Bovine
	Checked	Confidence	Sequence	Modifications	Contaminant	Marked as	Qvality PEP	Qvality q-value	# Protein Groups	# Proteins	# PSMs	Master Protein Accessions	# Missed Cleavages	Theo. MH+ [Da]	Confidence (by Search Engine): Sequest HT	Percolator q-Value (by Search Engine): Sequest HT	Percolator PEP (by Search Engine): Sequest HT	XCorr (by Search Engine): Sequest HT
	FALSE	High	VFLENVLR		FALSE	Bovine	0.0679951	0.0023034	1	2	1	A0A3Q1MDT7	0	989.578	High	0.001125	0.03964	1.73
	FALSE	High	DAVTYTEHAK		FALSE	Bovine	0.0800349	0.00337206	1	23	1	A0A3Q1MDT7	0	1134.54	High	0.001627	0.04789	1.51

## Sheet: Spot 2
Checked	Protein FDR Confidence: Combined	Master	Accession	Description	# AAs	MW [kDa]	calc. pI	Contaminant	Coverage [%]	# Peptides	# Unique Peptides	# PSMs	Score Sequest HT: Sequest HT	Marked as
FALSE	High	Master Protein	Q5E956	Triosephosphate isomerase OS=Bos taurus OX=9913 GN=TPI1 PE=2 SV=3	249	26.7	6.92	FALSE	93	29	29	565	900.86	Bovine
	Checked	Confidence	Sequence	Modifications	Contaminant	Marked as	Qvality PEP	Qvality q-value	# Protein Groups	# Proteins	# PSMs	Master Protein Accessions	# Missed Cleavages	Theo. MH+ [Da]	Confidence (by Search Engine): Sequest HT	Percolator q-Value (by Search Engine): Sequest HT	Percolator PEP (by Search Engine): Sequest HT	XCorr (by Search Engine): Sequest HT
	FALSE	High	NNLGELINTLNAAK	2xDeamidated [N]	FALSE	Bovine	5.43619e-05	0.00205306	1	2	5	Q5E956	0	1486.77	High	0.0009747	7.16e-06	3.45
	FALSE	High	RHVFGESDELIGQK		FALSE	Bovine	3.11761e-06	0.00205306	1	2	8	Q5E956	1	1614.82	High	0.0009747	2.454e-07	4.4
	FALSE	High	NNLGELINTLNAAK	1xDeamidated [N]	FALSE	Bovine	1.60965e-05	0.00205306	1	2	10	Q5E956	0	1485.79	High	0.0009747	1.7e-06	2.83
	FALSE	High	NNLGELINTLNAAK		FALSE	Bovine	1.2236e-05	0.00205306	1	2	23	Q5E956	0	1484.81	High	0.0009747	1.233e-06	2.56
	FALSE	High	IIYGGSVTGATCK	1xCarbamidomethyl [C12]	FALSE	Bovine	6.96569e-05	0.00205306	1	2	40	Q5E956	0	1326.67	High	0.0009747	9.557e-06	2.88
	FALSE	High	VPADTEVVCAPPTAYIDFAR	1xCarbamidomethyl [C9]	FALSE	Bovine	3.34778e-08	0.00205306	1	2	43	Q5E956	0	2192.07	High	0.0009747	1.17e-09	4.01
	FALSE	High	VANGAFTGEISPGMIKDLGATWVVLGHSER	1xDeamidated [N3]; 1xOxidation [M14]	FALSE	Bovine	1.68375e-06	0.00205306	1	2	3	Q5E956	1	3129.57	High	0.0009747	1.19e-07	3.32
	FALSE	High	VANGAFTGEISPGMIK	1xDeamidated [N3]; 1xOxidation [M14]	FALSE	Bovine	0.00139015	0.00205306	1	2	8	Q5E956	0	1608.79	High	0.0009747	0.0003265	2.84
	FALSE	High	VANGAFTGEISPGMIK	1xDeamidated [N3]	FALSE	Bovine	3.29809e-07	0.00205306	1	2	23	Q5E956	0	1592.8	High	0.0009747	1.739e-08	2.95
	FALSE	High	VIADNVKDWSK		FALSE	Bovine	0.00106479	0.00205306	1	2	6	Q5E956	1	1274.67	High	0.0009747	0.0002387	2.41
	FALSE	High	VVLAYEPVWAIGTGKTATPQQAQEVHEK		FALSE	Bovine	0.000663356	0.00205306	1	2	1	Q5E956	1	3050.59	High	0.0009747	0.0001368	2.57
	FALSE	High	VVLAYEPVWAIGTGK		FALSE	Bovine	2.00887e-06	0.00205306	1	2	32	Q5E956	0	1602.89	High	0.0009747	1.464e-07	3.09
	FALSE	High	VVFEQTKVIADNVK		FALSE	Bovine	3.76149e-07	0.00205306	1	2	2	Q5E956	1	1589.89	High	0.0009747	2.028e-08	3.34
	FALSE	High	VVFEQTK		FALSE	Bovine	0.0183875	0.00205306	1	2	27	Q5E956	0	850.467	High	0.0009747	0.006896	1.51
	FALSE	High	VANGAFTGEISPGMIK		FALSE	Bovine	3.81897e-05	0.00205306	1	2	9	Q5E956	0	1591.81	High	0.0009747	4.711e-06	2.58
	FALSE	High	VAHALAEGLGVIACIGEKLDER	1xCarbamidomethyl [C14]	FALSE	Bovine	1.18705e-09	0.00205306	1	2	8	Q5E956	1	2321.23	High	0.0009747	2.279e-11	5.05
	FALSE	High	SNVSDAVAQSAR		FALSE	Bovine	0.000220692	0.00205306	1	2	24	Q5E956	0	1204.59	High	0.0009747	3.723e-05	2.48
	FALSE	High	TATPQQAQEVHEK		FALSE	Bovine	4.76647e-05	0.00205306	1	2	37	Q5E956	0	1466.72	High	0.0009747	6.112e-06	2.36
	FALSE	High	VAHALAEGLGVIACIGEK	1xCarbamidomethyl [C14]	FALSE	Bovine	6.96375e-09	0.00205306	1	2	58	Q5E956	0	1807.97	High	0.0009747	1.836e-10	4.02
	FALSE	High	DLGATWVVLGHSERR		FALSE	Bovine	0.00167727	0.00205306	1	2	4	Q5E956	1	1695.89	High	0.0009747	0.0004068	2.76
	FALSE	High	GWLKSNVSDAVAQSAR		FALSE	Bovine	0.00635562	0.00205306	1	2	1	Q5E956	1	1688.87	High	0.0009747	0.001962	0.8
	FALSE	High	DLGATWVVLGHSER		FALSE	Bovine	1.69656e-05	0.00205306	1	2	44	Q5E956	0	1539.79	High	0.0009747	1.811e-06	3.32
	FALSE	High	ELASQPDVDGFLVGGASLKPEFVDIINAK		FALSE	Bovine	1.02929e-07	0.00205306	1	2	24	Q5E956	0	3029.58	High	0.0009747	4.407e-09	3.71
	FALSE	High	ELASQPDVDGFLVGGASLKPEFVDIINAK	1xDeamidated [Q5]	FALSE	Bovine	0.000163411	0.00205306	1	2	1	Q5E956	0	3030.57	High	0.0009747	2.614e-05	2.51
	FALSE	High	ELASQPDVDGFLVGGASLKPEFVDIINAKQ		FALSE	Bovine	7.76736e-05	0.00205306	1	2	3	Q5E956	1	3157.64	High	0.0009747	1.088e-05	4.19
	FALSE	High	EAGITEKVVFEQTK		FALSE	Bovine	0.000421085	0.00205306	1	2	2	Q5E956	1	1578.84	High	0.0009747	8.005e-05	2.4
	FALSE	High	IAVAAQNCYK	1xCarbamidomethyl [C8]	FALSE	Bovine	0.00014436	0.00205306	1	2	35	Q5E956	0	1137.57	High	0.0009747	2.256e-05	2.44
	FALSE	High	LDEREAGITEKVVFEQTK		FALSE	Bovine	0.0221525	0.00205306	1	2	3	Q5E956	2	2092.09	High	0.0009747	0.008586	2.15
	FALSE	High	KNNLGELINTLNAAKVPADTEVVCAPPTAYIDFAR	1xCarbamidomethyl [C24]; 2xDeamidated [N2; N3]	FALSE	Bovine	0.0166258	0.00205306	1	2	1	Q5E956	2	3787.92	High	0.0009747	0.006123	1.86
	FALSE	High	KFFVGGNWK		FALSE	Bovine	0.00168358	0.00205306	1	2	2	Q5E956	1	1082.58	High	0.0009747	0.0004102	2.7
	FALSE	High	KNNLGELINTLNAAK		FALSE	Bovine	2.18178e-07	0.00205306	1	2	11	Q5E956	1	1612.9	High	0.0009747	1.067e-08	3.41
	FALSE	High	KNNLGELINTLNAAK	1xDeamidated [N]	FALSE	Bovine	3.54208e-07	0.00205306	1	2	12	Q5E956	1	1613.89	High	0.0009747	1.887e-08	3.34
	FALSE	High	HVFGESDELIGQK		FALSE	Bovine	1.1564e-07	0.00205306	1	2	40	Q5E956	0	1458.72	High	0.0009747	5.058e-09	3.39
	FALSE	High	KNNLGELINTLNAAK	2xDeamidated [N3; N9]	FALSE	Bovine	0.00109316	0.00205306	1	2	2	Q5E956	1	1614.87	High	0.0009747	0.0002457	2.74
	FALSE	High	ELASQPDVDGFLVGGASLKPEFVDIINAKQ	1xDeamidated [N27]	FALSE	Bovine	0.107646	0.00335052	1	2	2	Q5E956	1	3158.63	High	0.001524	0.05668	1.47
	FALSE	High	VANGAFTGEISPGMIKDLGATWVVLGHSER		FALSE	Bovine	0.0377872	0.00335052	1	2	2	Q5E956	1	3112.59	High	0.001524	0.01618	0.95
	FALSE	High	VANGAFTGEISPGMIK	1xOxidation [M14]	FALSE	Bovine	0.0396441	0.00335052	1	2	4	Q5E956	0	1607.81	High	0.001524	0.01717	1.8
	FALSE	High	VANGAFTGEISPGMIKDLGATWVVLGHSER	1xOxidation [M14]	FALSE	Bovine	0.0547783	0.00335052	1	2	1	Q5E956	1	3128.58	High	0.001524	0.02521	0.69
	FALSE	High	NNLGELINTLNAAKVPADTEVVCAPPTAYIDFAR	1xCarbamidomethyl [C23]	FALSE	Bovine	0.0338214	0.00335052	1	2	1	Q5E956	1	3657.86	High	0.001524	0.01418	2.09
	FALSE	High	NNLGELINTLNAAKVPADTEVVCAPPTAYIDFAR	1xCarbamidomethyl [C23]; 1xDeamidated [N1]	FALSE	Bovine	0.0667064	0.00335052	1	2	1	Q5E956	1	3658.84	High	0.001524	0.03186	1.41
	FALSE	High	FFVGGNWK	1xDeamidated [N6]	FALSE	Bovine	0.138708	0.00477719	1	2	1	Q5E956	0	955.467	High	0.002172	0.07704	1.71
	FALSE	High	FFVGGNWK		FALSE	Bovine	0.227611	0.0060122	1	2	1	Q5E956	0	954.483	High	0.002738	0.1417	1.51
FALSE	High	Master Protein	M0QVZ6	Keratin, type II cytoskeletal 5 OS=Bos taurus OX=9913 GN=KRT5 PE=3 SV=2	594	62.6	8.15	FALSE	28	21	10	33	45.89	Bovine
	Checked	Confidence	Sequence	Modifications	Contaminant	Marked as	Qvality PEP	Qvality q-value	# Protein Groups	# Proteins	# PSMs	Master Protein Accessions	# Missed Cleavages	Theo. MH+ [Da]	Confidence (by Search Engine): Sequest HT	Percolator q-Value (by Search Engine): Sequest HT	Percolator PEP (by Search Engine): Sequest HT	XCorr (by Search Engine): Sequest HT
	FALSE	High	SFSTASAITPSVSR		FALSE	Bovine	0.00433542	0.00205306	1	3	1	M0QVZ6	0	1410.72	High	0.0009747	0.001249	2.31
	FALSE	High	SGGGGGGGFGR		FALSE	Bovine	0.0053088	0.00205306	1	3	1	M0QVZ6	0	865.391	High	0.0009747	0.001589	2.6
	FALSE	High	VDALMDEINFMK		FALSE	Bovine	0.000853165	0.00205306	1	3	1	M0QVZ6	0	1425.68	High	0.0009747	0.0001834	2.14
	FALSE	High	YEELQQTAGR		FALSE	Bovine	0.0033465	0.00205306	1	3	1	M0QVZ6	0	1194.57	High	0.0009747	0.0009198	2.19
	FALSE	High	YEDEINKR		TRUE	Bovine	0.00260241	0.00205306	6	17	1	M0QVZ6; A0A3Q1LSV1; A4FV94; G3N0V2; P35908; P04264	1	1066.52	High	0.0009747	0.0006854	1.96
	FALSE	High	SRTEAESWYQTKYEELQQTAGR		FALSE	Bovine	0.0206394	0.00205306	1	3	1	M0QVZ6	2	2661.25	High	0.0009747	0.007916	2.4
	FALSE	High	SLDLDSIIAEVK		TRUE	Bovine	6.01646e-05	0.00205306	3	10	7	M0QVZ6; A0A3Q1LSV1; P04264	0	1302.72	High	0.0009747	8.037e-06	2.69
	FALSE	High	TTAENEFVMLKK	1xOxidation [M9]	FALSE	Bovine	0.0017678	0.00205306	1	3	1	M0QVZ6	1	1426.72	High	0.0009747	0.000433	2.65
	FALSE	High	TTAENEFVMLKK		FALSE	Bovine	0.00377348	0.00205306	1	3	1	M0QVZ6	1	1410.73	High	0.0009747	0.00106	2.19
	FALSE	High	TTAENEFVMLK	1xOxidation [M9]	FALSE	Bovine	0.00941885	0.00205306	1	3	1	M0QVZ6	0	1298.63	High	0.0009747	0.003126	1.43
	FALSE	High	TLNNKFASFIDKVR		TRUE	Bovine	0.000447167	0.00205306	4	23	2	M0QVZ6; A0A3Q1LSV1; A4FV94; P35908	2	1652.91	High	0.0009747	8.556e-05	2.62
	FALSE	High	TEAESWYQTK		FALSE	Bovine	0.000386234	0.00205306	1	3	1	M0QVZ6	0	1242.56	High	0.0009747	7.216e-05	2.23
	FALSE	High	LALDVEIATYRK		TRUE	Bovine	0.000140614	0.00205306	4	19	2	M0QVZ6; A0A3Q1LSV1; A4FV94; P35908	1	1391.79	High	0.0009747	2.19e-05	3.4
	FALSE	High	LALDVEIATYR		TRUE	Bovine	3.51606e-05	0.00205306	5	20	1	M0QVZ6; A0A3Q1LSV1; A4FV94; G3N0V2; P35908	0	1263.69	High	0.0009747	4.275e-06	2.88
	FALSE	High	TLNNKFASFIDK		TRUE	Bovine	0.0712131	0.00335052	4	23	1	M0QVZ6; A0A3Q1LSV1; A4FV94; P35908	1	1397.74	High	0.001524	0.03456	1.65
	FALSE	High	SEIDNVK		TRUE	Bovine	0.120132	0.00335052	2	4	1	M0QVZ6; P04264	0	804.41	High	0.001524	0.06482	0.88
	FALSE	High	NKYEDEINKR		TRUE	Bovine	0.0492554	0.00335052	3	8	3	M0QVZ6; A4FV94; P04264	2	1308.65	High	0.001524	0.02226	1.47
	FALSE	High	SLYNLGGSKR		FALSE	Bovine	0.0373709	0.00335052	1	3	2	M0QVZ6	1	1094.6	High	0.001524	0.01597	2.07
	FALSE	High	SLYNLGGSK		FALSE	Bovine	0.0799565	0.00335052	2	6	1	A0A3Q1MJW4; M0QVZ6	0	938.494	High	0.001524	0.03974	1.59
	FALSE	High	LRSEIDNVK		TRUE	Bovine	0.213792	0.0060122	2	4	1	M0QVZ6; P04264	1	1073.59	High	0.002738	0.131	1.71
	FALSE	High	NKYEDEINK		TRUE	Bovine	0.173562	0.0060122	3	8	1	M0QVZ6; A4FV94; P04264	1	1152.55	High	0.002738	0.1015	1.03
	FALSE	High	MFFDAELSQMQTHVSDTSVVLSMDNNR		FALSE	Bovine	0.239815	0.00895908	1	3	1	M0QVZ6	0	3102.4	High	0.004096	0.1511	1.41
FALSE	High	Master Protein	F1MC11	Keratin, type I cytoskeletal 14 OS=Bos taurus OX=9913 GN=KRT14 PE=1 SV=3	515	55.9	5.27	FALSE	32	18	5	30	44.41	Bovine
	Checked	Confidence	Sequence	Modifications	Contaminant	Marked as	Qvality PEP	Qvality q-value	# Protein Groups	# Proteins	# PSMs	Master Protein Accessions	# Missed Cleavages	Theo. MH+ [Da]	Confidence (by Search Engine): Sequest HT	Percolator q-Value (by Search Engine): Sequest HT	Percolator PEP (by Search Engine): Sequest HT	XCorr (by Search Engine): Sequest HT
	FALSE	High	QRPAEIKDYSPYFK		FALSE	Bovine	0.00185623	0.00205306	1	2	1	F1MC11	1	1741.89	High	0.0009747	0.0004588	3.09
	FALSE	High	VLDELTLAR		FALSE	Bovine	0.00157355	0.00205306	2	8	1	A0A3Q1LSG0; F1MC11	0	1029.59	High	0.0009747	0.0003776	2.15
	FALSE	High	VTMQNLNDRLASYLDKVR	1xOxidation [M3]	TRUE	Bovine	0.0119228	0.00205306	2	3	1	P13645; F1MC11	2	2152.12	High	0.0009747	0.00413	2.11
	FALSE	High	VTMQNLNDRLASYLDKVR		TRUE	Bovine	0.00119178	0.00205306	2	3	1	P13645; F1MC11	2	2136.12	High	0.0009747	0.0002721	3.11
	FALSE	High	VTMQNLNDRLASYLDK		TRUE	Bovine	0.000728661	0.00205306	2	3	2	P13645; F1MC11	1	1880.95	High	0.0009747	0.0001522	2.29
	FALSE	High	VTMQNLNDR		TRUE	Bovine	0.0232504	0.00205306	3	8	1	Q0P5J4; P13645; F1MC11	0	1090.53	High	0.0009747	0.009085	1.86
	FALSE	High	TKYETELNLR		FALSE	Bovine	0.0279974	0.00205306	2	3	1	A0A3Q1LSG0; F1MC11	1	1266.67	High	0.0009747	0.01135	2.07
	FALSE	High	GQVGGDVNVEMDAAPGVDLSR	2xDeamidated [Q2; N8]; 1xOxidation [M11]	FALSE	Bovine	0.0128485	0.00205306	2	4	1	A0A3Q1LSG0; F1MC11	0	2103.95	High	0.0009747	0.004514	1.47
	FALSE	High	GQVGGDVNVEMDAAPGVDLSR	1xOxidation [M11]	FALSE	Bovine	2.36119e-05	0.00205306	2	4	2	A0A3Q1LSG0; F1MC11	0	2101.98	High	0.0009747	2.674e-06	2.05
	FALSE	High	GQVGGDVNVEMDAAPGVDLSR	1xDeamidated [Q2]	FALSE	Bovine	0.00203891	0.00205306	2	4	1	A0A3Q1LSG0; F1MC11	0	2086.97	High	0.0009747	0.0005137	2.11
	FALSE	High	EVATNSELVQSGK		FALSE	Bovine	1.2236e-05	0.00205306	1	5	1	F1MC11	0	1361.69	High	0.0009747	1.23e-06	3.11
	FALSE	High	ILNEMRDQYEK		FALSE	Bovine	0.000498626	0.00205306	2	7	1	A0A3Q1LSG0; F1MC11	1	1438.7	High	0.0009747	9.758e-05	2.72
	FALSE	High	ALEEANADLEVK		TRUE	Bovine	0.000849966	0.00205306	2	6	1	A0A3Q1LSG0; F1MC11	0	1301.66	High	0.0009747	0.0001829	2.26
	FALSE	High	LASYLDKVR		TRUE	Bovine	0.00458637	0.00205306	3	10	2	P13645; A0A3Q1LSG0; F1MC11	1	1064.61	High	0.0009747	0.001336	2.3
	FALSE	High	LEQEIATYR		FALSE	Bovine	0.00117843	0.00205306	2	14	1	G3X7W8; F1MC11	0	1122.58	High	0.0009747	0.0002686	1.82
	FALSE	High	LLEGEDAHLSSSQFSSGSQSSR		FALSE	Bovine	0.0316413	0.00205306	1	2	2	F1MC11	0	2309.06	High	0.0009747	0.01314	1.3
	FALSE	High	ASLENSLEETKGR		FALSE	Bovine	0.0064275	0.00205306	1	2	1	F1MC11	1	1433.72	High	0.0009747	0.001988	2.09
	FALSE	High	VTMQNLNDR	1xOxidation [M3]	TRUE	Bovine	0.0350957	0.00335052	3	8	4	Q0P5J4; P13645; F1MC11	0	1106.53	High	0.001524	0.01483	1.98
	FALSE	High	LASYLDK		TRUE	Bovine	0.0368229	0.00335052	5	13	1	P13645; A0A3Q1LSG0; G3X7W8; F1MC11; P35527	0	809.44	High	0.001524	0.01574	1.67
	FALSE	High	QRPAEIKDYSPYFK	1xGln->pyro-Glu [N-Term]	FALSE	Bovine	0.138708	0.00477719	1	2	1	F1MC11	1	1724.86	High	0.002172	0.0773	1.25
	FALSE	High	TEELNREVATNSELVQSGK	1xDeamidated [N5]	FALSE	Bovine	0.207497	0.0060122	1	5	1	F1MC11	1	2105.04	High	0.002738	0.1262	1.41
	FALSE	High	TEELNR		FALSE	Bovine	0.186381	0.0060122	2	14	1	A0A3Q1LSG0; F1MC11	0	761.379	High	0.002738	0.1105	1.7
	FALSE	High	LAADDFR		TRUE	Bovine	0.184501	0.0060122	5	43	1	A6H7D3; P13645; A0A3Q1LSG0; F1MFW9; F1MC11	0	807.4	High	0.002738	0.1094	1.6
FALSE	High	Master Protein	A4FV94	KRT6A protein OS=Bos taurus OX=9913 GN=KRT6A PE=2 SV=1	571	60.8	8.09	FALSE	22	15	6	23	41.57	Bovine
	Checked	Confidence	Sequence	Modifications	Contaminant	Marked as	Qvality PEP	Qvality q-value	# Protein Groups	# Proteins	# PSMs	Master Protein Accessions	# Missed Cleavages	Theo. MH+ [Da]	Confidence (by Search Engine): Sequest HT	Percolator q-Value (by Search Engine): Sequest HT	Percolator PEP (by Search Engine): Sequest HT	XCorr (by Search Engine): Sequest HT
	FALSE	High	QNLEPLFEQYINNLRR		FALSE	Bovine	0.00941885	0.00205306	1	4	1	A4FV94	1	2047.07	High	0.0009747	0.003126	2.33
	FALSE	High	NLDLDSIIAEVK		TRUE	Bovine	0.000277522	0.00205306	2	7	3	A4FV94; P35908	0	1329.73	High	0.0009747	4.882e-05	2.57
	FALSE	High	VLDTKWTLLQEQGTK		FALSE	Bovine	0.00227343	0.00205306	1	2	2	A4FV94	1	1759.96	High	0.0009747	0.0005823	2.24
	FALSE	High	YEELQVTAGR		FALSE	Bovine	0.00241418	0.00205306	1	2	1	A4FV94	0	1165.58	High	0.0009747	0.000627	2.49
	FALSE	High	YEDEINKR		TRUE	Bovine	0.00260241	0.00205306	6	17	1	M0QVZ6; A0A3Q1LSV1; A4FV94; G3N0V2; P35908; P04264	1	1066.52	High	0.0009747	0.0006854	1.96
	FALSE	High	WTLLQEQGTK		FALSE	Bovine	0.00393248	0.00205306	1	2	1	A4FV94	0	1203.64	High	0.0009747	0.001112	2.63
	FALSE	High	TLNNKFASFIDKVR		TRUE	Bovine	0.000447167	0.00205306	4	23	2	M0QVZ6; A0A3Q1LSV1; A4FV94; P35908	2	1652.91	High	0.0009747	8.556e-05	2.62
	FALSE	High	DVDAAYMNKVELQAK		FALSE	Bovine	1.60361e-05	0.00205306	1	5	1	A4FV94	1	1694.84	High	0.0009747	1.691e-06	2.86
	FALSE	High	DVDAAYMNKVELQAK	1xDeamidated [Q13]	FALSE	Bovine	0.00526913	0.00205306	1	5	1	A4FV94	1	1695.83	High	0.0009747	0.001576	2.35
	FALSE	High	LALDVEIATYRK		TRUE	Bovine	0.000140614	0.00205306	4	19	2	M0QVZ6; A0A3Q1LSV1; A4FV94; P35908	1	1391.79	High	0.0009747	2.19e-05	3.4
	FALSE	High	LALDVEIATYR		TRUE	Bovine	3.51606e-05	0.00205306	5	20	1	M0QVZ6; A0A3Q1LSV1; A4FV94; G3N0V2; P35908	0	1263.69	High	0.0009747	4.275e-06	2.88
	FALSE	High	AQYEEIAQR		TRUE	Bovine	0.0406806	0.00335052	4	10	1	A4FV94; G3N0V2; P35908; G3MZ71	0	1107.54	High	0.001524	0.01768	1.38
	FALSE	High	TLNNKFASFIDK		TRUE	Bovine	0.0712131	0.00335052	4	23	1	M0QVZ6; A0A3Q1LSV1; A4FV94; P35908	1	1397.74	High	0.001524	0.03456	1.65
	FALSE	High	NKYEDEINKR		TRUE	Bovine	0.0492554	0.00335052	3	8	3	M0QVZ6; A4FV94; P04264	2	1308.65	High	0.001524	0.02226	1.47
	FALSE	High	LLKEYQELMNVK		FALSE	Bovine	0.124438	0.00477719	1	8	1	A4FV94	1	1507.82	High	0.002172	0.06758	0.79
	FALSE	High	NKYEDEINK		TRUE	Bovine	0.173562	0.0060122	3	8	1	M0QVZ6; A4FV94; P04264	1	1152.55	High	0.002738	0.1015	1.03
FALSE	High	Master Protein	G3N0V2	Keratin, type II cytoskeletal 1 OS=Bos taurus OX=9913 GN=KRT1 PE=1 SV=2	606	63.1	8.46	FALSE	19	15	1	24	40.65	Bovine
	Checked	Confidence	Sequence	Modifications	Contaminant	Marked as	Qvality PEP	Qvality q-value	# Protein Groups	# Proteins	# PSMs	Master Protein Accessions	# Missed Cleavages	Theo. MH+ [Da]	Confidence (by Search Engine): Sequest HT	Percolator q-Value (by Search Engine): Sequest HT	Percolator PEP (by Search Engine): Sequest HT	XCorr (by Search Engine): Sequest HT
	FALSE	High	SDQSRLDSELK		TRUE	Bovine	0.0201832	0.00205306	2	2	1	G3N0V2; P04264	1	1277.63	High	0.0009747	0.007696	2.12
	FALSE	High	LLRDYQELMNTK		TRUE	Bovine	0.00907272	0.00205306	2	2	2	G3N0V2; P04264	1	1523.79	High	0.0009747	0.00299	3.2
	FALSE	High	SKAEAEALYQTK		FALSE	Bovine	0.000419506	0.00205306	3	7	1	A7YWK3; A0A452DIF0; G3N0V2	1	1338.69	High	0.0009747	7.966e-05	3.05
	FALSE	High	YEDEINKR		TRUE	Bovine	0.00260241	0.00205306	6	17	1	M0QVZ6; A0A3Q1LSV1; A4FV94; G3N0V2; P35908; P04264	1	1066.52	High	0.0009747	0.0006854	1.96
	FALSE	High	SLNNQFASFIDKVR		TRUE	Bovine	4.3884e-05	0.00205306	2	2	3	G3N0V2; P04264	1	1638.86	High	0.0009747	5.553e-06	2.85
	FALSE	High	FLEQQNQVLQTK	1xDeamidated [Q5]	TRUE	Bovine	0.00258294	0.00205306	5	7	1	A0A3Q1MJW4; G3N0V2; P35908; G3MZ71; P04264	0	1476.77	High	0.0009747	0.0006788	2.12
	FALSE	High	FLEQQNQVLQTK		TRUE	Bovine	0.00128957	0.00205306	5	7	2	A0A3Q1MJW4; G3N0V2; P35908; G3MZ71; P04264	0	1475.79	High	0.0009747	0.0002985	1.64
	FALSE	High	EQIKSLNNQFASFIDKVR		TRUE	Bovine	0.00351381	0.00205306	2	2	1	G3N0V2; P04264	2	2137.14	High	0.0009747	0.0009736	2.93
	FALSE	High	DYQELMNTK		TRUE	Bovine	0.00948964	0.00205306	2	2	1	G3N0V2; P04264	0	1141.52	High	0.0009747	0.003147	1.49
	FALSE	High	AEAEALYQTK		FALSE	Bovine	0.0060533	0.00205306	3	7	1	A7YWK3; A0A452DIF0; G3N0V2	0	1123.56	High	0.0009747	0.00185	2.11
	FALSE	High	KYEDEINKR		TRUE	Bovine	0.0114851	0.00205306	2	4	2	G3N0V2; P35908	2	1194.61	High	0.0009747	0.003941	2.74
	FALSE	High	LALDVEIATYR		TRUE	Bovine	3.51606e-05	0.00205306	5	20	1	M0QVZ6; A0A3Q1LSV1; A4FV94; G3N0V2; P35908	0	1263.69	High	0.0009747	4.275e-06	2.88
	FALSE	High	TLLEGEESR		TRUE	Bovine	0.0394981	0.00335052	2	2	2	G3N0V2; P04264	0	1033.52	High	0.001524	0.01705	1.79
	FALSE	High	AQYEEIAQR		TRUE	Bovine	0.0406806	0.00335052	4	10	1	A4FV94; G3N0V2; P35908; G3MZ71	0	1107.54	High	0.001524	0.01768	1.38
	FALSE	High	DYQELMNTK	1xOxidation [M6]	TRUE	Bovine	0.0347086	0.00335052	2	2	1	G3N0V2; P04264	0	1157.51	High	0.001524	0.01467	1.73
	FALSE	High	NTKVEISELNR		FALSE	Bovine	0.0681772	0.00335052	1	1	1	G3N0V2	1	1302.7	High	0.001524	0.03279	2.14
	FALSE	High	LLRDYQELMNTK	1xOxidation [M9]	TRUE	Bovine	0.0503516	0.00335052	2	2	1	G3N0V2; P04264	1	1539.78	High	0.001524	0.02281	2.05
	FALSE	High	SLNNQFASFIDK		TRUE	Bovine	0.0503516	0.00335052	2	2	1	G3N0V2; P04264	0	1383.69	High	0.001524	0.02283	1.14
FALSE	High	Master Protein	A5PKM0	Glutathione transferase (Fragment) OS=Bos taurus OX=9913 GN=GSTM2 PE=2 SV=1	229	26.8	6.92	FALSE	63	15	2	21	33.41	Bovine
	Checked	Confidence	Sequence	Modifications	Contaminant	Marked as	Qvality PEP	Qvality q-value	# Protein Groups	# Proteins	# PSMs	Master Protein Accessions	# Missed Cleavages	Theo. MH+ [Da]	Confidence (by Search Engine): Sequest HT	Percolator q-Value (by Search Engine): Sequest HT	Percolator PEP (by Search Engine): Sequest HT	XCorr (by Search Engine): Sequest HT
	FALSE	High	RPWFAGDK		FALSE	Bovine	0.024493	0.00205306	3	10	1	E1BH17; A5PKM0; A4IFG0	0	976.5	High	0.0009747	0.009661	1.82
	FALSE	High	QYSVGDAPDYDR		FALSE	Bovine	0.000269306	0.00205306	2	7	2	E1BH17; A5PKM0	0	1385.6	High	0.0009747	4.716e-05	2.4
	FALSE	High	LSYVDFLVYDVLDMHR		FALSE	Bovine	0.00268174	0.00205306	1	2	2	A5PKM0	0	1984.98	High	0.0009747	0.0007079	2.16
	FALSE	High	LTQSNAILR	1xDeamidated [N5]	FALSE	Bovine	0.0149198	0.00205306	4	14	1	E1BH17; A5PKM0; A4IFG0; A0A3Q1LSN6	0	1016.57	High	0.0009747	0.005393	1.6
	FALSE	High	LTQSNAILR		FALSE	Bovine	0.018183	0.00205306	4	14	1	E1BH17; A5PKM0; A4IFG0; A0A3Q1LSN6	0	1015.59	High	0.0009747	0.006798	1.97
	FALSE	High	VDILENQVMDVR	1xOxidation [M9]	FALSE	Bovine	0.000973017	0.00205306	2	7	1	E1BH17; A5PKM0	0	1446.73	High	0.0009747	0.0002148	2.7
	FALSE	High	FKLGLDFPNLPYLIDGTHK		FALSE	Bovine	0.00156765	0.00205306	2	9	2	E1BH17; A5PKM0	1	2188.18	High	0.0009747	0.0003767	2.22
	FALSE	High	FLPGPLFLK		FALSE	Bovine	0.0114422	0.00205306	1	2	1	A5PKM0	0	1031.63	High	0.0009747	0.003925	2.17
	FALSE	High	LLLEYTDTNYEER		FALSE	Bovine	0.000152727	0.00205306	2	7	1	E1BH17; A5PKM0	0	1658.79	High	0.0009747	2.414e-05	3.6
	FALSE	High	IKLFSEFLGK		FALSE	Bovine	0.00567951	0.00205306	2	6	1	E1BH17; A5PKM0	1	1181.69	High	0.0009747	0.001721	1.72
	FALSE	High	LGLDFPNLPYLIDGTHK		FALSE	Bovine	0.000389146	0.00205306	2	10	2	E1BH17; A5PKM0	0	1913.02	High	0.0009747	7.291e-05	2.64
	FALSE	High	LFSEFLGK		FALSE	Bovine	0.0141068	0.00205306	2	6	1	E1BH17; A5PKM0	0	940.514	High	0.0009747	0.00503	1.67
	FALSE	High	CLDAFPNLKDFISR	1xCarbamidomethyl [C1]	FALSE	Bovine	0.000731403	0.00205306	2	6	2	E1BH17; A5PKM0	1	1695.85	High	0.0009747	0.0001535	2.67
	FALSE	High	ICYSPDFEK	1xCarbamidomethyl [C2]	FALSE	Bovine	0.0856236	0.00335052	2	7	1	E1BH17; A5PKM0	0	1158.51	High	0.001524	0.04307	1.54
	FALSE	High	LAVWGNK		FALSE	Bovine	0.103148	0.00335052	3	10	1	E1BH17; A5PKM0; A4IFG0	0	787.446	High	0.001524	0.05396	1.73
	FALSE	High	LKPGFLK		FALSE	Bovine	0.215926	0.0060122	2	6	1	E1BH17; A5PKM0	0	802.519	High	0.002738	0.1327	1.24
FALSE	High	Master Protein	Q3SZX4	Carbonic anhydrase 3 OS=Bos taurus OX=9913 GN=CA3 PE=2 SV=3	260	29.4	7.84	FALSE	59	13	13	20	31.4	Bovine
	Checked	Confidence	Sequence	Modifications	Contaminant	Marked as	Qvality PEP	Qvality q-value	# Protein Groups	# Proteins	# PSMs	Master Protein Accessions	# Missed Cleavages	Theo. MH+ [Da]	Confidence (by Search Engine): Sequest HT	Percolator q-Value (by Search Engine): Sequest HT	Percolator PEP (by Search Engine): Sequest HT	XCorr (by Search Engine): Sequest HT
	FALSE	High	QFHLHWGSSDDHGSEHSVDGVK		FALSE	Bovine	0.00880497	0.00205306	1	1	3	Q3SZX4	0	2461.09	High	0.0009747	0.00289	1.39
	FALSE	High	YNSYATALK		FALSE	Bovine	0.0191573	0.00205306	1	1	1	Q3SZX4	0	1030.52	High	0.0009747	0.007224	1.78
	FALSE	High	YAAELHLVHWNSK		FALSE	Bovine	3.73386e-05	0.00205306	1	1	2	Q3SZX4	0	1567.8	High	0.0009747	4.59e-06	3.04
	FALSE	High	VVFDDTYDR		FALSE	Bovine	0.00509425	0.00205306	1	1	1	Q3SZX4	0	1129.52	High	0.0009747	0.001512	1.42
	FALSE	High	HADGIAVVGVFLK		FALSE	Bovine	1.67126e-05	0.00205306	1	1	2	Q3SZX4	0	1325.76	High	0.0009747	1.782e-06	3.74
	FALSE	High	EKGEFQLLLDALDK		FALSE	Bovine	0.000142207	0.00205306	1	1	2	Q3SZX4	1	1618.87	High	0.0009747	2.216e-05	2.93
	FALSE	High	EPITVSSDQIAK		FALSE	Bovine	0.00151556	0.00205306	1	1	1	Q3SZX4	0	1287.68	High	0.0009747	0.0003615	2
	FALSE	High	GENQSPIELNTK		FALSE	Bovine	0.00141119	0.00205306	1	1	1	Q3SZX4	0	1329.66	High	0.0009747	0.0003323	2.62
	FALSE	High	GEFQLLLDALDK		FALSE	Bovine	0.00703248	0.00205306	1	1	1	Q3SZX4	0	1361.73	High	0.0009747	0.002214	1.84
	FALSE	High	EAPFNNFNPSCLFPACR	2xCarbamidomethyl [C11; C16]	FALSE	Bovine	1.72873e-05	0.00205306	1	1	1	Q3SZX4	0	2040.91	High	0.0009747	1.851e-06	3.15
	FALSE	High	EAPFNNFNPSCLFPACR	2xCarbamidomethyl [C11; C16]; 1xDeamidated [N5]	FALSE	Bovine	0.0235989	0.00205306	1	1	1	Q3SZX4	0	2041.89	High	0.0009747	0.009265	1.17
	FALSE	High	EISHDPSLKPWTASYDPGSAK		FALSE	Bovine	0.0884396	0.00335052	1	1	1	Q3SZX4	0	2286.1	High	0.001524	0.04482	1.62
	FALSE	High	GKEAPFNNFNPSCLFPACR	2xCarbamidomethyl [C13; C18]	FALSE	Bovine	0.0591486	0.00335052	1	1	2	Q3SZX4	1	2226.02	High	0.001524	0.02764	1.39
	FALSE	High	GGPLAAPYR		FALSE	Bovine	0.138225	0.00477719	1	1	1	Q3SZX4	0	901.489	High	0.002172	0.07696	1.93
FALSE	High	Master Protein	E1BH17	Glutathione transferase OS=Bos taurus OX=9913 GN=GSTM4 PE=3 SV=2	218	25.7	6.93	FALSE	67	15	2	22	31.2	Bovine
	Checked	Confidence	Sequence	Modifications	Contaminant	Marked as	Qvality PEP	Qvality q-value	# Protein Groups	# Proteins	# PSMs	Master Protein Accessions	# Missed Cleavages	Theo. MH+ [Da]	Confidence (by Search Engine): Sequest HT	Percolator q-Value (by Search Engine): Sequest HT	Percolator PEP (by Search Engine): Sequest HT	XCorr (by Search Engine): Sequest HT
	FALSE	High	RPWFAGDK		FALSE	Bovine	0.024493	0.00205306	3	10	1	E1BH17; A5PKM0; A4IFG0	0	976.5	High	0.0009747	0.009661	1.82
	FALSE	High	QYSVGDAPDYDR		FALSE	Bovine	0.000269306	0.00205306	2	7	2	E1BH17; A5PKM0	0	1385.6	High	0.0009747	4.716e-05	2.4
	FALSE	High	LTYVDFLVYDVLDMHR	1xOxidation [M14]	FALSE	Bovine	0.00477957	0.00205306	1	4	2	E1BH17	0	2014.99	High	0.0009747	0.001404	2.12
	FALSE	High	LTYVDFLVYDVLDMHR		FALSE	Bovine	0.000892495	0.00205306	1	4	1	E1BH17	0	1999	High	0.0009747	0.0001934	1.22
	FALSE	High	LTQSNAILR	1xDeamidated [N5]	FALSE	Bovine	0.0149198	0.00205306	4	14	1	E1BH17; A5PKM0; A4IFG0; A0A3Q1LSN6	0	1016.57	High	0.0009747	0.005393	1.6
	FALSE	High	LTQSNAILR		FALSE	Bovine	0.018183	0.00205306	4	14	1	E1BH17; A5PKM0; A4IFG0; A0A3Q1LSN6	0	1015.59	High	0.0009747	0.006798	1.97
	FALSE	High	VDILENQVMDVR	1xOxidation [M9]	FALSE	Bovine	0.000973017	0.00205306	2	7	1	E1BH17; A5PKM0	0	1446.73	High	0.0009747	0.0002148	2.7
	FALSE	High	FKLGLDFPNLPYLIDGTHK		FALSE	Bovine	0.00156765	0.00205306	2	9	2	E1BH17; A5PKM0	1	2188.18	High	0.0009747	0.0003767	2.22
	FALSE	High	LLLEYTDTNYEER		FALSE	Bovine	0.000152727	0.00205306	2	7	1	E1BH17; A5PKM0	0	1658.79	High	0.0009747	2.414e-05	3.6
	FALSE	High	IKLFSEFLGK		FALSE	Bovine	0.00567951	0.00205306	2	6	1	E1BH17; A5PKM0	1	1181.69	High	0.0009747	0.001721	1.72
	FALSE	High	LGLDFPNLPYLIDGTHK		FALSE	Bovine	0.000389146	0.00205306	2	10	2	E1BH17; A5PKM0	0	1913.02	High	0.0009747	7.291e-05	2.64
	FALSE	High	LFSEFLGK		FALSE	Bovine	0.0141068	0.00205306	2	6	1	E1BH17; A5PKM0	0	940.514	High	0.0009747	0.00503	1.67
	FALSE	High	CLDAFPNLKDFISR	1xCarbamidomethyl [C1]	FALSE	Bovine	0.000731403	0.00205306	2	6	2	E1BH17; A5PKM0	1	1695.85	High	0.0009747	0.0001535	2.67
	FALSE	High	ICYSPDFEK	1xCarbamidomethyl [C2]	FALSE	Bovine	0.0856236	0.00335052	2	7	1	E1BH17; A5PKM0	0	1158.51	High	0.001524	0.04307	1.54
	FALSE	High	LAVWGNK		FALSE	Bovine	0.103148	0.00335052	3	10	1	E1BH17; A5PKM0; A4IFG0	0	787.446	High	0.001524	0.05396	1.73
	FALSE	High	FLPGPLFMK	1xOxidation [M8]	FALSE	Bovine	0.119287	0.00335052	1	4	1	E1BH17	0	1065.58	High	0.001524	0.06429	1.55
	FALSE	High	LKPGFLK		FALSE	Bovine	0.215926	0.0060122	2	6	1	E1BH17; A5PKM0	0	802.519	High	0.002738	0.1327	1.24
FALSE	High	Master Protein	A4IFG0	Glutathione transferase OS=Bos taurus OX=9913 GN=GSTM1 PE=2 SV=1	218	25.8	7.11	FALSE	58	12	9	18	29.84	Bovine
	Checked	Confidence	Sequence	Modifications	Contaminant	Marked as	Qvality PEP	Qvality q-value	# Protein Groups	# Proteins	# PSMs	Master Protein Accessions	# Missed Cleavages	Theo. MH+ [Da]	Confidence (by Search Engine): Sequest HT	Percolator q-Value (by Search Engine): Sequest HT	Percolator PEP (by Search Engine): Sequest HT	XCorr (by Search Engine): Sequest HT
	FALSE	High	RPWFAGDK		FALSE	Bovine	0.024493	0.00205306	3	10	1	E1BH17; A5PKM0; A4IFG0	0	976.5	High	0.0009747	0.009661	1.82
	FALSE	High	YTMGDAPDYDR		FALSE	Bovine	0.00167099	0.00205306	1	3	1	A4IFG0	0	1303.53	High	0.0009747	0.0004064	1.88
	FALSE	High	LTYVDFLAYDVLDR		FALSE	Bovine	0.00109316	0.00205306	1	3	2	A4IFG0	0	1702.87	High	0.0009747	0.0002464	1.48
	FALSE	High	LTQSNAILR	1xDeamidated [N5]	FALSE	Bovine	0.0149198	0.00205306	4	14	1	E1BH17; A5PKM0; A4IFG0; A0A3Q1LSN6	0	1016.57	High	0.0009747	0.005393	1.6
	FALSE	High	LTQSNAILR		FALSE	Bovine	0.018183	0.00205306	4	14	1	E1BH17; A5PKM0; A4IFG0; A0A3Q1LSN6	0	1015.59	High	0.0009747	0.006798	1.97
	FALSE	High	VDILENQTMDVR		FALSE	Bovine	0.000197915	0.00205306	1	4	1	A4IFG0	0	1432.71	High	0.0009747	3.277e-05	2.7
	FALSE	High	YTMGDAPDYDR	1xOxidation [M3]	FALSE	Bovine	0.0224012	0.00205306	1	3	1	A4IFG0	0	1319.52	High	0.0009747	0.008721	1.31
	FALSE	High	FTLGLDFPNLPYLIDGAHK		FALSE	Bovine	6.78492e-05	0.00205306	1	2	2	A4IFG0	0	2131.12	High	0.0009747	9.289e-06	3.25
	FALSE	High	LLLEYTDSNYEEK		FALSE	Bovine	0.000139038	0.00205306	1	2	1	A4IFG0	0	1616.77	High	0.0009747	2.161e-05	3.14
	FALSE	High	ICYSPDFETLKPGFLK	1xCarbamidomethyl [C2]	FALSE	Bovine	6.75948e-05	0.00205306	1	3	2	A4IFG0	0	1914.97	High	0.0009747	9.238e-06	3.06
	FALSE	High	KYTMGDAPDYDR		FALSE	Bovine	0.00105683	0.00205306	1	3	1	A4IFG0	1	1431.62	High	0.0009747	0.0002364	1.41
	FALSE	High	LFSDFLAK		FALSE	Bovine	0.0383493	0.00335052	1	3	1	A4IFG0	0	940.514	High	0.001524	0.01652	1.84
	FALSE	High	KYTMGDAPDYDR	1xOxidation [M4]	FALSE	Bovine	0.0831923	0.00335052	1	3	1	A4IFG0	1	1447.62	High	0.001524	0.04165	1.7
	FALSE	High	LAVWGNK		FALSE	Bovine	0.103148	0.00335052	3	10	1	E1BH17; A5PKM0; A4IFG0	0	787.446	High	0.001524	0.05396	1.73
	FALSE	High	FHPNPMFLK		FALSE	Bovine	0.120982	0.00477719	1	3	1	A4IFG0	0	1130.58	High	0.002172	0.06548	1.56
FALSE	High	Master Protein	A0A3Q1M1H0	LIM domain binding 3 OS=Bos taurus OX=9913 GN=LDB3 PE=4 SV=1	615	66.4	7.99	FALSE	24	11	11	18	28.51	Bovine
	Checked	Confidence	Sequence	Modifications	Contaminant	Marked as	Qvality PEP	Qvality q-value	# Protein Groups	# Proteins	# PSMs	Master Protein Accessions	# Missed Cleavages	Theo. MH+ [Da]	Confidence (by Search Engine): Sequest HT	Percolator q-Value (by Search Engine): Sequest HT	Percolator PEP (by Search Engine): Sequest HT	XCorr (by Search Engine): Sequest HT
	FALSE	High	SASYNLSLTLQK		FALSE	Bovine	0.000581641	0.00205306	1	3	1	A0A3Q1M1H0	0	1324.71	High	0.0009747	0.0001168	2.55
	FALSE	High	RPIPISTAAPPIQSPLPVIPHQK		FALSE	Bovine	0.000232608	0.00205306	1	3	2	A0A3Q1M1H0	0	2457.43	High	0.0009747	3.967e-05	2.86
	FALSE	High	LQGGKDFNMPLTISR		FALSE	Bovine	0.00084678	0.00205306	1	3	2	A0A3Q1M1H0	1	1676.88	High	0.0009747	0.0001818	2.56
	FALSE	High	VVANSPANADYQER		FALSE	Bovine	0.00131401	0.00205306	1	1	1	A0A3Q1M1H0	0	1533.73	High	0.0009747	0.000306	2.47
	FALSE	High	SKRPIPISTAAPPIQSPLPVIPHQK		FALSE	Bovine	0.00170906	0.00205306	1	3	2	A0A3Q1M1H0	1	2672.56	High	0.0009747	0.0004159	2.89
	FALSE	High	DLTVDSASPVYQAVIK		FALSE	Bovine	3.96515e-05	0.00205306	1	3	1	A0A3Q1M1H0	0	1705.9	High	0.0009747	4.927e-06	2.93
	FALSE	High	DSALSTHKPIEVK		FALSE	Bovine	0.00140063	0.00205306	1	1	2	A0A3Q1M1H0	0	1424.77	High	0.0009747	0.0003295	2.37
	FALSE	High	DFNMPLTISR		FALSE	Bovine	0.00674845	0.00205306	1	3	1	A0A3Q1M1H0	0	1193.6	High	0.0009747	0.002103	2.27
	FALSE	High	DFNMPLTISR	1xOxidation [M4]	FALSE	Bovine	0.0165021	0.00205306	1	3	1	A0A3Q1M1H0	0	1209.59	High	0.0009747	0.00607	1.44
	FALSE	High	AAQSQLSQGDLVVAIDGVNTDTMTHLEAQNK		FALSE	Bovine	0.0694267	0.00335052	1	3	1	A0A3Q1M1H0	0	3254.6	High	0.001524	0.03342	1.3
	FALSE	High	VVANSPANADYQER	1xDeamidated [N4]	FALSE	Bovine	0.0617958	0.00335052	1	1	1	A0A3Q1M1H0	0	1534.71	High	0.001524	0.02916	0.92
	FALSE	High	NQNKLEDEADDWAR		FALSE	Bovine	0.0627033	0.00335052	1	3	1	A0A3Q1M1H0	1	1703.76	High	0.001524	0.02968	0.65
	FALSE	High	FNPSALKDSALSTHKPIEVK		FALSE	Bovine	0.0647928	0.00335052	1	1	1	A0A3Q1M1H0	1	2182.19	High	0.001524	0.03085	0.98
	FALSE	High	VVANSPANADYQER	2xDeamidated [N4; N8]	FALSE	Bovine	0.172972	0.0060122	1	1	1	A0A3Q1M1H0	0	1535.7	High	0.002738	0.1012	1.1
FALSE	High	Master Protein	F1N2I5	Carboxymethylenebutenolidase homolog OS=Bos taurus OX=9913 GN=CMBL PE=3 SV=1	245	28	7.08	FALSE	51	11	11	15	26.74	Bovine
	Checked	Confidence	Sequence	Modifications	Contaminant	Marked as	Qvality PEP	Qvality q-value	# Protein Groups	# Proteins	# PSMs	Master Protein Accessions	# Missed Cleavages	Theo. MH+ [Da]	Confidence (by Search Engine): Sequest HT	Percolator q-Value (by Search Engine): Sequest HT	Percolator PEP (by Search Engine): Sequest HT	XCorr (by Search Engine): Sequest HT
	FALSE	High	NPTLFIFAENDAVIPLEQVSLLTQK	1xDeamidated [N10]	FALSE	Bovine	0.00230783	0.00205306	1	2	1	F1N2I5	0	2801.5	High	0.0009747	0.0005944	1.95
	FALSE	High	NPTLFIFAENDAVIPLEQVSLLTQK		FALSE	Bovine	0.0129449	0.00205306	1	2	1	F1N2I5	0	2800.51	High	0.0009747	0.00456	2.31
	FALSE	High	TFSGQTHGFVHR		FALSE	Bovine	0.00201607	0.00205306	1	2	1	F1N2I5	0	1373.67	High	0.0009747	0.0005068	2.41
	FALSE	High	IEYGGLGHEVQVEHIK		FALSE	Bovine	2.32598e-05	0.00205306	1	2	2	F1N2I5	0	1807.93	High	0.0009747	2.629e-06	3.5
	FALSE	High	KREDCSPEDKPYIDEAR	1xCarbamidomethyl [C5]	FALSE	Bovine	0.00783971	0.00205306	1	2	1	F1N2I5	2	2107.97	High	0.0009747	0.002515	2.67
	FALSE	High	AVVVIQDIFGWQLPNTR		FALSE	Bovine	4.29001e-07	0.00205306	1	2	2	F1N2I5	0	1956.07	High	0.0009747	2.371e-08	3.8
	FALSE	High	KIDKEFDAVLK		FALSE	Bovine	0.000196434	0.00205306	1	2	2	F1N2I5	2	1305.74	High	0.0009747	3.256e-05	2.21
	FALSE	High	AGVSVYGIIKDAEDVYGLK		FALSE	Bovine	0.0727794	0.00335052	1	2	1	F1N2I5	1	1997.06	High	0.001524	0.03543	1.52
	FALSE	High	AGVSVYGIIK		FALSE	Bovine	0.0853161	0.00335052	1	2	1	F1N2I5	0	1006.59	High	0.001524	0.04284	2.02
	FALSE	High	EDCSPEDKPYIDEAR	1xCarbamidomethyl [C3]	FALSE	Bovine	0.0853161	0.00335052	1	2	1	F1N2I5	0	1823.78	High	0.001524	0.04279	0.81
	FALSE	High	EFDAVLK		FALSE	Bovine	0.101326	0.00335052	1	2	1	F1N2I5	0	821.44	High	0.001524	0.05284	1.25
	FALSE	High	NLLEWLNK		FALSE	Bovine	0.0640889	0.00335052	1	2	1	F1N2I5	0	1029.57	High	0.001524	0.03048	1.56
FALSE	High	Master Protein	A0A3Q1LSG0	Keratin 42 OS=Bos taurus OX=9913 GN=KRT42 PE=1 SV=1	453	50.3	5.21	FALSE	21	11	2	15	23.66	Bovine
	Checked	Confidence	Sequence	Modifications	Contaminant	Marked as	Qvality PEP	Qvality q-value	# Protein Groups	# Proteins	# PSMs	Master Protein Accessions	# Missed Cleavages	Theo. MH+ [Da]	Confidence (by Search Engine): Sequest HT	Percolator q-Value (by Search Engine): Sequest HT	Percolator PEP (by Search Engine): Sequest HT	XCorr (by Search Engine): Sequest HT
	FALSE	High	NHEEEMNALRGQVGGDVNVEMDAAPGVDLSR		FALSE	Bovine	0.0160766	0.00205306	1	2	1	A0A3Q1LSG0	1	3309.52	High	0.0009747	0.005883	2.37
	FALSE	High	VLDELTLAR		FALSE	Bovine	0.00157355	0.00205306	2	8	1	A0A3Q1LSG0; F1MC11	0	1029.59	High	0.0009747	0.0003776	2.15
	FALSE	High	TKYETELNLR		FALSE	Bovine	0.0279974	0.00205306	2	3	1	A0A3Q1LSG0; F1MC11	1	1266.67	High	0.0009747	0.01135	2.07
	FALSE	High	GQVGGDVNVEMDAAPGVDLSR	2xDeamidated [Q2; N8]; 1xOxidation [M11]	FALSE	Bovine	0.0128485	0.00205306	2	4	1	A0A3Q1LSG0; F1MC11	0	2103.95	High	0.0009747	0.004514	1.47
	FALSE	High	GQVGGDVNVEMDAAPGVDLSR	1xOxidation [M11]	FALSE	Bovine	2.36119e-05	0.00205306	2	4	2	A0A3Q1LSG0; F1MC11	0	2101.98	High	0.0009747	2.674e-06	2.05
	FALSE	High	GQVGGDVNVEMDAAPGVDLSR	1xDeamidated [Q2]	FALSE	Bovine	0.00203891	0.00205306	2	4	1	A0A3Q1LSG0; F1MC11	0	2086.97	High	0.0009747	0.0005137	2.11
	FALSE	High	ILNEMRDQYEK		FALSE	Bovine	0.000498626	0.00205306	2	7	1	A0A3Q1LSG0; F1MC11	1	1438.7	High	0.0009747	9.758e-05	2.72
	FALSE	High	ALEEANADLEVK		TRUE	Bovine	0.000849966	0.00205306	2	6	1	A0A3Q1LSG0; F1MC11	0	1301.66	High	0.0009747	0.0001829	2.26
	FALSE	High	LASYLDKVR		TRUE	Bovine	0.00458637	0.00205306	3	10	2	P13645; A0A3Q1LSG0; F1MC11	1	1064.61	High	0.0009747	0.001336	2.3
	FALSE	High	LASYLDK		TRUE	Bovine	0.0368229	0.00335052	5	13	1	P13645; A0A3Q1LSG0; G3X7W8; F1MC11; P35527	0	809.44	High	0.001524	0.01574	1.67
	FALSE	High	NHEEEMNALR		FALSE	Bovine	0.159871	0.00477719	1	2	1	A0A3Q1LSG0	0	1242.55	High	0.002172	0.09167	1.24
	FALSE	High	TEELNR		FALSE	Bovine	0.186381	0.0060122	2	14	1	A0A3Q1LSG0; F1MC11	0	761.379	High	0.002738	0.1105	1.7
	FALSE	High	LAADDFR		TRUE	Bovine	0.184501	0.0060122	5	43	1	A6H7D3; P13645; A0A3Q1LSG0; F1MFW9; F1MC11	0	807.4	High	0.002738	0.1094	1.6
FALSE	High	Master Protein	A0A3Q1LSV1	Keratin, type II cytoskeletal 75 OS=Bos taurus OX=9913 GN=KRT75 PE=3 SV=1	530	57.7	7.69	FALSE	10	7	1	15	23.23	Bovine
	Checked	Confidence	Sequence	Modifications	Contaminant	Marked as	Qvality PEP	Qvality q-value	# Protein Groups	# Proteins	# PSMs	Master Protein Accessions	# Missed Cleavages	Theo. MH+ [Da]	Confidence (by Search Engine): Sequest HT	Percolator q-Value (by Search Engine): Sequest HT	Percolator PEP (by Search Engine): Sequest HT	XCorr (by Search Engine): Sequest HT
	FALSE	High	YEDEINKR		TRUE	Bovine	0.00260241	0.00205306	6	17	1	M0QVZ6; A0A3Q1LSV1; A4FV94; G3N0V2; P35908; P04264	1	1066.52	High	0.0009747	0.0006854	1.96
	FALSE	High	SLDLDSIIAEVK		TRUE	Bovine	6.01646e-05	0.00205306	3	10	7	M0QVZ6; A0A3Q1LSV1; P04264	0	1302.72	High	0.0009747	8.037e-06	2.69
	FALSE	High	TLNNKFASFIDKVR		TRUE	Bovine	0.000447167	0.00205306	4	23	2	M0QVZ6; A0A3Q1LSV1; A4FV94; P35908	2	1652.91	High	0.0009747	8.556e-05	2.62
	FALSE	High	LALDVEIATYRK		TRUE	Bovine	0.000140614	0.00205306	4	19	2	M0QVZ6; A0A3Q1LSV1; A4FV94; P35908	1	1391.79	High	0.0009747	2.19e-05	3.4
	FALSE	High	LALDVEIATYR		TRUE	Bovine	3.51606e-05	0.00205306	5	20	1	M0QVZ6; A0A3Q1LSV1; A4FV94; G3N0V2; P35908	0	1263.69	High	0.0009747	4.275e-06	2.88
	FALSE	High	AQYEEIANR		FALSE	Bovine	0.0358828	0.00335052	1	6	1	A0A3Q1LSV1	0	1093.53	High	0.001524	0.01521	1.63
	FALSE	High	TLNNKFASFIDK		TRUE	Bovine	0.0712131	0.00335052	4	23	1	M0QVZ6; A0A3Q1LSV1; A4FV94; P35908	1	1397.74	High	0.001524	0.03456	1.65
FALSE	High	Master Protein	Q9XSC6	Creatine kinase M-type OS=Bos taurus OX=9913 GN=CKM PE=1 SV=2	381	43	7.12	FALSE	28	9	9	11	17.12	Bovine
	Checked	Confidence	Sequence	Modifications	Contaminant	Marked as	Qvality PEP	Qvality q-value	# Protein Groups	# Proteins	# PSMs	Master Protein Accessions	# Missed Cleavages	Theo. MH+ [Da]	Confidence (by Search Engine): Sequest HT	Percolator q-Value (by Search Engine): Sequest HT	Percolator PEP (by Search Engine): Sequest HT	XCorr (by Search Engine): Sequest HT
	FALSE	High	LNFKAEEEYPDLSK		FALSE	Bovine	0.0270775	0.00205306	1	2	1	Q9XSC6	1	1682.83	High	0.0009747	0.01091	1.29
	FALSE	High	LSVEALNSLTGEFK		TRUE	Bovine	2.90306e-05	0.00205306	1	3	1	Q9XSC6	0	1507.8	High	0.0009747	3.418e-06	2.5
	FALSE	High	TDLNHENLKGGDDLDPNYVLSSR		TRUE	Bovine	1.72225e-05	0.00205306	1	3	2	Q9XSC6	1	2572.23	High	0.0009747	1.839e-06	2.66
	FALSE	High	TDLNHENLK		TRUE	Bovine	0.0143192	0.00205306	1	3	1	Q9XSC6	0	1083.54	High	0.0009747	0.005124	1.45
	FALSE	High	GTGGVDTAAVGSVFDVSNADR		TRUE	Bovine	6.01646e-05	0.00205306	1	2	1	Q9XSC6	0	1994.94	High	0.0009747	8.044e-06	2.8
	FALSE	High	HGGFKPTDK		FALSE	Bovine	0.00287999	0.00205306	1	2	1	Q9XSC6	0	986.505	High	0.0009747	0.000773	2.21
	FALSE	High	GGDDLDPNYVLSSR		TRUE	Bovine	0.00425485	0.00205306	1	3	1	Q9XSC6	0	1507.7	High	0.0009747	0.001222	2.34
	FALSE	High	LGSSEVEQVQLVVDGVK		TRUE	Bovine	9.09475e-05	0.00205306	1	2	1	Q9XSC6	0	1785.96	High	0.0009747	1.311e-05	2.82
	FALSE	High	ALTLEIYKK		FALSE	Bovine	0.0377872	0.00335052	1	2	2	Q9XSC6	1	1078.65	High	0.001524	0.01619	1.78
FALSE	High	Master Protein	A6QLL8	Fructose-bisphosphate aldolase OS=Bos taurus OX=9913 GN=ALDOA PE=1 SV=1	364	39.4	8.19	FALSE	34	9	9	13	15.56	Bovine
	Checked	Confidence	Sequence	Modifications	Contaminant	Marked as	Qvality PEP	Qvality q-value	# Protein Groups	# Proteins	# PSMs	Master Protein Accessions	# Missed Cleavages	Theo. MH+ [Da]	Confidence (by Search Engine): Sequest HT	Percolator q-Value (by Search Engine): Sequest HT	Percolator PEP (by Search Engine): Sequest HT	XCorr (by Search Engine): Sequest HT
	FALSE	High	VDKGVVPLAGTNGETTTQGLDGLSER	1xDeamidated [N12]	TRUE	Bovine	0.000525548	0.00205306	1	2	1	A6QLL8	1	2615.32	High	0.0009747	0.0001036	1.88
	FALSE	High	YASICQQNGIVPIVEPEILPDGDHDLKR	1xCarbamidomethyl [C5]; 1xDeamidated [Q]	TRUE	Bovine	0.0264809	0.00205306	1	5	2	A6QLL8	1	3177.59	High	0.0009747	0.01062	2.36
	FALSE	High	GVVPLAGTNGETTTQGLDGLSER	1xDeamidated [N9]	TRUE	Bovine	0.00113499	0.00205306	1	2	1	A6QLL8	0	2273.13	High	0.0009747	0.0002576	1.39
	FALSE	High	GVVPLAGTNGETTTQGLDGLSER		TRUE	Bovine	2.92495e-05	0.00205306	1	2	1	A6QLL8	0	2272.14	High	0.0009747	3.446e-06	2.3
	FALSE	High	ADDGRPFPQVIK		TRUE	Bovine	0.0309457	0.00205306	1	3	2	A6QLL8	0	1342.71	High	0.0009747	0.01275	1.64
	FALSE	High	IGEHTPSSLAIMENANVLAR	1xOxidation [M12]	FALSE	Bovine	0.00344849	0.00205306	1	2	1	A6QLL8	0	2139.09	High	0.0009747	0.0009527	3.25
	FALSE	High	IGEHTPSSLAIMENANVLAR		FALSE	Bovine	0.00920963	0.00205306	1	2	1	A6QLL8	0	2123.09	High	0.0009747	0.003042	1.96
	FALSE	High	ELCDIAHR	1xCarbamidomethyl [C3]	FALSE	Bovine	0.0531973	0.00335052	1	2	1	A6QLL8	0	1013.48	High	0.001524	0.02435	1.69
	FALSE	High	VLAAVYK		TRUE	Bovine	0.0547783	0.00335052	1	9	1	A6QLL8	0	763.471	High	0.001524	0.02521	1.69
	FALSE	High	LQSIGTENTEENRR		TRUE	Bovine	0.0950151	0.00335052	1	3	1	A6QLL8	1	1646.81	High	0.001524	0.04876	1.88
	FALSE	High	GGVVGIKVDK		TRUE	Bovine	0.130249	0.00477719	1	2	1	A6QLL8	1	971.588	High	0.002172	0.07133	1.51
FALSE	High	Master Protein	A0A452DIF0	Keratin, type II cytoskeletal 71 OS=Bos taurus OX=9913 GN=KRT74 PE=3 SV=1	534	58.6	7.28	FALSE	11	7	4	9	14.39	Bovine
	Checked	Confidence	Sequence	Modifications	Contaminant	Marked as	Qvality PEP	Qvality q-value	# Protein Groups	# Proteins	# PSMs	Master Protein Accessions	# Missed Cleavages	Theo. MH+ [Da]	Confidence (by Search Engine): Sequest HT	Percolator q-Value (by Search Engine): Sequest HT	Percolator PEP (by Search Engine): Sequest HT	XCorr (by Search Engine): Sequest HT
	FALSE	High	SKAEAEALYQTK		FALSE	Bovine	0.000419506	0.00205306	3	7	1	A7YWK3; A0A452DIF0; G3N0V2	1	1338.69	High	0.0009747	7.966e-05	3.05
	FALSE	High	TAAENEFVLLK		FALSE	Bovine	0.0131892	0.00205306	1	2	1	A0A452DIF0	0	1234.67	High	0.0009747	0.004653	1
	FALSE	High	TAAENEFVLLKK		FALSE	Bovine	3.96515e-05	0.00205306	1	2	1	A0A452DIF0	1	1362.76	High	0.0009747	4.934e-06	2.28
	FALSE	High	DLNLDSIIDEVR		FALSE	Bovine	0.000152727	0.00205306	1	2	2	A0A452DIF0	0	1401.72	High	0.0009747	2.412e-05	2.47
	FALSE	High	DVDAAYANKVELQAK		FALSE	Bovine	0.000527526	0.00205306	1	2	2	A0A452DIF0	1	1634.84	High	0.0009747	0.0001041	2.4
	FALSE	High	FQELQLAAGR		FALSE	Bovine	0.0128485	0.00205306	2	3	1	A7YWK3; A0A452DIF0	0	1132.61	High	0.0009747	0.004514	2.08
	FALSE	High	AEAEALYQTK		FALSE	Bovine	0.0060533	0.00205306	3	7	1	A7YWK3; A0A452DIF0; G3N0V2	0	1123.56	High	0.0009747	0.00185	2.11
FALSE	High	Master Protein	O77834	Peroxiredoxin-6 OS=Bos taurus OX=9913 GN=PRDX6 PE=1 SV=3	224	25.1	6.38	FALSE	44	8	8	12	13.24	Bovine
	Checked	Confidence	Sequence	Modifications	Contaminant	Marked as	Qvality PEP	Qvality q-value	# Protein Groups	# Proteins	# PSMs	Master Protein Accessions	# Missed Cleavages	Theo. MH+ [Da]	Confidence (by Search Engine): Sequest HT	Percolator q-Value (by Search Engine): Sequest HT	Percolator PEP (by Search Engine): Sequest HT	XCorr (by Search Engine): Sequest HT
	FALSE	High	LSILYPATTGR		FALSE	Bovine	0.0130421	0.00205306	1	2	1	O77834	0	1191.67	High	0.0009747	0.00458	1.69
	FALSE	High	LPFPIIDDKNR		FALSE	Bovine	0.00713869	0.00205306	1	2	1	O77834	1	1327.74	High	0.0009747	0.00225	1.95
	FALSE	High	VIISLQLTAEKR		FALSE	Bovine	0.00551166	0.00205306	1	2	1	O77834	1	1370.84	High	0.0009747	0.001656	2.96
	FALSE	High	VVFIFGPDKK		FALSE	Bovine	0.0130909	0.00205306	1	2	1	O77834	1	1149.67	High	0.0009747	0.004614	2.09
	FALSE	High	DLAIQLGMLDPAEKDEK	1xOxidation [M8]	FALSE	Bovine	0.000837293	0.00205306	1	2	2	O77834	1	1901.95	High	0.0009747	0.0001795	2.08
	FALSE	High	DLAIQLGMLDPAEKDEK		FALSE	Bovine	0.000293607	0.00205306	1	2	2	O77834	1	1885.96	High	0.0009747	5.231e-05	2.47
	FALSE	High	DFTPVCTTELGR	1xCarbamidomethyl [C6]	FALSE	Bovine	0.0205627	0.00205306	1	1	1	O77834	0	1395.66	High	0.0009747	0.007862	1.57
	FALSE	High	MIALSIDSVEDHLAWSK		FALSE	Bovine	0.0903655	0.00335052	1	1	2	O77834	0	1914.96	High	0.001524	0.04588	1.6
	FALSE	High	VATPVDWK		FALSE	Bovine	0.171796	0.0060122	1	2	1	O77834	0	915.493	High	0.002738	0.1002	1.34
FALSE	High	Master Protein	Q0P5J4	Keratin, type I cytoskeletal 25 OS=Bos taurus OX=9913 GN=KRT25 PE=2 SV=1	450	49.3	5.03	FALSE	9	4	2	9	12.93	Bovine
	Checked	Confidence	Sequence	Modifications	Contaminant	Marked as	Qvality PEP	Qvality q-value	# Protein Groups	# Proteins	# PSMs	Master Protein Accessions	# Missed Cleavages	Theo. MH+ [Da]	Confidence (by Search Engine): Sequest HT	Percolator q-Value (by Search Engine): Sequest HT	Percolator PEP (by Search Engine): Sequest HT	XCorr (by Search Engine): Sequest HT
	FALSE	High	VTMQNLNDR		TRUE	Bovine	0.0232504	0.00205306	3	8	1	Q0P5J4; P13645; F1MC11	0	1090.53	High	0.0009747	0.009085	1.86
	FALSE	High	LASYLENVR		FALSE	Bovine	0.00139538	0.00205306	1	1	1	Q0P5J4	0	1064.57	High	0.0009747	0.0003288	1.64
	FALSE	High	VTMQNLNDR	1xOxidation [M3]	TRUE	Bovine	0.0350957	0.00335052	3	8	4	Q0P5J4; P13645; F1MC11	0	1106.53	High	0.001524	0.01483	1.98
	FALSE	High	DAEAWFNEK		TRUE	Bovine	0.056199	0.00335052	2	8	2	Q0P5J4; P13645	0	1109.49	High	0.001524	0.02605	1.7
	FALSE	High	AEYEALAEQNRR		FALSE	Bovine	0.0411329	0.00335052	1	3	1	Q0P5J4	1	1449.71	High	0.001524	0.01795	2.06
FALSE	High	Master Protein	E1BKT9	Desmoplakin OS=Bos taurus OX=9913 GN=DSP PE=1 SV=2	2889	332.2	6.84	FALSE	4	10	10	10	12.31	Bovine
	Checked	Confidence	Sequence	Modifications	Contaminant	Marked as	Qvality PEP	Qvality q-value	# Protein Groups	# Proteins	# PSMs	Master Protein Accessions	# Missed Cleavages	Theo. MH+ [Da]	Confidence (by Search Engine): Sequest HT	Percolator q-Value (by Search Engine): Sequest HT	Percolator PEP (by Search Engine): Sequest HT	XCorr (by Search Engine): Sequest HT
	FALSE	High	NTKIEVLEEELR		FALSE	Bovine	0.00105683	0.00205306	1	1	1	E1BKT9	1	1472.8	High	0.0009747	0.0002368	2.48
	FALSE	High	QLQNIIQATSR		FALSE	Bovine	0.00292355	0.00205306	1	2	1	E1BKT9	0	1271.71	High	0.0009747	0.0007843	2.02
	FALSE	High	YKQSLDDAAK		FALSE	Bovine	0.00335908	0.00205306	1	1	1	E1BKT9	1	1138.57	High	0.0009747	0.000926	1.8
	FALSE	High	LLQLQEQMR	1xOxidation [M8]	FALSE	Bovine	0.0200334	0.00205306	1	2	1	E1BKT9	0	1174.62	High	0.0009747	0.007617	1.65
	FALSE	High	SLNESKIEIER		FALSE	Bovine	0.0252323	0.00205306	1	1	1	E1BKT9	1	1317.7	High	0.0009747	0.01001	1.47
	FALSE	High	ESHRLPVDIAYKR		FALSE	Bovine	0.00988856	0.00205306	1	2	1	E1BKT9	2	1583.87	High	0.0009747	0.003307	2.31
	FALSE	High	GFFDPNTEENLTYLQLK		FALSE	Bovine	0.000346372	0.00205306	1	2	1	E1BKT9	0	2028.99	High	0.0009747	6.337e-05	1.41
	FALSE	High	AELIVQPELK		FALSE	Bovine	0.0132881	0.00205306	1	2	1	E1BKT9	0	1139.67	High	0.0009747	0.004695	2.06
	FALSE	High	GYFNEELSEILSDPSDDTK	1xDeamidated [N4]	FALSE	Bovine	0.0559939	0.00335052	1	2	1	E1BKT9	0	2159.95	High	0.001524	0.02594	1.01
	FALSE	High	GLVGIEFKEK		FALSE	Bovine	0.226865	0.0060122	1	2	1	E1BKT9	1	1119.64	High	0.002738	0.1407	0.99
FALSE	High	Master Protein	Q3T0P6	Phosphoglycerate kinase 1 OS=Bos taurus OX=9913 GN=PGK1 PE=2 SV=3	417	44.5	8.27	FALSE	27	7	7	9	11.93	Bovine
	Checked	Confidence	Sequence	Modifications	Contaminant	Marked as	Qvality PEP	Qvality q-value	# Protein Groups	# Proteins	# PSMs	Master Protein Accessions	# Missed Cleavages	Theo. MH+ [Da]	Confidence (by Search Engine): Sequest HT	Percolator q-Value (by Search Engine): Sequest HT	Percolator PEP (by Search Engine): Sequest HT	XCorr (by Search Engine): Sequest HT
	FALSE	High	ITLPVDFVTADKFDENAK		FALSE	Bovine	1.46516e-07	0.00205306	1	2	2	Q3T0P6	1	2023.04	High	0.0009747	6.675e-09	2.84
	FALSE	High	VLNNMEIGTSLFDEEGSK	1xOxidation [M5]	FALSE	Bovine	0.000345074	0.00205306	1	2	1	Q3T0P6	0	1998.93	High	0.0009747	6.323e-05	1.72
	FALSE	High	VLNNMEIGTSLFDEEGSK		FALSE	Bovine	8.37284e-06	0.00205306	1	2	1	Q3T0P6	0	1982.94	High	0.0009747	7.862e-07	2.48
	FALSE	High	GCITIIGGGDTATCCAK	3xCarbamidomethyl [C2; C14; C15]	FALSE	Bovine	0.0124234	0.00205306	1	3	1	Q3T0P6	0	1754.79	High	0.0009747	0.004335	1.48
	FALSE	High	ALESPERPFLAILGGAK		FALSE	Bovine	4.32296e-05	0.00205306	1	2	1	Q3T0P6	0	1769	High	0.0009747	5.449e-06	3.14
	FALSE	High	VSHVSTGGGASLELLEGK		FALSE	Bovine	0.0531973	0.00335052	1	3	1	Q3T0P6	0	1740.91	High	0.001524	0.02434	1.31
	FALSE	High	QIVWNGPVGVFEWEAFAR		FALSE	Bovine	0.0347086	0.00335052	1	3	1	Q3T0P6	0	2105.06	High	0.001524	0.01465	1.07
	FALSE	High	ELNYFAK		FALSE	Bovine	0.147665	0.00477719	1	4	1	Q3T0P6	0	884.451	High	0.002172	0.08342	1.34
FALSE	High	Master Protein	D4QBB4	Globin A1 OS=Bos taurus OX=9913 GN=HBB PE=3 SV=1	145	15.9	7.59	FALSE	41	5	5	5	10.17	Bovine
	Checked	Confidence	Sequence	Modifications	Contaminant	Marked as	Qvality PEP	Qvality q-value	# Protein Groups	# Proteins	# PSMs	Master Protein Accessions	# Missed Cleavages	Theo. MH+ [Da]	Confidence (by Search Engine): Sequest HT	Percolator q-Value (by Search Engine): Sequest HT	Percolator PEP (by Search Engine): Sequest HT	XCorr (by Search Engine): Sequest HT
	FALSE	High	LLVVYPWTQR		TRUE	Bovine	0.0285217	0.00205306	1	7	1	D4QBB4	0	1274.73	High	0.0009747	0.01161	2.05
	FALSE	High	VVAGVANALAHR		FALSE	Bovine	9.40747e-05	0.00205306	1	3	1	D4QBB4	0	1177.68	High	0.0009747	1.363e-05	2.66
	FALSE	High	LLGNVLVVVLAR		FALSE	Bovine	0.00159736	0.00205306	1	4	1	D4QBB4	0	1265.83	High	0.0009747	0.0003843	1.99
	FALSE	High	VKVDEVGGEALGR		FALSE	Bovine	0.0449329	0.00335052	1	3	1	D4QBB4	1	1328.72	High	0.001524	0.01994	1.85
	FALSE	High	EFTPVLQADFQK		FALSE	Bovine	0.151288	0.00477719	1	1	1	D4QBB4	0	1422.73	High	0.002172	0.08557	1.63
FALSE	High	Master Protein	P02769	Serum albumin OS=Bos taurus GN=ALB PE=1 SV=4	607	69.2	6.18	FALSE	18	10	8	11	9.26	Bovine
	Checked	Confidence	Sequence	Modifications	Contaminant	Marked as	Qvality PEP	Qvality q-value	# Protein Groups	# Proteins	# PSMs	Master Protein Accessions	# Missed Cleavages	Theo. MH+ [Da]	Confidence (by Search Engine): Sequest HT	Percolator q-Value (by Search Engine): Sequest HT	Percolator PEP (by Search Engine): Sequest HT	XCorr (by Search Engine): Sequest HT
	FALSE	High	SLHTLFGDELCK	1xCarbamidomethyl [C11]	FALSE	Bovine	0.00576533	0.00205306	1	4	1	P02769	0	1419.69	High	0.0009747	0.001747	1.35
	FALSE	High	HLVDEPQNLIK		FALSE	Bovine	0.000254552	0.00205306	1	4	1	P02769	0	1305.72	High	0.0009747	4.414e-05	2.26
	FALSE	High	LGEYGFQNALIVR		FALSE	Bovine	0.000131915	0.00205306	1	3	1	P02769	0	1479.8	High	0.0009747	2.033e-05	2.76
	FALSE	High	DAFLGSFLYEYSR		FALSE	Bovine	0.00272231	0.00205306	1	4	1	P02769	0	1567.74	High	0.0009747	0.0007214	2.02
	FALSE	High	KVPQVSTPTLVEVSR		TRUE	Bovine	0.00515189	0.00205306	2	5	2	P02769; P02768	1	1639.94	High	0.0009747	0.001533	2.21
	FALSE	High	YLYEIAR		TRUE	Bovine	0.0696793	0.00335052	2	5	1	P02769; P02768	0	927.493	High	0.001524	0.03368	1.19
	FALSE	High	QTALVELLK		FALSE	Bovine	0.0535883	0.00335052	1	4	1	P02769	0	1014.62	High	0.001524	0.02457	0.89
	FALSE	High	LCVLHEK	1xCarbamidomethyl [C2]	FALSE	Bovine	0.142626	0.00477719	1	4	1	P02769	0	898.481	High	0.002172	0.07973	1.24
	FALSE	High	TVMENFVAFVDK	1xOxidation [M3]	FALSE	Bovine	0.194072	0.0060122	1	2	1	P02769	0	1415.69	High	0.002738	0.1161	1
	FALSE	High	TCVADESHAGCEK	2xCarbamidomethyl [C2; C11]	FALSE	Bovine	0.240595	0.00895908	1	4	1	P02769	0	1463.59	High	0.004096	0.1519	0.98
FALSE	High	Master Protein	A0A3Q1M1M7	Junction plakoglobin OS=Bos taurus OX=9913 GN=JUP PE=1 SV=1	741	81.3	6.38	FALSE	7	4	4	5	8.99	Bovine
	Checked	Confidence	Sequence	Modifications	Contaminant	Marked as	Qvality PEP	Qvality q-value	# Protein Groups	# Proteins	# PSMs	Master Protein Accessions	# Missed Cleavages	Theo. MH+ [Da]	Confidence (by Search Engine): Sequest HT	Percolator q-Value (by Search Engine): Sequest HT	Percolator PEP (by Search Engine): Sequest HT	XCorr (by Search Engine): Sequest HT
	FALSE	High	SAIVHLINYQDDAELATR		FALSE	Bovine	0.00388847	0.00205306	1	2	2	A0A3Q1M1M7	0	2029.03	High	0.0009747	0.0011	1.82
	FALSE	High	NEGTATYAAAVLFR		FALSE	Bovine	0.00358036	0.00205306	1	2	1	A0A3Q1M1M7	0	1483.75	High	0.0009747	0.0009974	2.33
	FALSE	High	VSVELTNSLFK		FALSE	Bovine	0.000622324	0.00205306	1	2	1	A0A3Q1M1M7	0	1236.68	High	0.0009747	0.0001267	2.52
	FALSE	High	LLNDEDPVVVTK		FALSE	Bovine	0.00120528	0.00205306	1	2	1	A0A3Q1M1M7	0	1341.73	High	0.0009747	0.0002762	2.12
FALSE	High	Master Protein	G3MZ71	Keratin 2 OS=Bos taurus OX=9913 GN=KRT2 PE=1 SV=2	619	64.4	8.56	FALSE	7	4	1	7	8.81	Bovine
	Checked	Confidence	Sequence	Modifications	Contaminant	Marked as	Qvality PEP	Qvality q-value	# Protein Groups	# Proteins	# PSMs	Master Protein Accessions	# Missed Cleavages	Theo. MH+ [Da]	Confidence (by Search Engine): Sequest HT	Percolator q-Value (by Search Engine): Sequest HT	Percolator PEP (by Search Engine): Sequest HT	XCorr (by Search Engine): Sequest HT
	FALSE	High	TAAENEFVTLKK		FALSE	Bovine	0.000734155	0.00205306	1	3	2	G3MZ71	1	1350.73	High	0.0009747	0.0001538	2.76
	FALSE	High	FLEQQNQVLQTK	1xDeamidated [Q5]	TRUE	Bovine	0.00258294	0.00205306	5	7	1	A0A3Q1MJW4; G3N0V2; P35908; G3MZ71; P04264	0	1476.77	High	0.0009747	0.0006788	2.12
	FALSE	High	FLEQQNQVLQTK		TRUE	Bovine	0.00128957	0.00205306	5	7	2	A0A3Q1MJW4; G3N0V2; P35908; G3MZ71; P04264	0	1475.79	High	0.0009747	0.0002985	1.64
	FALSE	High	AQYEEIAQR		TRUE	Bovine	0.0406806	0.00335052	4	10	1	A4FV94; G3N0V2; P35908; G3MZ71	0	1107.54	High	0.001524	0.01768	1.38
	FALSE	High	VDPEIQNVK		TRUE	Bovine	0.077679	0.00335052	2	2	1	P35908; G3MZ71	0	1041.56	High	0.001524	0.03836	0.86
FALSE	High	Master Protein	P60712	Actin, cytoplasmic 1 OS=Bos taurus OX=9913 GN=ACTB PE=1 SV=1	375	41.7	5.48	FALSE	17	5	5	6	8.3	Bovine
	Checked	Confidence	Sequence	Modifications	Contaminant	Marked as	Qvality PEP	Qvality q-value	# Protein Groups	# Proteins	# PSMs	Master Protein Accessions	# Missed Cleavages	Theo. MH+ [Da]	Confidence (by Search Engine): Sequest HT	Percolator q-Value (by Search Engine): Sequest HT	Percolator PEP (by Search Engine): Sequest HT	XCorr (by Search Engine): Sequest HT
	FALSE	High	VAPEEHPVLLTEAPLNPK		FALSE	Bovine	0.0117019	0.00205306	1	3	2	P60712	0	1954.06	High	0.0009747	0.004044	2.7
	FALSE	High	SYELPDGQVITIGNER		FALSE	Bovine	0.00301267	0.00205306	1	14	1	P60712	0	1790.89	High	0.0009747	0.0008131	1.81
	FALSE	High	AVFPSIVGRPR		FALSE	Bovine	0.00829284	0.00205306	1	12	1	P60712	0	1198.71	High	0.0009747	0.002686	2.14
	FALSE	High	DLTDYLMK	1xOxidation [M7]	FALSE	Bovine	0.0674379	0.00335052	1	14	1	P60712	0	1014.48	High	0.001524	0.03234	1.2
	FALSE	High	DSYVGDEAQSK		FALSE	Bovine	0.163201	0.00477719	1	14	1	P60712	0	1198.52	High	0.002172	0.09403	1.41
FALSE	High	Master Protein	A7YWK3	Keratin, type II cytoskeletal 73 OS=Bos taurus OX=9913 GN=KRT73 PE=2 SV=1	540	58.8	7.23	FALSE	6	4	1	4	7.24	Bovine
	Checked	Confidence	Sequence	Modifications	Contaminant	Marked as	Qvality PEP	Qvality q-value	# Protein Groups	# Proteins	# PSMs	Master Protein Accessions	# Missed Cleavages	Theo. MH+ [Da]	Confidence (by Search Engine): Sequest HT	Percolator q-Value (by Search Engine): Sequest HT	Percolator PEP (by Search Engine): Sequest HT	XCorr (by Search Engine): Sequest HT
	FALSE	High	NLDLNSIIAEVR	1xDeamidated [N5]	FALSE	Bovine	0.0111049	0.00205306	1	1	1	A7YWK3	0	1357.73	High	0.0009747	0.003792	0.97
	FALSE	High	SKAEAEALYQTK		FALSE	Bovine	0.000419506	0.00205306	3	7	1	A7YWK3; A0A452DIF0; G3N0V2	1	1338.69	High	0.0009747	7.966e-05	3.05
	FALSE	High	FQELQLAAGR		FALSE	Bovine	0.0128485	0.00205306	2	3	1	A7YWK3; A0A452DIF0	0	1132.61	High	0.0009747	0.004514	2.08
	FALSE	High	AEAEALYQTK		FALSE	Bovine	0.0060533	0.00205306	3	7	1	A7YWK3; A0A452DIF0; G3N0V2	0	1123.56	High	0.0009747	0.00185	2.11
FALSE	High	Master Protein	F1MIW8	Desmoglein-1 OS=Bos taurus OX=9913 GN=DSG1 PE=4 SV=2	1043	112.3	5	FALSE	4	3	3	4	7.01	Bovine
	Checked	Confidence	Sequence	Modifications	Contaminant	Marked as	Qvality PEP	Qvality q-value	# Protein Groups	# Proteins	# PSMs	Master Protein Accessions	# Missed Cleavages	Theo. MH+ [Da]	Confidence (by Search Engine): Sequest HT	Percolator q-Value (by Search Engine): Sequest HT	Percolator PEP (by Search Engine): Sequest HT	XCorr (by Search Engine): Sequest HT
	FALSE	High	IIRQEPSDSPMFIINR	1xOxidation [M11]	FALSE	Bovine	0.00118286	0.00205306	1	2	1	F1MIW8	1	1932	High	0.0009747	0.0002705	2.46
	FALSE	High	IIRQEPSDSPMFIINR		FALSE	Bovine	0.0193727	0.00205306	1	2	1	F1MIW8	1	1916.01	High	0.0009747	0.007328	2.66
	FALSE	High	EMQDLGGGER	1xOxidation [M2]	FALSE	Bovine	0.0840963	0.00335052	1	2	1	F1MIW8	0	1107.47	High	0.001524	0.04218	1.04
	FALSE	High	ISGVGIDQPPYGIFVINQK		FALSE	Bovine	0.0580784	0.00335052	1	2	1	F1MIW8	0	2045.11	High	0.001524	0.027	1.88
FALSE	High	Master Protein	Q2KJ64	Arginase-1 OS=Bos taurus OX=9913 GN=ARG1 PE=2 SV=1	322	35	6.54	FALSE	10	3	3	3	6.21	Bovine
	Checked	Confidence	Sequence	Modifications	Contaminant	Marked as	Qvality PEP	Qvality q-value	# Protein Groups	# Proteins	# PSMs	Master Protein Accessions	# Missed Cleavages	Theo. MH+ [Da]	Confidence (by Search Engine): Sequest HT	Percolator q-Value (by Search Engine): Sequest HT	Percolator PEP (by Search Engine): Sequest HT	XCorr (by Search Engine): Sequest HT
	FALSE	High	ISLVLGGDHSLAIGSISGHAR		FALSE	Bovine	1.62167e-06	0.00205306	1	1	1	Q2KJ64	0	2060.12	High	0.0009747	1.138e-07	3.74
	FALSE	High	GGVEEGPTVLR		FALSE	Bovine	0.00677379	0.00205306	1	1	1	Q2KJ64	0	1113.59	High	0.0009747	0.002117	2.47
	FALSE	High	GGVEEGPTVLRK		FALSE	Bovine	0.0757372	0.00335052	1	1	1	Q2KJ64	1	1241.68	High	0.001524	0.0372	1.42
FALSE	High	Master Protein	E1BJ08	Glutathione-dependent dehydroascorbate reductase OS=Bos taurus OX=9913 GN=LOC785216 PE=1 SV=3	344	38	8.12	FALSE	13	4	4	5	5.83	Bovine
	Checked	Confidence	Sequence	Modifications	Contaminant	Marked as	Qvality PEP	Qvality q-value	# Protein Groups	# Proteins	# PSMs	Master Protein Accessions	# Missed Cleavages	Theo. MH+ [Da]	Confidence (by Search Engine): Sequest HT	Percolator q-Value (by Search Engine): Sequest HT	Percolator PEP (by Search Engine): Sequest HT	XCorr (by Search Engine): Sequest HT
	FALSE	High	NDPIVSSLPTDVK		FALSE	Bovine	0.00034378	0.00205306	1	1	1	E1BJ08	0	1384.73	High	0.0009747	6.298e-05	1.46
	FALSE	High	VPSLMVSFLR	1xOxidation [M5]	FALSE	Bovine	0.0265794	0.00205306	1	1	1	E1BJ08	0	1164.64	High	0.0009747	0.01066	1.38
	FALSE	High	VPSLMVSFLR		FALSE	Bovine	0.0113145	0.00205306	1	1	1	E1BJ08	0	1148.65	High	0.0009747	0.003873	1.85
	FALSE	High	GSAPPGPVPEGLIR		FALSE	Bovine	0.0173223	0.00205306	1	5	1	E1BJ08	0	1346.74	High	0.0009747	0.006432	1.82
	FALSE	High	HEVININLK		FALSE	Bovine	0.000895854	0.00205306	1	5	1	E1BJ08	0	1079.62	High	0.0009747	0.0001943	2.15
FALSE	High	Master Protein	A0A452DI31	Phosphopyruvate hydratase OS=Bos taurus OX=9913 GN=ENO3 PE=1 SV=1	444	48.3	7.72	FALSE	30	6	6	7	5.73	Bovine
	Checked	Confidence	Sequence	Modifications	Contaminant	Marked as	Qvality PEP	Qvality q-value	# Protein Groups	# Proteins	# PSMs	Master Protein Accessions	# Missed Cleavages	Theo. MH+ [Da]	Confidence (by Search Engine): Sequest HT	Percolator q-Value (by Search Engine): Sequest HT	Percolator PEP (by Search Engine): Sequest HT	XCorr (by Search Engine): Sequest HT
	FALSE	High	GNPTVEVDLHTAK		FALSE	Bovine	0.00626103	0.00205306	1	6	1	A0A452DI31	0	1380.71	High	0.0009747	0.001931	1.39
	FALSE	High	HIADLAGNPELILPVPAFNVINGGSHAGNK	2xDeamidated [N19; N22]	FALSE	Bovine	0.00485182	0.00205306	1	4	1	A0A452DI31	0	3037.57	High	0.0009747	0.00143	2.88
	FALSE	High	HIADLAGNPELILPVPAFNVINGGSHAGNK	1xDeamidated [N22]	FALSE	Bovine	0.000257437	0.00205306	1	4	1	A0A452DI31	0	3036.59	High	0.0009747	4.463e-05	2.84
	FALSE	High	DATNVGDEGGFAPNILENNEALELLK		FALSE	Bovine	0.0158383	0.00205306	1	4	1	A0A452DI31	0	2743.34	High	0.0009747	0.005774	1.32
	FALSE	High	TAIQAAGYPDKVVIGMDVAASEFYR		FALSE	Bovine	0.0483596	0.00335052	1	4	1	A0A452DI31	1	2672.34	High	0.001524	0.02173	0.77
	FALSE	High	LAMQEFMILPVGASSFR	2xOxidation [M3; M7]	FALSE	Bovine	0.105	0.00335052	1	4	1	A0A452DI31	0	1928.96	High	0.001524	0.05508	0.52
	FALSE	High	SGETEDTFIADLVVGLCTGQIK	1xCarbamidomethyl [C17]	FALSE	Bovine	0.11114	0.00335052	1	10	1	A0A452DI31	0	2353.16	High	0.001524	0.05886	0.92
FALSE	High	Master Protein	F1MT60	Nebulin OS=Bos taurus OX=9913 GN=NEB PE=4 SV=3	6888	798.6	9.14	FALSE	1	5	5	5	4.65	Bovine
	Checked	Confidence	Sequence	Modifications	Contaminant	Marked as	Qvality PEP	Qvality q-value	# Protein Groups	# Proteins	# PSMs	Master Protein Accessions	# Missed Cleavages	Theo. MH+ [Da]	Confidence (by Search Engine): Sequest HT	Percolator q-Value (by Search Engine): Sequest HT	Percolator PEP (by Search Engine): Sequest HT	XCorr (by Search Engine): Sequest HT
	FALSE	High	VQDQLSEVK		FALSE	Bovine	0.0224012	0.00205306	1	7	1	F1MT60	0	1045.55	High	0.0009747	0.008704	1.83
	FALSE	High	TSDYEQSETSRPALAQPVPEKPVER	1xDeamidated [Q16]	FALSE	Bovine	2.37008e-05	0.00205306	1	7	1	F1MT60	0	2815.37	High	0.0009747	2.681e-06	2.82
	FALSE	High	FYETTTTR		FALSE	Bovine	0.0221525	0.00205306	1	7	1	F1MT60	0	1018.48	High	0.0009747	0.00858	1.06
	FALSE	High	MQNLFSTNK	1xOxidation [M1]	FALSE	Bovine	0.143621	0.00477719	1	7	1	F1MT60	0	1098.52	High	0.002172	0.08051	1.45
	FALSE	High	GKPYAITTDTPELR		FALSE	Bovine	0.126644	0.00477719	1	7	1	F1MT60	0	1561.82	High	0.002172	0.06901	0.73
FALSE	High	Master Protein	P10096	Glyceraldehyde-3-phosphate dehydrogenase OS=Bos taurus OX=9913 GN=GAPDH PE=1 SV=4	333	35.8	8.35	FALSE	9	2	2	2	4.33	Bovine
	Checked	Confidence	Sequence	Modifications	Contaminant	Marked as	Qvality PEP	Qvality q-value	# Protein Groups	# Proteins	# PSMs	Master Protein Accessions	# Missed Cleavages	Theo. MH+ [Da]	Confidence (by Search Engine): Sequest HT	Percolator q-Value (by Search Engine): Sequest HT	Percolator PEP (by Search Engine): Sequest HT	XCorr (by Search Engine): Sequest HT
	FALSE	High	LISWYDNEFGYSNR		FALSE	Bovine	2.379e-05	0.00205306	1	2	1	P10096	0	1763.8	High	0.0009747	2.692e-06	2.61
	FALSE	High	GAAQNIIPASTGAAK		FALSE	Bovine	0.077679	0.00335052	1	4	1	P10096	0	1369.74	High	0.001524	0.03836	1.72
FALSE	High	Master Protein	A0A3Q1LSN6	Glutathione S-transferase OS=Bos taurus OX=9913 GN=GSTM3 PE=1 SV=1	240	28.4	6.79	FALSE	15	3	2	5	3.92	Bovine
	Checked	Confidence	Sequence	Modifications	Contaminant	Marked as	Qvality PEP	Qvality q-value	# Protein Groups	# Proteins	# PSMs	Master Protein Accessions	# Missed Cleavages	Theo. MH+ [Da]	Confidence (by Search Engine): Sequest HT	Percolator q-Value (by Search Engine): Sequest HT	Percolator PEP (by Search Engine): Sequest HT	XCorr (by Search Engine): Sequest HT
	FALSE	High	LTFVDFLTYDVLDQNR		FALSE	Bovine	0.0060533	0.00205306	1	2	2	A0A3Q1LSN6	0	1958.99	High	0.0009747	0.001855	1.5
	FALSE	High	LTQSNAILR	1xDeamidated [N5]	FALSE	Bovine	0.0149198	0.00205306	4	14	1	E1BH17; A5PKM0; A4IFG0; A0A3Q1LSN6	0	1016.57	High	0.0009747	0.005393	1.6
	FALSE	High	LTQSNAILR		FALSE	Bovine	0.018183	0.00205306	4	14	1	E1BH17; A5PKM0; A4IFG0; A0A3Q1LSN6	0	1015.59	High	0.0009747	0.006798	1.97
	FALSE	High	YLEQLPGQLK		FALSE	Bovine	0.00585245	0.00205306	1	2	1	A0A3Q1LSN6	0	1188.66	High	0.0009747	0.001778	1.95
FALSE	High	Master Protein	A0A3Q1MJW4	Keratin 77 OS=Bos taurus OX=9913 GN=KRT77 PE=1 SV=1	561	59.3	7.77	FALSE	6	3	1	5	3.77	Bovine
	Checked	Confidence	Sequence	Modifications	Contaminant	Marked as	Qvality PEP	Qvality q-value	# Protein Groups	# Proteins	# PSMs	Master Protein Accessions	# Missed Cleavages	Theo. MH+ [Da]	Confidence (by Search Engine): Sequest HT	Percolator q-Value (by Search Engine): Sequest HT	Percolator PEP (by Search Engine): Sequest HT	XCorr (by Search Engine): Sequest HT
	FALSE	High	SLDLDSIIDAVR		FALSE	Bovine	0.00492516	0.00205306	1	3	1	A0A3Q1MJW4	0	1316.71	High	0.0009747	0.001453	1.49
	FALSE	High	FLEQQNQVLQTK	1xDeamidated [Q5]	TRUE	Bovine	0.00258294	0.00205306	5	7	1	A0A3Q1MJW4; G3N0V2; P35908; G3MZ71; P04264	0	1476.77	High	0.0009747	0.0006788	2.12
	FALSE	High	FLEQQNQVLQTK		TRUE	Bovine	0.00128957	0.00205306	5	7	2	A0A3Q1MJW4; G3N0V2; P35908; G3MZ71; P04264	0	1475.79	High	0.0009747	0.0002985	1.64
	FALSE	High	SLYNLGGSK		FALSE	Bovine	0.0799565	0.00335052	2	6	1	A0A3Q1MJW4; M0QVZ6	0	938.494	High	0.001524	0.03974	1.59
FALSE	High	Master Protein	P04272	Annexin A2 OS=Bos taurus OX=9913 GN=ANXA2 PE=1 SV=2	339	38.6	7.31	FALSE	6	2	2	2	3.7	Bovine
	Checked	Confidence	Sequence	Modifications	Contaminant	Marked as	Qvality PEP	Qvality q-value	# Protein Groups	# Proteins	# PSMs	Master Protein Accessions	# Missed Cleavages	Theo. MH+ [Da]	Confidence (by Search Engine): Sequest HT	Percolator q-Value (by Search Engine): Sequest HT	Percolator PEP (by Search Engine): Sequest HT	XCorr (by Search Engine): Sequest HT
	FALSE	High	QDIAFAYQR		FALSE	Bovine	0.0214226	0.00205306	1	1	1	P04272	0	1111.55	High	0.0009747	0.00827	1.78
	FALSE	High	TNQELQEINR		FALSE	Bovine	0.00829284	0.00205306	1	1	1	P04272	0	1244.62	High	0.0009747	0.002683	1.92
FALSE	High	Master Protein	A6QNX5	Keratin, type II cytoskeletal 78 OS=Bos taurus OX=9913 GN=KRT78 PE=2 SV=1	528	57.4	8.18	FALSE	6	3	3	3	3.62	Bovine
	Checked	Confidence	Sequence	Modifications	Contaminant	Marked as	Qvality PEP	Qvality q-value	# Protein Groups	# Proteins	# PSMs	Master Protein Accessions	# Missed Cleavages	Theo. MH+ [Da]	Confidence (by Search Engine): Sequest HT	Percolator q-Value (by Search Engine): Sequest HT	Percolator PEP (by Search Engine): Sequest HT	XCorr (by Search Engine): Sequest HT
	FALSE	High	ATLENDFVVLKK		FALSE	Bovine	0.00667299	0.00205306	1	1	1	A6QNX5	1	1376.78	High	0.0009747	0.002079	1.88
	FALSE	High	VLNNQFASFIDKVR	2xDeamidated [N4; Q5]	FALSE	Bovine	0.0551806	0.00335052	1	1	1	A6QNX5	1	1652.86	High	0.001524	0.02547	1.59
	FALSE	High	TQETQQIR	1xDeamidated [Q6]	FALSE	Bovine	0.0330788	0.00335052	1	1	1	A6QNX5	0	1004.5	High	0.001524	0.01385	1.75
FALSE	High	Master Protein	A6H7D3	KRT18 protein (Fragment) OS=Bos taurus OX=9913 GN=KRT18 PE=2 SV=1	442	49.2	5.45	FALSE	5	3	2	5	3.49	Bovine
	Checked	Confidence	Sequence	Modifications	Contaminant	Marked as	Qvality PEP	Qvality q-value	# Protein Groups	# Proteins	# PSMs	Master Protein Accessions	# Missed Cleavages	Theo. MH+ [Da]	Confidence (by Search Engine): Sequest HT	Percolator q-Value (by Search Engine): Sequest HT	Percolator PEP (by Search Engine): Sequest HT	XCorr (by Search Engine): Sequest HT
	FALSE	High	AQYDELAQK		FALSE	Bovine	0.0520407	0.00335052	1	4	2	A6H7D3	0	1065.52	High	0.001524	0.02371	1.64
	FALSE	High	AQYDELAQK	1xDeamidated [Q2]	FALSE	Bovine	0.122699	0.00477719	1	4	1	A6H7D3	0	1066.51	High	0.002172	0.06656	1.55
	FALSE	High	LASYLEK		TRUE	Bovine	0.124001	0.00477719	1	30	1	A6H7D3	0	823.456	High	0.002172	0.06727	1.34
	FALSE	High	LAADDFR		TRUE	Bovine	0.184501	0.0060122	5	43	1	A6H7D3; P13645; A0A3Q1LSG0; F1MFW9; F1MC11	0	807.4	High	0.002738	0.1094	1.6
FALSE	High	Master Protein	G3X7W8	Keratin 16 OS=Bos taurus OX=9913 GN=KRT16 PE=3 SV=2	465	51.1	5.01	FALSE	6	3	1	3	3.48	Bovine
	Checked	Confidence	Sequence	Modifications	Contaminant	Marked as	Qvality PEP	Qvality q-value	# Protein Groups	# Proteins	# PSMs	Master Protein Accessions	# Missed Cleavages	Theo. MH+ [Da]	Confidence (by Search Engine): Sequest HT	Percolator q-Value (by Search Engine): Sequest HT	Percolator PEP (by Search Engine): Sequest HT	XCorr (by Search Engine): Sequest HT
	FALSE	High	LEQEIATYR		FALSE	Bovine	0.00117843	0.00205306	2	14	1	G3X7W8; F1MC11	0	1122.58	High	0.0009747	0.0002686	1.82
	FALSE	High	LASYLDK		TRUE	Bovine	0.0368229	0.00335052	5	13	1	P13645; A0A3Q1LSG0; G3X7W8; F1MC11; P35527	0	809.44	High	0.001524	0.01574	1.67
	FALSE	High	NHEEEMLALR		FALSE	Bovine	0.172972	0.0060122	1	1	1	G3X7W8	0	1241.59	High	0.002738	0.101	0.77
FALSE	High	Master Protein	A0A3Q1MCV0	Hydroxysteroid 17-beta dehydrogenase 8 OS=Bos taurus OX=9913 GN=HSD17B8 PE=3 SV=1	248	25.3	7.27	FALSE	25	4	4	4	2.96	Bovine
	Checked	Confidence	Sequence	Modifications	Contaminant	Marked as	Qvality PEP	Qvality q-value	# Protein Groups	# Proteins	# PSMs	Master Protein Accessions	# Missed Cleavages	Theo. MH+ [Da]	Confidence (by Search Engine): Sequest HT	Percolator q-Value (by Search Engine): Sequest HT	Percolator PEP (by Search Engine): Sequest HT	XCorr (by Search Engine): Sequest HT
	FALSE	High	SALALVTGAGGGIGR		FALSE	Bovine	0.000453936	0.00205306	1	2	1	A0A3Q1MCV0	0	1299.74	High	0.0009747	8.71e-05	2.96
	FALSE	High	AGVIGLTQSAAR		FALSE	Bovine	0.00553237	0.00205306	1	2	1	A0A3Q1MCV0	0	1143.65	High	0.0009747	0.001665	1.55
	FALSE	High	GAHAAFQADVSEAGAAR		FALSE	Bovine	0.0492554	0.00335052	1	2	1	A0A3Q1MCV0	0	1628.78	High	0.001524	0.02225	1.2
	FALSE	High	ETVQLLGGPGTEEGAPR		FALSE	Bovine	0.0503516	0.00335052	1	2	1	A0A3Q1MCV0	0	1710.87	High	0.001524	0.02285	1.42
FALSE	High	Master Protein	Q2YDE4	Proteasome subunit alpha type-6 OS=Bos taurus OX=9913 GN=PSMA6 PE=1 SV=1	246	27.4	6.76	FALSE	10	2	2	2	2.87	Bovine
	Checked	Confidence	Sequence	Modifications	Contaminant	Marked as	Qvality PEP	Qvality q-value	# Protein Groups	# Proteins	# PSMs	Master Protein Accessions	# Missed Cleavages	Theo. MH+ [Da]	Confidence (by Search Engine): Sequest HT	Percolator q-Value (by Search Engine): Sequest HT	Percolator PEP (by Search Engine): Sequest HT	XCorr (by Search Engine): Sequest HT
	FALSE	High	AINQGGLTSVAVR		FALSE	Bovine	0.000425856	0.00205306	1	1	1	Q2YDE4	0	1285.72	High	0.0009747	8.112e-05	2.87
	FALSE	High	LLDSSTVTHLFK		FALSE	Bovine	0.0045692	0.00205306	1	1	1	Q2YDE4	0	1360.75	High	0.0009747	0.001328	1.49
FALSE	High	Master Protein	P02754	Beta-lactoglobulin OS=Bos taurus OX=9913 GN=LGB PE=1 SV=3	178	19.9	5.02	FALSE	32	4	4	7	2.62	Bovine
	Checked	Confidence	Sequence	Modifications	Contaminant	Marked as	Qvality PEP	Qvality q-value	# Protein Groups	# Proteins	# PSMs	Master Protein Accessions	# Missed Cleavages	Theo. MH+ [Da]	Confidence (by Search Engine): Sequest HT	Percolator q-Value (by Search Engine): Sequest HT	Percolator PEP (by Search Engine): Sequest HT	XCorr (by Search Engine): Sequest HT
	FALSE	High	VAGTWYSLAMAASDISLLDAQSAPLR	1xOxidation [M10]	FALSE	Bovine	0.000566548	0.00205306	1	5	1	P02754	0	2723.37	High	0.0009747	0.0001135	1.64
	FALSE	High	VAGTWYSLAMAASDISLLDAQSAPLR		FALSE	Bovine	0.000147097	0.00205306	1	5	2	P02754	0	2707.38	High	0.0009747	2.312e-05	1.16
	FALSE	High	TPEVDDEALEKFDK		FALSE	Bovine	3.56929e-05	0.00205306	1	4	1	P02754	1	1635.77	High	0.0009747	4.344e-06	2.62
	FALSE	High	VLVLDTDYKK		FALSE	Bovine	0.0476545	0.00335052	1	10	1	P02754	1	1193.68	High	0.001524	0.02139	1.2
	FALSE	High	ALPMHIR	1xOxidation [M4]	FALSE	Bovine	0.165455	0.00477719	1	4	1	P02754	0	853.471	High	0.002172	0.09571	0.91
	FALSE	High	ALPMHIR		FALSE	Bovine	0.233647	0.00750226	1	4	1	P02754	0	837.476	High	0.002738	0.1461	1.29
FALSE	High	Master Protein	P13272	Cytochrome b-c1 complex subunit Rieske, mitochondrial OS=Bos taurus OX=9913 GN=UQCRFS1 PE=1 SV=3	274	29.5	8.87	FALSE	18	3	3	4	2.57	Bovine
	Checked	Confidence	Sequence	Modifications	Contaminant	Marked as	Qvality PEP	Qvality q-value	# Protein Groups	# Proteins	# PSMs	Master Protein Accessions	# Missed Cleavages	Theo. MH+ [Da]	Confidence (by Search Engine): Sequest HT	Percolator q-Value (by Search Engine): Sequest HT	Percolator PEP (by Search Engine): Sequest HT	XCorr (by Search Engine): Sequest HT
	FALSE	High	EIDQEAAVEVSQLRDPQHDLER		FALSE	Bovine	0.00880497	0.00205306	1	1	2	P13272	1	2577.25	High	0.0009747	0.002881	2.57
	FALSE	High	GKPLFVR		FALSE	Bovine	0.205434	0.0060122	1	1	1	P13272	0	816.509	High	0.002738	0.1247	1.25
	FALSE	High	NVVSQFVSSMSASADVLAMSK		FALSE	Bovine	0.206808	0.0060122	1	1	1	P13272	0	2158.05	High	0.002738	0.1259	0.76
FALSE	High	Master Protein	Q2HJ98	Acylpyruvase FAHD1, mitochondrial OS=Bos taurus OX=9913 GN=FAHD1 PE=2 SV=1	221	24.5	7.39	FALSE	33	5	5	8	2.26	Bovine
	Checked	Confidence	Sequence	Modifications	Contaminant	Marked as	Qvality PEP	Qvality q-value	# Protein Groups	# Proteins	# PSMs	Master Protein Accessions	# Missed Cleavages	Theo. MH+ [Da]	Confidence (by Search Engine): Sequest HT	Percolator q-Value (by Search Engine): Sequest HT	Percolator PEP (by Search Engine): Sequest HT	XCorr (by Search Engine): Sequest HT
	FALSE	High	SFTASCPVSAFVPK	1xCarbamidomethyl [C6]	FALSE	Bovine	0.00352702	0.00205306	1	1	1	Q2HJ98	0	1497.74	High	0.0009747	0.0009776	1.55
	FALSE	High	IMTLEEGDIILTGTPK	1xOxidation [M2]	FALSE	Bovine	2.80656e-05	0.00205306	1	1	1	Q2HJ98	0	1746.92	High	0.0009747	3.279e-06	2.26
	FALSE	High	NLHHELELAVVMGK		FALSE	Bovine	0.00226491	0.00205306	1	1	1	Q2HJ98	0	1589.85	High	0.0009747	0.0005797	1.57
	FALSE	High	QEGETSSMIFSIPYIISYVSK		FALSE	Bovine	0.0522318	0.00335052	1	1	2	Q2HJ98	0	2379.18	High	0.001524	0.02386	1.18
	FALSE	High	IMTLEEGDIILTGTPK		FALSE	Bovine	0.0822976	0.00335052	1	1	1	Q2HJ98	0	1730.92	High	0.001524	0.04099	1.49
	FALSE	High	NIVCVGR	1xCarbamidomethyl [C4]	FALSE	Bovine	0.133015	0.00477719	1	1	1	Q2HJ98	0	817.435	High	0.002172	0.07347	1.31
	FALSE	High	NLHHELELAVVMGK	1xOxidation [M12]	FALSE	Bovine	0.169466	0.0060122	1	1	1	Q2HJ98	0	1605.84	High	0.002738	0.09836	1.05
FALSE	High	Master Protein	G5E6I9	Histone H2B OS=Bos taurus OX=9913 GN=LOC107133263 PE=3 SV=1	126	14	10.21	FALSE	13	2	2	2	0	Bovine
	Checked	Confidence	Sequence	Modifications	Contaminant	Marked as	Qvality PEP	Qvality q-value	# Protein Groups	# Proteins	# PSMs	Master Protein Accessions	# Missed Cleavages	Theo. MH+ [Da]	Confidence (by Search Engine): Sequest HT	Percolator q-Value (by Search Engine): Sequest HT	Percolator PEP (by Search Engine): Sequest HT	XCorr (by Search Engine): Sequest HT
	FALSE	High	EIQTAVR		FALSE	Bovine	0.122699	0.00477719	1	25	1	G5E6I9	0	816.457	High	0.002172	0.06657	1.26
	FALSE	High	ESYSVYVYK		FALSE	Bovine	0.125316	0.00477719	1	22	1	G5E6I9	0	1137.55	High	0.002172	0.0681	1.26
FALSE	High	Master Protein	F1MFW9	Keratin 24 OS=Bos taurus OX=9913 GN=KRT24 PE=3 SV=3	525	55.1	5	FALSE	5	3	2	3	0	Bovine
	Checked	Confidence	Sequence	Modifications	Contaminant	Marked as	Qvality PEP	Qvality q-value	# Protein Groups	# Proteins	# PSMs	Master Protein Accessions	# Missed Cleavages	Theo. MH+ [Da]	Confidence (by Search Engine): Sequest HT	Percolator q-Value (by Search Engine): Sequest HT	Percolator PEP (by Search Engine): Sequest HT	XCorr (by Search Engine): Sequest HT
	FALSE	High	SDLEMQIESLTEELAYLK		FALSE	Bovine	0.024493	0.00205306	1	1	1	F1MFW9	0	2112.04	High	0.0009747	0.00968	1.77
	FALSE	High	LAADDFR		TRUE	Bovine	0.184501	0.0060122	5	43	1	A6H7D3; P13645; A0A3Q1LSG0; F1MFW9; F1MC11	0	807.4	High	0.002738	0.1094	1.6
	FALSE	High	SDLEMQIESLTEELAYLKK		FALSE	Bovine	0.239815	0.00895908	1	1	1	F1MFW9	1	2240.14	High	0.004096	0.1511	0.71
FALSE	High	Master Protein	P12763	Alpha-2-HS-glycoprotein OS=Bos taurus OX=9913 GN=AHSG PE=1 SV=2	359	38.4	5.5	FALSE	7	2	2	2	0	Bovine
	Checked	Confidence	Sequence	Modifications	Contaminant	Marked as	Qvality PEP	Qvality q-value	# Protein Groups	# Proteins	# PSMs	Master Protein Accessions	# Missed Cleavages	Theo. MH+ [Da]	Confidence (by Search Engine): Sequest HT	Percolator q-Value (by Search Engine): Sequest HT	Percolator PEP (by Search Engine): Sequest HT	XCorr (by Search Engine): Sequest HT
	FALSE	High	QDGQFSVLFTK	1xGln->pyro-Glu [N-Term]	FALSE	Bovine	0.0211846	0.00205306	1	1	1	P12763	0	1252.62	High	0.0009747	0.008133	1.54
	FALSE	High	TPIVGQPSIPGGPVR		FALSE	Bovine	0.192124	0.0060122	1	1	1	P12763	0	1474.84	High	0.002738	0.1151	1.56
FALSE	High	Master Protein	Q58DP7	Heat shock 27kDa protein 1 OS=Bos taurus OX=9913 GN=HSPB1 PE=2 SV=1	155	17.5	7.02	FALSE	29	3	3	3	0	Bovine
	Checked	Confidence	Sequence	Modifications	Contaminant	Marked as	Qvality PEP	Qvality q-value	# Protein Groups	# Proteins	# PSMs	Master Protein Accessions	# Missed Cleavages	Theo. MH+ [Da]	Confidence (by Search Engine): Sequest HT	Percolator q-Value (by Search Engine): Sequest HT	Percolator PEP (by Search Engine): Sequest HT	XCorr (by Search Engine): Sequest HT
	FALSE	High	ALPAAAIEGPAYNR		FALSE	Bovine	0.0383493	0.00335052	1	5	1	Q58DP7	0	1413.75	High	0.001524	0.01652	1.31
	FALSE	High	QLSSGVSEIQQTADR		FALSE	Bovine	0.0669494	0.00335052	1	5	1	Q58DP7	0	1618.8	High	0.001524	0.03204	0.93
	FALSE	High	VSLDVNHFAPEELTVK	1xDeamidated [N6]	FALSE	Bovine	0.180177	0.0060122	1	5	1	Q58DP7	0	1798.92	High	0.002738	0.1062	1.89
FALSE	High	Master Protein	Q9BE39	Myosin-7 OS=Bos taurus OX=9913 GN=MYH7 PE=1 SV=1	1935	223.1	5.73	FALSE	2	3	3	3	0	Bovine
	Checked	Confidence	Sequence	Modifications	Contaminant	Marked as	Qvality PEP	Qvality q-value	# Protein Groups	# Proteins	# PSMs	Master Protein Accessions	# Missed Cleavages	Theo. MH+ [Da]	Confidence (by Search Engine): Sequest HT	Percolator q-Value (by Search Engine): Sequest HT	Percolator PEP (by Search Engine): Sequest HT	XCorr (by Search Engine): Sequest HT
	FALSE	High	VIQYFAVIAAIGDR		FALSE	Bovine	0.0808269	0.00335052	1	2	1	Q9BE39	0	1535.86	High	0.001524	0.04019	0.98
	FALSE	High	DVFVPDDKEEFVK		FALSE	Bovine	0.0617958	0.00335052	1	3	1	Q9BE39	1	1566.77	High	0.001524	0.02915	1.51
	FALSE	High	ELTYQTEEDRK		FALSE	Bovine	0.142626	0.00477719	1	17	1	Q9BE39	1	1411.67	High	0.002172	0.07991	0.69

## Sheet: Spot 3
Checked	Protein FDR Confidence: Combined	Master	Accession	Description	# AAs	MW [kDa]	calc. pI	Contaminant	Coverage [%]	# Peptides	# Unique Peptides	# PSMs	Score Sequest HT: Sequest HT	Marked as
FALSE	High	Master Protein	A0A1K0FUF3	Myoglobin OS=Bos taurus OX=9913 GN=GLNG PE=3 SV=1	154	17.1	7.46	FALSE	100	29	16	940	2291.81	Bovine
	Checked	Confidence	Sequence	Modifications	Contaminant	Marked as	Qvality PEP	Qvality q-value	# Protein Groups	# Proteins	# PSMs	Master Protein Accessions	# Missed Cleavages	Theo. MH+ [Da]	Confidence (by Search Engine): Sequest HT	Percolator q-Value (by Search Engine): Sequest HT	Percolator PEP (by Search Engine): Sequest HT	XCorr (by Search Engine): Sequest HT
	FALSE	High	LFTGHPETLEKFDKFK		TRUE	Bovine	0.00250866	0.00342886	2	2	7	P68082; A0A1K0FUF3	2	1937.02	High	0.001075	0.0001847	2.53
	FALSE	High	LFTGHPETLEKFDK		TRUE	Bovine	0.00158252	0.00342886	2	2	43	P68082; A0A1K0FUF3	1	1661.85	High	0.001075	9.721e-05	2.84
	FALSE	High	LFTGHPETLEK		TRUE	Bovine	0.000528229	0.00342886	2	2	103	P68082; A0A1K0FUF3	0	1271.66	High	0.001075	2.101e-05	3.1
	FALSE	High	HPSDFGADAQAAMSKALELFRNDMAAQYK	1xOxidation [M13]	FALSE	Bovine	0.00610649	0.00342886	2	2	1	Q865L4; A0A1K0FUF3	2	3199.49	High	0.001075	0.0006394	4.2
	FALSE	High	HPSDFGADAQAAMSKALELFRNDMAAQYK	1xDeamidated [N22]	FALSE	Bovine	0.0131371	0.00342886	2	2	1	Q865L4; A0A1K0FUF3	2	3184.48	High	0.001075	0.001866	2.1
	FALSE	High	HPSDFGADAQAAMSKALELFR	1xDeamidated [Q10]	FALSE	Bovine	0.0020019	0.00342886	2	2	1	Q865L4; A0A1K0FUF3	1	2263.08	High	0.001075	0.0001352	2.49
	FALSE	High	HPSDFGADAQAAMSKALELFR		FALSE	Bovine	1.10043e-06	0.00342886	2	2	3	Q865L4; A0A1K0FUF3	1	2262.1	High	0.001075	3.834e-09	5.01
	FALSE	High	HPSDFGADAQAAMSK	1xOxidation [M13]	FALSE	Bovine	2.48395e-05	0.00342886	2	2	90	Q865L4; A0A1K0FUF3	0	1548.67	High	0.001075	2.964e-07	3.65
	FALSE	High	KGHHEAEVK		FALSE	Bovine	0.0126145	0.00342886	1	1	11	A0A1K0FUF3	1	1034.54	High	0.001075	0.001769	2.45
	FALSE	High	KKGHHEAEVK		FALSE	Bovine	0.00107959	0.00342886	1	1	30	A0A1K0FUF3	2	1162.63	High	0.001075	5.713e-05	2.84
	FALSE	High	KHGNTVLTALGGILKK	1xDeamidated [N4]	FALSE	Bovine	0.000745759	0.00342886	1	1	2	A0A1K0FUF3	2	1650.99	High	0.001075	3.411e-05	3.36
	FALSE	High	KHGNTVLTALGGILKK		FALSE	Bovine	1.6594e-06	0.00342886	1	1	3	A0A1K0FUF3	2	1650.01	High	0.001075	6.801e-09	2.79
	FALSE	High	KHGNTVLTALGGILK	1xDeamidated [N4]	FALSE	Bovine	0.000693876	0.00342886	1	1	3	A0A1K0FUF3	1	1522.9	High	0.001075	3.075e-05	3.73
	FALSE	High	KHGNTVLTALGGILK		FALSE	Bovine	0.00530403	0.00342886	1	1	1	A0A1K0FUF3	1	1521.91	High	0.001075	0.0005253	3.71
	FALSE	High	HPSDFGADAQAAMSK		FALSE	Bovine	6.27782e-07	0.00342886	2	2	85	Q865L4; A0A1K0FUF3	0	1532.68	High	0.001075	1.751e-09	4.47
	FALSE	High	NDMAAQYKVLGFHG	1xOxidation [M3]	FALSE	Bovine	0.00979387	0.00342886	1	1	1	A0A1K0FUF3	1	1566.74	High	0.001075	0.001241	2.67
	FALSE	High	VEADVAGHGQEVLIR		FALSE	Bovine	3.29743e-06	0.00342886	1	1	110	A0A1K0FUF3	0	1592.84	High	0.001075	1.772e-08	3.61
	FALSE	High	YLEFISDAIIHVLHAK		FALSE	Bovine	5.85297e-06	0.00342886	1	1	82	A0A1K0FUF3	0	1869.03	High	0.001075	3.944e-08	4.49
	FALSE	High	ASEDLKKHGNTVLTALGGILK		FALSE	Bovine	9.65561e-05	0.00342886	1	1	3	A0A1K0FUF3	2	2165.23	High	0.001075	1.969e-06	3.44
	FALSE	High	HLKTEAEMK	1xOxidation [M8]	TRUE	Bovine	0.0143817	0.00342886	2	2	10	P68082; A0A1K0FUF3	1	1102.56	High	0.001075	0.002119	2.33
	FALSE	High	HLAESHANKHKIPVK	1xDeamidated [N8]	FALSE	Bovine	6.17342e-06	0.00342886	1	1	1	A0A1K0FUF3	2	1709.94	High	0.001075	4.242e-08	3.75
	FALSE	High	HLAESHANKHKIPVK		FALSE	Bovine	0.00110009	0.00342886	1	1	4	A0A1K0FUF3	2	1708.96	High	0.001075	5.848e-05	2.67
	FALSE	High	HLAESHANK		FALSE	Bovine	0.00487402	0.00342886	1	1	66	A0A1K0FUF3	0	1006.51	High	0.001075	0.0004681	2.04
	FALSE	High	TEAEMKASEDLK	1xOxidation [M5]	TRUE	Bovine	0.0123803	0.00342886	2	2	1	P68082; A0A1K0FUF3	1	1367.64	High	0.001075	0.001716	1.84
	FALSE	High	HGNTVLTALGGILKK	1xDeamidated [N3]	FALSE	Bovine	0.000366023	0.00342886	1	1	3	A0A1K0FUF3	1	1522.9	High	0.001075	1.264e-05	4.05
	FALSE	High	HGNTVLTALGGILKK		FALSE	Bovine	1.11782e-06	0.00342886	1	1	39	A0A1K0FUF3	1	1521.91	High	0.001075	3.911e-09	4.15
	FALSE	High	HGNTVLTALGGILK	1xDeamidated [N3]	FALSE	Bovine	5.39474e-06	0.00342886	1	1	3	A0A1K0FUF3	0	1394.8	High	0.001075	3.52e-08	3.92
	FALSE	High	HGNTVLTALGGILK		FALSE	Bovine	9.18448e-08	0.00342886	1	1	77	A0A1K0FUF3	0	1393.82	High	0.001075	1.201e-10	3.87
	FALSE	High	VEADVAGHGQEVLIRLFTGHPETLEK		FALSE	Bovine	0.0587438	0.0053251	1	1	1	A0A1K0FUF3	1	2845.48	High	0.001627	0.01537	1.77
	FALSE	High	HLKTEAEMK		TRUE	Bovine	0.0203902	0.0053251	2	2	4	P68082; A0A1K0FUF3	1	1086.56	High	0.001627	0.003465	2.45
	FALSE	High	HPSDFGADAQAAMSKALELFRNDMAAQYK	1xDeamidated [N22]; 2xOxidation [M13; M24]	FALSE	Bovine	0.0263931	0.0053251	2	2	1	Q865L4; A0A1K0FUF3	2	3216.47	High	0.001627	0.004969	2.12
	FALSE	High	ALELFRNDMAAQYK		FALSE	Bovine	0.056273	0.0053251	2	2	3	Q865L4; A0A1K0FUF3	1	1669.84	High	0.001627	0.01448	1.87
	FALSE	High	ALELFRNDMAAQYK	1xDeamidated [N7]	FALSE	Bovine	0.0188632	0.0053251	2	2	2	Q865L4; A0A1K0FUF3	1	1670.82	High	0.001627	0.003099	2.84
	FALSE	High	ALELFRNDMAAQYK	1xDeamidated [N7]; 1xOxidation [M9]	FALSE	Bovine	0.0273949	0.0053251	2	2	2	Q865L4; A0A1K0FUF3	1	1686.82	High	0.001627	0.005239	2.21
	FALSE	High	GHHEAEVK		FALSE	Bovine	0.121642	0.0065819	1	1	6	A0A1K0FUF3	0	906.443	High	0.002063	0.04349	1.82
	FALSE	High	GHHEAEVKHLAESHANK		FALSE	Bovine	0.147077	0.0065819	1	1	1	A0A1K0FUF3	1	1893.93	High	0.002063	0.05731	1.48
	FALSE	High	ASEDLKK		TRUE	Bovine	0.111196	0.0065819	3	3	50	P02144; P68082; A0A1K0FUF3	1	790.431	High	0.002063	0.03827	1.82
	FALSE	High	NDMAAQYK		FALSE	Bovine	0.0905819	0.0065819	2	2	26	Q865L4; A0A1K0FUF3	0	940.419	High	0.002063	0.02854	2.08
	FALSE	High	HKIPVK		TRUE	Bovine	0.113555	0.0065819	2	2	31	P02144; A0A1K0FUF3	1	721.472	High	0.002063	0.03943	2
	FALSE	High	HPSDFGADAQAAMSKALELFRNDMAAQYK	1xDeamidated [Q27]; 1xOxidation [M24]	FALSE	Bovine	0.143225	0.0065819	2	2	1	Q865L4; A0A1K0FUF3	2	3200.48	High	0.002063	0.05508	2.04
	FALSE	High	NDMAAQYK	1xOxidation [M3]	FALSE	Bovine	0.156437	0.00784712	2	2	9	Q865L4; A0A1K0FUF3	0	956.414	High	0.002492	0.06277	0.97
	FALSE	High	ALELFRNDMAAQYK	1xOxidation [M9]	FALSE	Bovine	0.171245	0.00784712	2	2	2	Q865L4; A0A1K0FUF3	1	1685.83	High	0.002492	0.07161	1.77
	FALSE	High	ALELFR		TRUE	Bovine	0.209352	0.00784712	4	4	15	P02144; Q865L4; P68082; A0A1K0FUF3	0	748.435	High	0.002492	0.09624	1.43
	FALSE	High	MGLSDGEWQLVLNAWGK	1xDeamidated [Q9]	FALSE	Bovine	0.170253	0.00784712	1	1	1	A0A1K0FUF3	0	1904.92	High	0.002492	0.07105	1.18
	FALSE	High	MGLSDGEWQLVLNAWGK		FALSE	Bovine	0.155067	0.00784712	1	1	1	A0A1K0FUF3	0	1903.94	High	0.002492	0.06197	1.74
FALSE	High	Master Protein	Q865L4	Myoglobin (Fragment) OS=Bos taurus OX=9913 PE=4 SV=1	35	3.8	7.25	FALSE	89	7	1	244	546.12	Bovine
	Checked	Confidence	Sequence	Modifications	Contaminant	Marked as	Qvality PEP	Qvality q-value	# Protein Groups	# Proteins	# PSMs	Master Protein Accessions	# Missed Cleavages	Theo. MH+ [Da]	Confidence (by Search Engine): Sequest HT	Percolator q-Value (by Search Engine): Sequest HT	Percolator PEP (by Search Engine): Sequest HT	XCorr (by Search Engine): Sequest HT
	FALSE	High	HPSDFGADAQAAMSKALELFRNDMAAQYK	1xOxidation [M13]	FALSE	Bovine	0.00610649	0.00342886	2	2	1	Q865L4; A0A1K0FUF3	2	3199.49	High	0.001075	0.0006394	4.2
	FALSE	High	HPSDFGADAQAAMSKALELFRNDMAAQYK	1xDeamidated [N22]	FALSE	Bovine	0.0131371	0.00342886	2	2	1	Q865L4; A0A1K0FUF3	2	3184.48	High	0.001075	0.001866	2.1
	FALSE	High	HPSDFGADAQAAMSKALELFR	1xDeamidated [Q10]	FALSE	Bovine	0.0020019	0.00342886	2	2	1	Q865L4; A0A1K0FUF3	1	2263.08	High	0.001075	0.0001352	2.49
	FALSE	High	HPSDFGADAQAAMSKALELFR		FALSE	Bovine	1.10043e-06	0.00342886	2	2	3	Q865L4; A0A1K0FUF3	1	2262.1	High	0.001075	3.834e-09	5.01
	FALSE	High	HPSDFGADAQAAMSK	1xOxidation [M13]	FALSE	Bovine	2.48395e-05	0.00342886	2	2	90	Q865L4; A0A1K0FUF3	0	1548.67	High	0.001075	2.964e-07	3.65
	FALSE	High	HPSDFGADAQAAMSK		FALSE	Bovine	6.27782e-07	0.00342886	2	2	85	Q865L4; A0A1K0FUF3	0	1532.68	High	0.001075	1.751e-09	4.47
	FALSE	High	AKHPSDFGADAQAAMSK		FALSE	Bovine	0.000138044	0.00342886	1	1	1	Q865L4	1	1731.81	High	0.001075	3.233e-06	2.72
	FALSE	High	HPSDFGADAQAAMSKALELFRNDMAAQYK	1xDeamidated [N22]; 2xOxidation [M13; M24]	FALSE	Bovine	0.0263931	0.0053251	2	2	1	Q865L4; A0A1K0FUF3	2	3216.47	High	0.001627	0.004969	2.12
	FALSE	High	ALELFRNDMAAQYK		FALSE	Bovine	0.056273	0.0053251	2	2	3	Q865L4; A0A1K0FUF3	1	1669.84	High	0.001627	0.01448	1.87
	FALSE	High	ALELFRNDMAAQYK	1xDeamidated [N7]	FALSE	Bovine	0.0188632	0.0053251	2	2	2	Q865L4; A0A1K0FUF3	1	1670.82	High	0.001627	0.003099	2.84
	FALSE	High	ALELFRNDMAAQYK	1xDeamidated [N7]; 1xOxidation [M9]	FALSE	Bovine	0.0273949	0.0053251	2	2	2	Q865L4; A0A1K0FUF3	1	1686.82	High	0.001627	0.005239	2.21
	FALSE	High	AKHPSDFGADAQAAMSK	1xDeamidated [Q12]; 1xOxidation [M15]	FALSE	Bovine	0.134995	0.0065819	1	1	1	Q865L4	1	1748.79	High	0.002063	0.05064	1.36
	FALSE	High	NDMAAQYK		FALSE	Bovine	0.0905819	0.0065819	2	2	26	Q865L4; A0A1K0FUF3	0	940.419	High	0.002063	0.02854	2.08
	FALSE	High	HPSDFGADAQAAMSKALELFRNDMAAQYK	1xDeamidated [Q27]; 1xOxidation [M24]	FALSE	Bovine	0.143225	0.0065819	2	2	1	Q865L4; A0A1K0FUF3	2	3200.48	High	0.002063	0.05508	2.04
	FALSE	High	NDMAAQYK	1xOxidation [M3]	FALSE	Bovine	0.156437	0.00784712	2	2	9	Q865L4; A0A1K0FUF3	0	956.414	High	0.002492	0.06277	0.97
	FALSE	High	ALELFRNDMAAQYK	1xOxidation [M9]	FALSE	Bovine	0.171245	0.00784712	2	2	2	Q865L4; A0A1K0FUF3	1	1685.83	High	0.002492	0.07161	1.77
	FALSE	High	ALELFR		TRUE	Bovine	0.209352	0.00784712	4	4	15	P02144; Q865L4; P68082; A0A1K0FUF3	0	748.435	High	0.002492	0.09624	1.43
FALSE	High	Master Protein	F1MC11	Keratin, type I cytoskeletal 14 OS=Bos taurus OX=9913 GN=KRT14 PE=1 SV=3	515	55.9	5.27	FALSE	31	17	4	25	63.92	Bovine
	Checked	Confidence	Sequence	Modifications	Contaminant	Marked as	Qvality PEP	Qvality q-value	# Protein Groups	# Proteins	# PSMs	Master Protein Accessions	# Missed Cleavages	Theo. MH+ [Da]	Confidence (by Search Engine): Sequest HT	Percolator q-Value (by Search Engine): Sequest HT	Percolator PEP (by Search Engine): Sequest HT	XCorr (by Search Engine): Sequest HT
	FALSE	High	LLEGEDAHLSSSQFSSGSQSSR		FALSE	Bovine	9.0219e-06	0.00342886	1	2	2	F1MC11	0	2309.06	High	0.001075	7.197e-08	4.65
	FALSE	High	LASYLDKVR		TRUE	Bovine	0.0100733	0.00342886	4	10	2	P13645; A0A3Q1LSG0; A0A140T867; F1MC11	1	1064.61	High	0.001075	0.001288	2.37
	FALSE	High	ILNEMRDQYEK		FALSE	Bovine	0.0025643	0.00342886	3	7	1	A0A3Q1LSG0; A0A140T867; F1MC11	1	1438.7	High	0.001075	0.0001903	2.52
	FALSE	High	EVATNSELVQSGK		FALSE	Bovine	0.00258042	0.00342886	2	5	1	A0A140T867; F1MC11	0	1361.69	High	0.001075	0.0001922	2.53
	FALSE	High	ALEEANADLEVK		TRUE	Bovine	0.0113081	0.00342886	2	6	1	A0A3Q1LSG0; F1MC11	0	1301.66	High	0.001075	0.001513	2.69
	FALSE	High	GQVGGDVNVEMDAAPGVDLSR	2xDeamidated [Q2; N8]; 1xOxidation [M11]	FALSE	Bovine	0.00482844	0.00342886	2	4	2	A0A3Q1LSG0; F1MC11	0	2103.95	High	0.001075	0.000462	2.03
	FALSE	High	GQVGGDVNVEMDAAPGVDLSR	1xOxidation [M11]	FALSE	Bovine	0.000105747	0.00342886	2	4	2	A0A3Q1LSG0; F1MC11	0	2101.98	High	0.001075	2.234e-06	4.67
	FALSE	High	GQVGGDVNVEMDAAPGVDLSR	2xDeamidated [Q2; N8]	FALSE	Bovine	0.000382448	0.00342886	2	4	2	A0A3Q1LSG0; F1MC11	0	2087.95	High	0.001075	1.34e-05	3.05
	FALSE	High	TRLEQEIATYR		FALSE	Bovine	0.00170083	0.00342886	3	10	1	A0A140T867; G3X7W8; F1MC11	1	1379.73	High	0.001075	0.0001076	3.85
	FALSE	High	ASLENSLEETKGR		FALSE	Bovine	0.0314984	0.0053251	1	2	1	F1MC11	1	1433.72	High	0.001627	0.006362	1.86
	FALSE	High	ASLENSLEETK		FALSE	Bovine	0.0571435	0.0053251	1	2	1	F1MC11	0	1220.6	High	0.001627	0.01476	2.07
	FALSE	High	ISSVLAGGSCR	1xCarbamidomethyl [C10]	FALSE	Bovine	0.0636165	0.0065819	1	2	1	F1MC11	0	1106.56	High	0.002063	0.01721	2.75
	FALSE	High	VTMQNLNDR		TRUE	Bovine	0.107583	0.0065819	2	8	1	P13645; F1MC11	0	1090.53	High	0.002063	0.0365	2.5
	FALSE	High	VLDELTLAR		FALSE	Bovine	0.0607592	0.0065819	3	8	1	A0A3Q1LSG0; A0A140T867; F1MC11	0	1029.59	High	0.002063	0.01609	2.18
	FALSE	High	TKYETELNLR		FALSE	Bovine	0.122737	0.0065819	2	3	1	A0A3Q1LSG0; F1MC11	1	1266.67	High	0.002063	0.04401	2.01
	FALSE	High	LEQEIATYR		FALSE	Bovine	0.0603878	0.0065819	3	14	1	A0A140T867; G3X7W8; F1MC11	0	1122.58	High	0.002063	0.01595	2.09
	FALSE	High	LEQEIATYRR		FALSE	Bovine	0.134995	0.0065819	3	11	1	A0A140T867; G3X7W8; F1MC11	1	1278.68	High	0.002063	0.05058	1.73
	FALSE	High	ILNEMRDQYEK	1xOxidation [M5]	FALSE	Bovine	0.108231	0.0065819	3	7	1	A0A3Q1LSG0; A0A140T867; F1MC11	1	1454.69	High	0.002063	0.03676	1.76
	FALSE	High	LASYLDK		TRUE	Bovine	0.20876	0.00784712	6	13	1	P13645; A0A3Q1LSG0; A0A140T867; G3X7W8; F1MC11; P35527	0	809.44	High	0.002492	0.09598	1.77
	FALSE	High	DAEDWFFSK		FALSE	Bovine	0.156437	0.00784712	3	7	1	A0A3Q1LSG0; A0A140T867; F1MC11	0	1144.49	High	0.002492	0.06258	2.25
FALSE	High	Master Protein	M0QVZ6	Keratin, type II cytoskeletal 5 OS=Bos taurus OX=9913 GN=KRT5 PE=3 SV=2	594	62.6	8.15	FALSE	29	20	9	33	61.81	Bovine
	Checked	Confidence	Sequence	Modifications	Contaminant	Marked as	Qvality PEP	Qvality q-value	# Protein Groups	# Proteins	# PSMs	Master Protein Accessions	# Missed Cleavages	Theo. MH+ [Da]	Confidence (by Search Engine): Sequest HT	Percolator q-Value (by Search Engine): Sequest HT	Percolator PEP (by Search Engine): Sequest HT	XCorr (by Search Engine): Sequest HT
	FALSE	High	SLDLDSIIAEVK		TRUE	Bovine	0.00517281	0.00342886	2	10	5	M0QVZ6; P04264	0	1302.72	High	0.001075	0.0005087	2.21
	FALSE	High	LALDVEIATYR		TRUE	Bovine	0.00427326	0.00342886	5	20	1	M0QVZ6; A0A452DIJ6; A4FV94; G3N0V2; P35908	0	1263.69	High	0.001075	0.0003897	2.75
	FALSE	High	NKYEDEINKR		TRUE	Bovine	0.00380561	0.00342886	3	8	2	M0QVZ6; A4FV94; P04264	2	1308.65	High	0.001075	0.0003312	2.4
	FALSE	High	SFSTASAITPSVSR		FALSE	Bovine	0.00237106	0.00342886	1	3	1	M0QVZ6	0	1410.72	High	0.001075	0.000171	3.14
	FALSE	High	MFFDAELSQMQTHVSDTSVVLSMDNNR	1xDeamidated [Q11]	FALSE	Bovine	0.00166914	0.00342886	1	3	1	M0QVZ6	0	3103.38	High	0.001075	0.0001047	2.73
	FALSE	High	DVDAAYMNKVELEAK		FALSE	Bovine	0.00392672	0.00342886	2	4	1	M0QVZ6; A4IFP2	1	1695.83	High	0.001075	0.0003451	3.03
	FALSE	High	VDALMDEINFMK		FALSE	Bovine	0.00436799	0.00342886	1	3	1	M0QVZ6	0	1425.68	High	0.001075	0.0004018	2.56
	FALSE	High	TTAENEFVMLKK		FALSE	Bovine	0.0246497	0.0053251	1	3	1	M0QVZ6	1	1410.73	High	0.001627	0.004511	1.91
	FALSE	High	TTAENEFVMLK		FALSE	Bovine	0.055586	0.0053251	1	3	1	M0QVZ6	0	1282.63	High	0.001627	0.01421	3.01
	FALSE	High	YEELQQTAGR		FALSE	Bovine	0.0412287	0.0053251	1	3	1	M0QVZ6	0	1194.57	High	0.001627	0.009319	2.05
	FALSE	High	TTAENEFVMLKK	1xOxidation [M9]	FALSE	Bovine	0.0202007	0.0053251	1	3	1	M0QVZ6	1	1426.72	High	0.001627	0.003407	1.75
	FALSE	High	SGGGGGGGFGR		FALSE	Bovine	0.0319903	0.0053251	1	3	1	M0QVZ6	0	865.391	High	0.001627	0.006527	3.19
	FALSE	High	MFFDAELSQMQTHVSDTSVVLSMDNNR	3xOxidation [M1; M10; M23]	FALSE	Bovine	0.0490008	0.0053251	1	3	1	M0QVZ6	0	3150.38	High	0.001627	0.01187	1.74
	FALSE	High	TTAENEFVMLK	1xOxidation [M9]	FALSE	Bovine	0.0651936	0.0065819	1	3	1	M0QVZ6	0	1298.63	High	0.002063	0.0178	1.92
	FALSE	High	VDALMDEINFMK	2xOxidation [M5; M11]	FALSE	Bovine	0.0736673	0.0065819	1	3	1	M0QVZ6	0	1457.67	High	0.002063	0.0212	2.19
	FALSE	High	MFFDAELSQMQTHVSDTSVVLSMDNNR	1xDeamidated [Q11]; 1xOxidation [M1]	FALSE	Bovine	0.0908567	0.0065819	1	3	1	M0QVZ6	0	3119.38	High	0.002063	0.02858	1.49
	FALSE	High	DVDAAYMNK		FALSE	Bovine	0.148819	0.0065819	3	9	2	M0QVZ6; A4FV94; A4IFP2	0	1026.46	High	0.002063	0.05832	1.81
	FALSE	High	NKYEDEINK		TRUE	Bovine	0.11458	0.0065819	3	8	1	M0QVZ6; A4FV94; P04264	1	1152.55	High	0.002063	0.0399	1.38
	FALSE	High	LRSEIDNVK		TRUE	Bovine	0.115268	0.0065819	2	4	1	M0QVZ6; P04264	1	1073.59	High	0.002063	0.04025	2.4
	FALSE	High	KLLEGEECR	1xCarbamidomethyl [C8]	TRUE	Bovine	0.0647958	0.0065819	5	20	1	M0QVZ6; A4FV94; P35908; G3MZ71; A4IFP2	1	1133.56	High	0.002063	0.0177	2.24
	FALSE	High	TEAESWYQTK		FALSE	Bovine	0.0693046	0.0065819	1	3	1	M0QVZ6	0	1242.56	High	0.002063	0.01942	2.22
	FALSE	High	NKYEDEINKR	1xDeamidated [N1]	TRUE	Bovine	0.165369	0.00784712	3	8	1	M0QVZ6; A4FV94; P04264	2	1309.64	High	0.002492	0.06791	1.1
	FALSE	High	LLEGEECR	1xCarbamidomethyl [C7]	TRUE	Bovine	0.223374	0.00784712	6	21	1	M0QVZ6; A4FV94; P35908; G3MZ71; A4IFP2; A6QNX5	0	1005.47	High	0.002492	0.106	2.05
	FALSE	High	YEDEINKR		TRUE	Bovine	0.18041	0.00784712	7	17	1	M0QVZ6; A0A452DIJ6; A4FV94; G3N0V2; P35908; A4IFP2; P04264	1	1066.52	High	0.002492	0.07739	1.44
	FALSE	High	EYQELMNTK		FALSE	Bovine	0.227159	0.00784712	1	7	1	M0QVZ6	0	1155.54	High	0.002492	0.1085	1.85
	FALSE	High	EYQELMNTK	1xOxidation [M6]	FALSE	Bovine	0.230354	0.00784712	1	7	1	M0QVZ6	0	1171.53	High	0.002492	0.1107	1.54
	FALSE	High	LRSEIDNVKK		TRUE	Bovine	0.238174	0.00784712	2	4	1	M0QVZ6; P04264	2	1201.69	High	0.002492	0.1167	2.84
FALSE	High	Master Protein	A4FV94	KRT6A protein OS=Bos taurus OX=9913 GN=KRT6A PE=2 SV=1	571	60.8	8.09	FALSE	22	16	8	24	46.35	Bovine
	Checked	Confidence	Sequence	Modifications	Contaminant	Marked as	Qvality PEP	Qvality q-value	# Protein Groups	# Proteins	# PSMs	Master Protein Accessions	# Missed Cleavages	Theo. MH+ [Da]	Confidence (by Search Engine): Sequest HT	Percolator q-Value (by Search Engine): Sequest HT	Percolator PEP (by Search Engine): Sequest HT	XCorr (by Search Engine): Sequest HT
	FALSE	High	LLKEYQELMNVK	1xOxidation [M9]	FALSE	Bovine	0.0157436	0.00342886	1	8	1	A4FV94	1	1523.81	High	0.001075	0.002403	1.82
	FALSE	High	LALDVEIATYR		TRUE	Bovine	0.00427326	0.00342886	5	20	1	M0QVZ6; A0A452DIJ6; A4FV94; G3N0V2; P35908	0	1263.69	High	0.001075	0.0003897	2.75
	FALSE	High	NLDLDSIIAEVK		TRUE	Bovine	0.00509245	0.00342886	3	7	3	A0A452DIJ6; A4FV94; P35908	0	1329.73	High	0.001075	0.0004973	2.22
	FALSE	High	NKYEDEINKR		TRUE	Bovine	0.00380561	0.00342886	3	8	2	M0QVZ6; A4FV94; P04264	2	1308.65	High	0.001075	0.0003312	2.4
	FALSE	High	QNLEPLFEQYINNLR		FALSE	Bovine	0.00575386	0.00342886	1	4	1	A4FV94	0	1890.97	High	0.001075	0.0005883	2.63
	FALSE	High	DVDAAYMNKVELQAK		FALSE	Bovine	0.00037532	0.00342886	1	5	1	A4FV94	1	1694.84	High	0.001075	1.308e-05	3.49
	FALSE	High	DVDAAYMNKVELQAK	1xDeamidated [Q/N]	FALSE	Bovine	0.000107418	0.00342886	1	5	2	A4FV94	1	1695.83	High	0.001075	2.284e-06	3.48
	FALSE	High	YEELQVTAGR		FALSE	Bovine	0.0329969	0.0053251	1	2	1	A4FV94	0	1165.58	High	0.001627	0.006795	2.39
	FALSE	High	WTLLQEQGTK		FALSE	Bovine	0.0301605	0.0053251	1	2	1	A4FV94	0	1203.64	High	0.001627	0.005986	2.83
	FALSE	High	DVDAAYMNKVELQAK	1xOxidation [M7]	FALSE	Bovine	0.0827017	0.0065819	1	5	1	A4FV94	1	1710.84	High	0.002063	0.02499	1.55
	FALSE	High	DVDAAYMNK		FALSE	Bovine	0.148819	0.0065819	3	9	2	M0QVZ6; A4FV94; A4IFP2	0	1026.46	High	0.002063	0.05832	1.81
	FALSE	High	QNLEPLFEQYINNLRR		FALSE	Bovine	0.0807148	0.0065819	1	4	1	A4FV94	1	2047.07	High	0.002063	0.02414	2.88
	FALSE	High	NKYEDEINK		TRUE	Bovine	0.11458	0.0065819	3	8	1	M0QVZ6; A4FV94; P04264	1	1152.55	High	0.002063	0.0399	1.38
	FALSE	High	SGFSSVSLSR		FALSE	Bovine	0.138233	0.0065819	1	5	1	A4FV94	0	1026.52	High	0.002063	0.05243	1.54
	FALSE	High	KLLEGEECR	1xCarbamidomethyl [C8]	TRUE	Bovine	0.0647958	0.0065819	5	20	1	M0QVZ6; A4FV94; P35908; G3MZ71; A4IFP2	1	1133.56	High	0.002063	0.0177	2.24
	FALSE	High	NKYEDEINKR	1xDeamidated [N1]	TRUE	Bovine	0.165369	0.00784712	3	8	1	M0QVZ6; A4FV94; P04264	2	1309.64	High	0.002492	0.06791	1.1
	FALSE	High	LLEGEECR	1xCarbamidomethyl [C7]	TRUE	Bovine	0.223374	0.00784712	6	21	1	M0QVZ6; A4FV94; P35908; G3MZ71; A4IFP2; A6QNX5	0	1005.47	High	0.002492	0.106	2.05
	FALSE	High	YEDEINKR		TRUE	Bovine	0.18041	0.00784712	7	17	1	M0QVZ6; A0A452DIJ6; A4FV94; G3N0V2; P35908; A4IFP2; P04264	1	1066.52	High	0.002492	0.07739	1.44
	FALSE	High	SLYGLGGSKR		FALSE	Bovine	0.154613	0.00784712	1	5	1	A4FV94	1	1037.57	High	0.002492	0.06154	1.74
FALSE	High	Master Protein	A0A3Q1LSG0	Keratin 42 OS=Bos taurus OX=9913 GN=KRT42 PE=1 SV=1	453	50.3	5.21	FALSE	23	10	2	17	42	Bovine
	Checked	Confidence	Sequence	Modifications	Contaminant	Marked as	Qvality PEP	Qvality q-value	# Protein Groups	# Proteins	# PSMs	Master Protein Accessions	# Missed Cleavages	Theo. MH+ [Da]	Confidence (by Search Engine): Sequest HT	Percolator q-Value (by Search Engine): Sequest HT	Percolator PEP (by Search Engine): Sequest HT	XCorr (by Search Engine): Sequest HT
	FALSE	High	LASYLDKVR		TRUE	Bovine	0.0100733	0.00342886	4	10	2	P13645; A0A3Q1LSG0; A0A140T867; F1MC11	1	1064.61	High	0.001075	0.001288	2.37
	FALSE	High	ILNEMRDQYEK		FALSE	Bovine	0.0025643	0.00342886	3	7	1	A0A3Q1LSG0; A0A140T867; F1MC11	1	1438.7	High	0.001075	0.0001903	2.52
	FALSE	High	ALEEANADLEVK		TRUE	Bovine	0.0113081	0.00342886	2	6	1	A0A3Q1LSG0; F1MC11	0	1301.66	High	0.001075	0.001513	2.69
	FALSE	High	GQVGGDVNVEMDAAPGVDLSR	2xDeamidated [Q2; N8]; 1xOxidation [M11]	FALSE	Bovine	0.00482844	0.00342886	2	4	2	A0A3Q1LSG0; F1MC11	0	2103.95	High	0.001075	0.000462	2.03
	FALSE	High	GQVGGDVNVEMDAAPGVDLSR	1xOxidation [M11]	FALSE	Bovine	0.000105747	0.00342886	2	4	2	A0A3Q1LSG0; F1MC11	0	2101.98	High	0.001075	2.234e-06	4.67
	FALSE	High	GQVGGDVNVEMDAAPGVDLSR	2xDeamidated [Q2; N8]	FALSE	Bovine	0.000382448	0.00342886	2	4	2	A0A3Q1LSG0; F1MC11	0	2087.95	High	0.001075	1.34e-05	3.05
	FALSE	High	VLDELTLAR		FALSE	Bovine	0.0607592	0.0065819	3	8	1	A0A3Q1LSG0; A0A140T867; F1MC11	0	1029.59	High	0.002063	0.01609	2.18
	FALSE	High	TKYETELNLR		FALSE	Bovine	0.122737	0.0065819	2	3	1	A0A3Q1LSG0; F1MC11	1	1266.67	High	0.002063	0.04401	2.01
	FALSE	High	ILNEMRDQYEK	1xOxidation [M5]	FALSE	Bovine	0.108231	0.0065819	3	7	1	A0A3Q1LSG0; A0A140T867; F1MC11	1	1454.69	High	0.002063	0.03676	1.76
	FALSE	High	NHEEEMNALR		FALSE	Bovine	0.159209	0.00784712	1	2	1	A0A3Q1LSG0	0	1242.55	High	0.002492	0.06433	2.13
	FALSE	High	MSVEADINGLRR	1xOxidation [M1]	FALSE	Bovine	0.190552	0.00784712	1	2	1	A0A3Q1LSG0	1	1376.7	High	0.002492	0.08357	2.15
	FALSE	High	LASYLDK		TRUE	Bovine	0.20876	0.00784712	6	13	1	P13645; A0A3Q1LSG0; A0A140T867; G3X7W8; F1MC11; P35527	0	809.44	High	0.002492	0.09598	1.77
	FALSE	High	DAEDWFFSK		FALSE	Bovine	0.156437	0.00784712	3	7	1	A0A3Q1LSG0; A0A140T867; F1MC11	0	1144.49	High	0.002492	0.06258	2.25
FALSE	High	Master Protein	D4QBB4	Globin A1 OS=Bos taurus OX=9913 GN=HBB PE=3 SV=1	145	15.9	7.59	FALSE	68	9	9	14	36.02	Bovine
	Checked	Confidence	Sequence	Modifications	Contaminant	Marked as	Qvality PEP	Qvality q-value	# Protein Groups	# Proteins	# PSMs	Master Protein Accessions	# Missed Cleavages	Theo. MH+ [Da]	Confidence (by Search Engine): Sequest HT	Percolator q-Value (by Search Engine): Sequest HT	Percolator PEP (by Search Engine): Sequest HT	XCorr (by Search Engine): Sequest HT
	FALSE	High	LLGNVLVVVLAR		FALSE	Bovine	0.0011245	0.00342886	1	4	1	D4QBB4	0	1265.83	High	0.001075	6.048e-05	3.16
	FALSE	High	VDEVGGEALGR		FALSE	Bovine	0.014115	0.00342886	1	3	1	D4QBB4	0	1101.55	High	0.001075	0.002068	2.72
	FALSE	High	VVAGVANALAHR		FALSE	Bovine	0.00386569	0.00342886	1	3	2	D4QBB4	0	1177.68	High	0.001075	0.000338	2.63
	FALSE	High	FFESFGDLSTADAVMNNPK		FALSE	Bovine	0.000348114	0.00342886	1	2	1	D4QBB4	0	2089.95	High	0.001075	1.176e-05	3.45
	FALSE	High	GTFAALSELHCDK	1xCarbamidomethyl [C11]	FALSE	Bovine	0.00469425	0.00342886	1	2	2	D4QBB4	0	1448.68	High	0.001075	0.000444	2.55
	FALSE	High	FFESFGDLSTADAVMNNPK	1xOxidation [M15]	FALSE	Bovine	7.39659e-05	0.00342886	1	2	1	D4QBB4	0	2105.95	High	0.001075	1.357e-06	3.41
	FALSE	High	VKVDEVGGEALGR		FALSE	Bovine	0.0525945	0.0053251	1	3	2	D4QBB4	1	1328.72	High	0.001627	0.01313	2.38
	FALSE	High	AAVTAFWGK		FALSE	Bovine	0.124581	0.0065819	1	1	1	D4QBB4	0	950.509	High	0.002063	0.04511	1.75
	FALSE	High	VLDSFSNGMK	1xDeamidated [N7]	FALSE	Bovine	0.0807148	0.0065819	1	2	1	D4QBB4	0	1098.51	High	0.002063	0.02415	1.62
	FALSE	High	VLDSFSNGMK		FALSE	Bovine	0.0844791	0.0065819	1	2	1	D4QBB4	0	1097.53	High	0.002063	0.02574	2
	FALSE	High	LLVVYPWTQR		TRUE	Bovine	0.110863	0.0065819	1	7	1	D4QBB4	0	1274.73	High	0.002063	0.03809	2.27
FALSE	High	Master Protein	A0A140T867	Keratin, type I cytoskeletal 17 OS=Bos taurus OX=9913 GN=KRT17 PE=3 SV=1	441	48.7	5.15	FALSE	23	12	3	15	32.72	Bovine
	Checked	Confidence	Sequence	Modifications	Contaminant	Marked as	Qvality PEP	Qvality q-value	# Protein Groups	# Proteins	# PSMs	Master Protein Accessions	# Missed Cleavages	Theo. MH+ [Da]	Confidence (by Search Engine): Sequest HT	Percolator q-Value (by Search Engine): Sequest HT	Percolator PEP (by Search Engine): Sequest HT	XCorr (by Search Engine): Sequest HT
	FALSE	High	LASYLDKVR		TRUE	Bovine	0.0100733	0.00342886	4	10	2	P13645; A0A3Q1LSG0; A0A140T867; F1MC11	1	1064.61	High	0.001075	0.001288	2.37
	FALSE	High	ILNEMRDQYEK		FALSE	Bovine	0.0025643	0.00342886	3	7	1	A0A3Q1LSG0; A0A140T867; F1MC11	1	1438.7	High	0.001075	0.0001903	2.52
	FALSE	High	EVATNSELVQSGK		FALSE	Bovine	0.00258042	0.00342886	2	5	1	A0A140T867; F1MC11	0	1361.69	High	0.001075	0.0001922	2.53
	FALSE	High	GQVGGEINVEMDAAPGVDLSR	1xOxidation [M11]	FALSE	Bovine	0.000189475	0.00342886	1	3	2	A0A140T867	0	2130.01	High	0.001075	5.027e-06	3.03
	FALSE	High	TRLEQEIATYR		FALSE	Bovine	0.00170083	0.00342886	3	10	1	A0A140T867; G3X7W8; F1MC11	1	1379.73	High	0.001075	0.0001076	3.85
	FALSE	High	VLDELTLAR		FALSE	Bovine	0.0607592	0.0065819	3	8	1	A0A3Q1LSG0; A0A140T867; F1MC11	0	1029.59	High	0.002063	0.01609	2.18
	FALSE	High	LEQEIATYR		FALSE	Bovine	0.0603878	0.0065819	3	14	1	A0A140T867; G3X7W8; F1MC11	0	1122.58	High	0.002063	0.01595	2.09
	FALSE	High	LEQEIATYRR		FALSE	Bovine	0.134995	0.0065819	3	11	1	A0A140T867; G3X7W8; F1MC11	1	1278.68	High	0.002063	0.05058	1.73
	FALSE	High	ILNEMRDQYEK	1xOxidation [M5]	FALSE	Bovine	0.108231	0.0065819	3	7	1	A0A3Q1LSG0; A0A140T867; F1MC11	1	1454.69	High	0.002063	0.03676	1.76
	FALSE	High	TKFETEQALR		FALSE	Bovine	0.171245	0.00784712	1	3	1	A0A140T867	1	1222.64	High	0.002492	0.07169	1.75
	FALSE	High	LASYLDK		TRUE	Bovine	0.20876	0.00784712	6	13	1	P13645; A0A3Q1LSG0; A0A140T867; G3X7W8; F1MC11; P35527	0	809.44	High	0.002492	0.09598	1.77
	FALSE	High	DAEDWFFSK		FALSE	Bovine	0.156437	0.00784712	3	7	1	A0A3Q1LSG0; A0A140T867; F1MC11	0	1144.49	High	0.002492	0.06258	2.25
	FALSE	High	ATMQNLNDR		FALSE	Bovine	0.22088	0.00784712	1	2	1	A0A140T867	0	1062.5	High	0.002492	0.104	1.83
FALSE	High	Master Protein	G3N0V2	Keratin, type II cytoskeletal 1 OS=Bos taurus OX=9913 GN=KRT1 PE=1 SV=2	606	63.1	8.46	FALSE	15	11	2	16	30.71	Bovine
	Checked	Confidence	Sequence	Modifications	Contaminant	Marked as	Qvality PEP	Qvality q-value	# Protein Groups	# Proteins	# PSMs	Master Protein Accessions	# Missed Cleavages	Theo. MH+ [Da]	Confidence (by Search Engine): Sequest HT	Percolator q-Value (by Search Engine): Sequest HT	Percolator PEP (by Search Engine): Sequest HT	XCorr (by Search Engine): Sequest HT
	FALSE	High	SLNNQFASFIDKVR		TRUE	Bovine	0.000776781	0.00342886	2	2	2	G3N0V2; P04264	1	1638.86	High	0.001075	3.606e-05	3.61
	FALSE	High	LALDVEIATYR		TRUE	Bovine	0.00427326	0.00342886	5	20	1	M0QVZ6; A0A452DIJ6; A4FV94; G3N0V2; P35908	0	1263.69	High	0.001075	0.0003897	2.75
	FALSE	High	KYEDEINKR		TRUE	Bovine	0.00356331	0.00342886	2	4	2	G3N0V2; P35908	2	1194.61	High	0.001075	0.0003014	2.7
	FALSE	High	LLRDYQELMNTK		TRUE	Bovine	0.0150709	0.00342886	2	2	2	G3N0V2; P04264	1	1523.79	High	0.001075	0.002264	3.57
	FALSE	High	SLNNQFASFIDK		TRUE	Bovine	0.0364333	0.0053251	2	2	1	G3N0V2; P04264	0	1383.69	High	0.001627	0.007829	2.06
	FALSE	High	AEAEALYQTK		FALSE	Bovine	0.0591053	0.0053251	1	7	1	G3N0V2	0	1123.56	High	0.001627	0.01549	1.81
	FALSE	High	FLEQQNQVLQTK		TRUE	Bovine	0.0183417	0.0053251	5	7	3	A0A3Q1MJW4; G3N0V2; P35908; G3MZ71; P04264	0	1475.79	High	0.001627	0.002979	2.59
	FALSE	High	DYQELMNTK	1xOxidation [M6]	TRUE	Bovine	0.139465	0.0065819	2	2	1	G3N0V2; P04264	0	1157.51	High	0.002063	0.05301	1.58
	FALSE	High	TLLEGEESR		TRUE	Bovine	0.116308	0.0065819	2	2	1	G3N0V2; P04264	0	1033.52	High	0.002063	0.04079	1.85
	FALSE	High	YEDEINKR		TRUE	Bovine	0.18041	0.00784712	7	17	1	M0QVZ6; A0A452DIJ6; A4FV94; G3N0V2; P35908; A4IFP2; P04264	1	1066.52	High	0.002492	0.07739	1.44
	FALSE	High	FLEQQNQVLQTKWELLQQINTSTR	3xDeamidated [Q10; Q17; Q18]	FALSE	Bovine	0.156896	0.00784712	1	1	1	G3N0V2	1	2948.5	High	0.002492	0.06309	1.53
FALSE	High	Master Protein	Q861V5	Peptidyl-prolyl cis-trans isomerase (Fragment) OS=Bos taurus OX=9913 PE=2 SV=1	155	16.9	8.29	FALSE	44	6	2	9	21.79	Bovine
	Checked	Confidence	Sequence	Modifications	Contaminant	Marked as	Qvality PEP	Qvality q-value	# Protein Groups	# Proteins	# PSMs	Master Protein Accessions	# Missed Cleavages	Theo. MH+ [Da]	Confidence (by Search Engine): Sequest HT	Percolator q-Value (by Search Engine): Sequest HT	Percolator PEP (by Search Engine): Sequest HT	XCorr (by Search Engine): Sequest HT
	FALSE	High	SIYGEKFDDENFILK		FALSE	Bovine	0.000848051	0.00342886	1	7	1	Q861V5	1	1817.9	High	0.001075	4.075e-05	1.94
	FALSE	High	HTGPGILSMANAGPNTNGSQFFICTAK	1xCarbamidomethyl [C24]; 1xDeamidated [N17]; 1xOxidation [M9]	TRUE	Bovine	7.97468e-05	0.00342886	2	5	1	Q861V5; P62937	0	2808.31	High	0.001075	1.505e-06	4.69
	FALSE	High	HTGPGILSMANAGPNTNGSQFFICTAK	1xCarbamidomethyl [C24]; 1xDeamidated [N17]	TRUE	Bovine	0.000558897	0.00342886	2	5	1	Q861V5; P62937	0	2792.31	High	0.001075	2.275e-05	2.82
	FALSE	High	VSFELFADKVPK		TRUE	Bovine	0.000858753	0.00342886	2	6	2	Q861V5; P62937	1	1379.76	High	0.001075	4.141e-05	3.81
	FALSE	High	IIPGFMCQGGDFTR	1xCarbamidomethyl [C7]	TRUE	Bovine	0.0473683	0.0053251	2	5	1	Q861V5; P62937	0	1598.75	High	0.001627	0.01131	1.77
	FALSE	High	IIPGFMCQGGDFTR	1xCarbamidomethyl [C7]; 1xOxidation [M6]	TRUE	Bovine	0.0230922	0.0053251	2	5	1	Q861V5; P62937	0	1614.74	High	0.001627	0.004115	1.48
	FALSE	High	FDDENFILK		FALSE	Bovine	0.0373462	0.0053251	1	11	1	Q861V5	0	1140.56	High	0.001627	0.008093	2.03
	FALSE	High	VSFELFADK		TRUE	Bovine	0.0705864	0.0065819	2	6	1	Q861V5; P62937	0	1055.54	High	0.002063	0.01996	2.01
FALSE	High	Master Protein	E1BKT9	Desmoplakin OS=Bos taurus OX=9913 GN=DSP PE=1 SV=2	2889	332.2	6.84	FALSE	5	9	9	10	20.74	Bovine
	Checked	Confidence	Sequence	Modifications	Contaminant	Marked as	Qvality PEP	Qvality q-value	# Protein Groups	# Proteins	# PSMs	Master Protein Accessions	# Missed Cleavages	Theo. MH+ [Da]	Confidence (by Search Engine): Sequest HT	Percolator q-Value (by Search Engine): Sequest HT	Percolator PEP (by Search Engine): Sequest HT	XCorr (by Search Engine): Sequest HT
	FALSE	High	IGLVRPGTALELLEAQAATGFIVDPVSNLR		FALSE	Bovine	3.64147e-05	0.00342886	1	2	2	E1BKT9	0	3120.74	High	0.001075	5.044e-07	2.96
	FALSE	High	LTYEIEDEKR		FALSE	Bovine	0.0125751	0.00342886	1	1	1	E1BKT9	1	1295.65	High	0.001075	0.001754	1.62
	FALSE	High	GYFNEELSEILSDPSDDTK		FALSE	Bovine	0.0075311	0.00342886	1	2	1	E1BKT9	0	2158.97	High	0.001075	0.0008571	2.2
	FALSE	High	TLELQGLINDLQR		FALSE	Bovine	0.0115581	0.00342886	1	1	1	E1BKT9	0	1512.84	High	0.001075	0.001565	2.61
	FALSE	High	GFFDPNTEENLTYLQLK		FALSE	Bovine	0.00314359	0.00342886	1	2	1	E1BKT9	0	2028.99	High	0.001075	0.0002539	2.34
	FALSE	High	LPVEEAYKR		FALSE	Bovine	0.0258256	0.0053251	1	2	1	E1BKT9	1	1104.6	High	0.001627	0.004811	2.18
	FALSE	High	LLQLQEQMR		FALSE	Bovine	0.0549071	0.0053251	1	2	1	E1BKT9	0	1158.63	High	0.001627	0.01398	2.16
	FALSE	High	AELIVQPELK		FALSE	Bovine	0.044262	0.0053251	1	2	1	E1BKT9	0	1139.67	High	0.001627	0.01031	2.71
	FALSE	High	ALLQAILQTEDMLK	1xOxidation [M12]	FALSE	Bovine	0.0712358	0.0065819	1	2	1	E1BKT9	0	1602.88	High	0.002063	0.02021	1.96
FALSE	High	Master Protein	P02769	Serum albumin OS=Bos taurus GN=ALB PE=1 SV=4	607	69.2	6.18	FALSE	19	8	7	9	20.47	Bovine
	Checked	Confidence	Sequence	Modifications	Contaminant	Marked as	Qvality PEP	Qvality q-value	# Protein Groups	# Proteins	# PSMs	Master Protein Accessions	# Missed Cleavages	Theo. MH+ [Da]	Confidence (by Search Engine): Sequest HT	Percolator q-Value (by Search Engine): Sequest HT	Percolator PEP (by Search Engine): Sequest HT	XCorr (by Search Engine): Sequest HT
	FALSE	High	LFTFHADICTLPDTEK	1xCarbamidomethyl [C9]	FALSE	Bovine	3.30417e-05	0.00342886	1	4	1	P02769	0	1907.92	High	0.001075	4.414e-07	3.49
	FALSE	High	LGEYGFQNALIVR		FALSE	Bovine	0.00194013	0.00342886	1	3	1	P02769	0	1479.8	High	0.001075	0.000129	3.42
	FALSE	High	KVPQVSTPTLVEVSR		TRUE	Bovine	0.000203644	0.00342886	2	5	2	P02769; P02768	1	1639.94	High	0.001075	5.567e-06	4.05
	FALSE	High	MPCTEDYLSLILNR	1xCarbamidomethyl [C3]; 1xOxidation [M1]	FALSE	Bovine	0.00725356	0.00342886	1	3	1	P02769	0	1740.83	High	0.001075	0.000813	2.01
	FALSE	High	TVMENFVAFVDK		FALSE	Bovine	0.0075311	0.00342886	1	2	1	P02769	0	1399.69	High	0.001075	0.0008566	1.76
	FALSE	High	YICDNQDTISSK	1xCarbamidomethyl [C3]	FALSE	Bovine	0.0245733	0.0053251	1	4	1	P02769	0	1443.64	High	0.001627	0.004493	2.05
	FALSE	High	RHPEYAVSVLLR		FALSE	Bovine	0.0336159	0.0053251	1	4	1	P02769	1	1439.81	High	0.001627	0.006991	1.7
	FALSE	High	DAIPENLPPLTADFAEDKDVCK	1xCarbamidomethyl [C21]	FALSE	Bovine	0.168284	0.00784712	1	4	1	P02769	1	2458.18	High	0.002492	0.06987	1.27
FALSE	High	Master Protein	G3MZ71	Keratin 2 OS=Bos taurus OX=9913 GN=KRT2 PE=1 SV=2	619	64.4	8.56	FALSE	5	5	2	8	17.79	Bovine
	Checked	Confidence	Sequence	Modifications	Contaminant	Marked as	Qvality PEP	Qvality q-value	# Protein Groups	# Proteins	# PSMs	Master Protein Accessions	# Missed Cleavages	Theo. MH+ [Da]	Confidence (by Search Engine): Sequest HT	Percolator q-Value (by Search Engine): Sequest HT	Percolator PEP (by Search Engine): Sequest HT	XCorr (by Search Engine): Sequest HT
	FALSE	High	TAAENEFVTLKK		FALSE	Bovine	0.0123417	0.00342886	1	3	2	G3MZ71	1	1350.73	High	0.001075	0.00171	3.13
	FALSE	High	TAAENEFVTLK		FALSE	Bovine	0.0530819	0.0053251	1	3	1	G3MZ71	0	1222.63	High	0.001627	0.01331	2.73
	FALSE	High	FLEQQNQVLQTK		TRUE	Bovine	0.0183417	0.0053251	5	7	3	A0A3Q1MJW4; G3N0V2; P35908; G3MZ71; P04264	0	1475.79	High	0.001627	0.002979	2.59
	FALSE	High	KLLEGEECR	1xCarbamidomethyl [C8]	TRUE	Bovine	0.0647958	0.0065819	5	20	1	M0QVZ6; A4FV94; P35908; G3MZ71; A4IFP2	1	1133.56	High	0.002063	0.0177	2.24
	FALSE	High	LLEGEECR	1xCarbamidomethyl [C7]	TRUE	Bovine	0.223374	0.00784712	6	21	1	M0QVZ6; A4FV94; P35908; G3MZ71; A4IFP2; A6QNX5	0	1005.47	High	0.002492	0.106	2.05
FALSE	High	Master Protein	A0A3Q1M1M7	Junction plakoglobin OS=Bos taurus OX=9913 GN=JUP PE=1 SV=1	741	81.3	6.38	FALSE	14	8	8	8	17.79	Bovine
	Checked	Confidence	Sequence	Modifications	Contaminant	Marked as	Qvality PEP	Qvality q-value	# Protein Groups	# Proteins	# PSMs	Master Protein Accessions	# Missed Cleavages	Theo. MH+ [Da]	Confidence (by Search Engine): Sequest HT	Percolator q-Value (by Search Engine): Sequest HT	Percolator PEP (by Search Engine): Sequest HT	XCorr (by Search Engine): Sequest HT
	FALSE	High	LLNDEDPVVVTK		FALSE	Bovine	0.00504484	0.00342886	1	2	1	A0A3Q1M1M7	0	1341.73	High	0.001075	0.0004911	2.56
	FALSE	High	VSVELTNSLFK		FALSE	Bovine	0.00917148	0.00342886	1	2	1	A0A3Q1M1M7	0	1236.68	High	0.001075	0.001131	2.03
	FALSE	High	ALMGSPQLVAAVVR	1xOxidation [M3]	FALSE	Bovine	0.00239346	0.00342886	1	2	1	A0A3Q1M1M7	0	1427.8	High	0.001075	0.0001729	1.94
	FALSE	High	TLVTQNSGVEALIHAILR		FALSE	Bovine	5.33839e-05	0.00342886	1	2	1	A0A3Q1M1M7	0	1935.1	High	0.001075	8.587e-07	3.05
	FALSE	High	ISEDKNPDYR		FALSE	Bovine	0.0392402	0.0053251	1	2	1	A0A3Q1M1M7	1	1236.59	High	0.001627	0.008701	1.96
	FALSE	High	LVQLLVK		FALSE	Bovine	0.100992	0.0065819	1	2	1	A0A3Q1M1M7	0	812.56	High	0.002063	0.03328	1.78
	FALSE	High	SAIVHLINYQDDAELATR		FALSE	Bovine	0.072774	0.0065819	1	2	1	A0A3Q1M1M7	0	2029.03	High	0.002063	0.02083	2.54
	FALSE	High	LLNQPNQWPLVK		FALSE	Bovine	0.105977	0.0065819	1	2	1	A0A3Q1M1M7	0	1449.82	High	0.002063	0.03569	1.93
FALSE	High	Master Protein	A0A452DIJ6	Keratin, type II cytoskeletal 79 OS=Bos taurus OX=9913 GN=KRT79 PE=3 SV=1	530	57.3	7.78	FALSE	10	6	3	8	16.28	Bovine
	Checked	Confidence	Sequence	Modifications	Contaminant	Marked as	Qvality PEP	Qvality q-value	# Protein Groups	# Proteins	# PSMs	Master Protein Accessions	# Missed Cleavages	Theo. MH+ [Da]	Confidence (by Search Engine): Sequest HT	Percolator q-Value (by Search Engine): Sequest HT	Percolator PEP (by Search Engine): Sequest HT	XCorr (by Search Engine): Sequest HT
	FALSE	High	LALDVEIATYR		TRUE	Bovine	0.00427326	0.00342886	5	20	1	M0QVZ6; A0A452DIJ6; A4FV94; G3N0V2; P35908	0	1263.69	High	0.001075	0.0003897	2.75
	FALSE	High	NLDLDSIIAEVK		TRUE	Bovine	0.00509245	0.00342886	3	7	3	A0A452DIJ6; A4FV94; P35908	0	1329.73	High	0.001075	0.0004973	2.22
	FALSE	High	AEAESWYQTK		FALSE	Bovine	0.0360967	0.0053251	1	4	1	A0A452DIJ6	0	1212.55	High	0.001627	0.007733	2.42
	FALSE	High	SRAEAESWYQTK		FALSE	Bovine	0.12421	0.0065819	1	4	1	A0A452DIJ6	1	1455.69	High	0.002063	0.04483	1.78
	FALSE	High	AQYEQIAQR	1xDeamidated [Q5]	FALSE	Bovine	0.178853	0.00784712	1	2	1	A0A452DIJ6	0	1107.54	High	0.002492	0.07642	1.9
	FALSE	High	YEDEINKR		TRUE	Bovine	0.18041	0.00784712	7	17	1	M0QVZ6; A0A452DIJ6; A4FV94; G3N0V2; P35908; A4IFP2; P04264	1	1066.52	High	0.002492	0.07739	1.44
FALSE	High	Master Protein	Q3T0Q4	Nucleoside diphosphate kinase B OS=Bos taurus OX=9913 GN=NME2 PE=1 SV=1	152	17.3	7.97	FALSE	51	6	6	7	15.11	Bovine
	Checked	Confidence	Sequence	Modifications	Contaminant	Marked as	Qvality PEP	Qvality q-value	# Protein Groups	# Proteins	# PSMs	Master Protein Accessions	# Missed Cleavages	Theo. MH+ [Da]	Confidence (by Search Engine): Sequest HT	Percolator q-Value (by Search Engine): Sequest HT	Percolator PEP (by Search Engine): Sequest HT	XCorr (by Search Engine): Sequest HT
	FALSE	High	VMLGETNPADSKPGTIR		FALSE	Bovine	0.00049457	0.00342886	1	4	1	Q3T0Q4	0	1785.92	High	0.001075	1.922e-05	3.42
	FALSE	High	TFIAIKPDGVQR		FALSE	Bovine	0.00118605	0.00342886	1	5	2	Q3T0Q4	0	1344.76	High	0.001075	6.498e-05	2.32
	FALSE	High	FLQASEELLK		FALSE	Bovine	0.0554155	0.0053251	1	1	1	Q3T0Q4	0	1177.65	High	0.001627	0.01413	2.08
	FALSE	High	GDFCIQVGR	1xCarbamidomethyl [C4]	FALSE	Bovine	0.151024	0.0065819	1	4	1	Q3T0Q4	0	1051.5	High	0.002063	0.05962	1.73
	FALSE	High	YMNSGPVVAMVWEGLNVVK		FALSE	Bovine	0.121642	0.0065819	1	1	1	Q3T0Q4	0	2093.06	High	0.002063	0.04355	1.57
	FALSE	High	DRPFFPGLVK		FALSE	Bovine	0.177821	0.00784712	1	1	1	Q3T0Q4	0	1175.66	High	0.002492	0.0755	2.65
FALSE	High	Master Protein	A0A452DHW7	Beta-casein OS=Bos taurus OX=9913 GN=CSN2 PE=1 SV=1	259	29.2	6.64	FALSE	14	3	3	6	14.38	Bovine
	Checked	Confidence	Sequence	Modifications	Contaminant	Marked as	Qvality PEP	Qvality q-value	# Protein Groups	# Proteins	# PSMs	Master Protein Accessions	# Missed Cleavages	Theo. MH+ [Da]	Confidence (by Search Engine): Sequest HT	Percolator q-Value (by Search Engine): Sequest HT	Percolator PEP (by Search Engine): Sequest HT	XCorr (by Search Engine): Sequest HT
	FALSE	High	DMPIQAFLLYQEPVLGPVR		TRUE	Bovine	0.000215468	0.00342886	1	3	2	A0A452DHW7	0	2186.17	High	0.001075	6.014e-06	2.66
	FALSE	High	DMPIQAFLLYQEPVLGPVR	1xOxidation [M2]	TRUE	Bovine	3.94272e-06	0.00342886	1	3	2	A0A452DHW7	0	2202.16	High	0.001075	2.272e-08	3.35
	FALSE	High	YPVEPFTER		FALSE	Bovine	0.0225248	0.0053251	1	1	1	A0A452DHW7	0	1137.56	High	0.001627	0.003985	2.2
	FALSE	High	VLPVPQK		TRUE	Bovine	0.229072	0.00784712	1	6	1	A0A452DHW7	0	780.498	High	0.002492	0.1098	0.92
FALSE	High	Master Protein	A4IFP2	KRT4 protein OS=Bos taurus OX=9913 GN=KRT4 PE=2 SV=1	549	58	7.55	FALSE	8	6	1	7	12.98	Bovine
	Checked	Confidence	Sequence	Modifications	Contaminant	Marked as	Qvality PEP	Qvality q-value	# Protein Groups	# Proteins	# PSMs	Master Protein Accessions	# Missed Cleavages	Theo. MH+ [Da]	Confidence (by Search Engine): Sequest HT	Percolator q-Value (by Search Engine): Sequest HT	Percolator PEP (by Search Engine): Sequest HT	XCorr (by Search Engine): Sequest HT
	FALSE	High	NLDLDSIIAEVR		FALSE	Bovine	0.00580816	0.00342886	1	1	1	A4IFP2	0	1357.73	High	0.001075	0.000598	1.9
	FALSE	High	DVDAAYMNKVELEAK		FALSE	Bovine	0.00392672	0.00342886	2	4	1	M0QVZ6; A4IFP2	1	1695.83	High	0.001075	0.0003451	3.03
	FALSE	High	DVDAAYMNK		FALSE	Bovine	0.148819	0.0065819	3	9	2	M0QVZ6; A4FV94; A4IFP2	0	1026.46	High	0.002063	0.05832	1.81
	FALSE	High	KLLEGEECR	1xCarbamidomethyl [C8]	TRUE	Bovine	0.0647958	0.0065819	5	20	1	M0QVZ6; A4FV94; P35908; G3MZ71; A4IFP2	1	1133.56	High	0.002063	0.0177	2.24
	FALSE	High	LLEGEECR	1xCarbamidomethyl [C7]	TRUE	Bovine	0.223374	0.00784712	6	21	1	M0QVZ6; A4FV94; P35908; G3MZ71; A4IFP2; A6QNX5	0	1005.47	High	0.002492	0.106	2.05
	FALSE	High	YEDEINKR		TRUE	Bovine	0.18041	0.00784712	7	17	1	M0QVZ6; A0A452DIJ6; A4FV94; G3N0V2; P35908; A4IFP2; P04264	1	1066.52	High	0.002492	0.07739	1.44
FALSE	High	Master Protein	Q5E956	Triosephosphate isomerase OS=Bos taurus OX=9913 GN=TPI1 PE=2 SV=3	249	26.7	6.92	FALSE	20	4	4	5	12.67	Bovine
	Checked	Confidence	Sequence	Modifications	Contaminant	Marked as	Qvality PEP	Qvality q-value	# Protein Groups	# Proteins	# PSMs	Master Protein Accessions	# Missed Cleavages	Theo. MH+ [Da]	Confidence (by Search Engine): Sequest HT	Percolator q-Value (by Search Engine): Sequest HT	Percolator PEP (by Search Engine): Sequest HT	XCorr (by Search Engine): Sequest HT
	FALSE	High	IAVAAQNCYK	1xCarbamidomethyl [C8]	FALSE	Bovine	0.0172335	0.00342886	1	2	1	Q5E956	0	1137.57	High	0.001075	0.00273	2.08
	FALSE	High	HVFGESDELIGQK		FALSE	Bovine	0.00222004	0.00342886	1	2	1	Q5E956	0	1458.72	High	0.001075	0.0001562	2.54
	FALSE	High	NNLGELINTLNAAK		FALSE	Bovine	0.00420686	0.00342886	1	2	1	Q5E956	0	1484.81	High	0.001075	0.0003806	2.48
	FALSE	High	DLGATWVVLGHSER		FALSE	Bovine	0.00213141	0.00342886	1	2	2	Q5E956	0	1539.79	High	0.001075	0.0001472	2.35
FALSE	High	Master Protein	P60712	Actin, cytoplasmic 1 OS=Bos taurus OX=9913 GN=ACTB PE=1 SV=1	375	41.7	5.48	FALSE	15	4	4	6	11.6	Bovine
	Checked	Confidence	Sequence	Modifications	Contaminant	Marked as	Qvality PEP	Qvality q-value	# Protein Groups	# Proteins	# PSMs	Master Protein Accessions	# Missed Cleavages	Theo. MH+ [Da]	Confidence (by Search Engine): Sequest HT	Percolator q-Value (by Search Engine): Sequest HT	Percolator PEP (by Search Engine): Sequest HT	XCorr (by Search Engine): Sequest HT
	FALSE	High	SYELPDGQVITIGNER		FALSE	Bovine	0.00612564	0.00342886	1	14	1	P60712	0	1790.89	High	0.001075	0.0006443	2.1
	FALSE	High	VAPEEHPVLLTEAPLNPK		FALSE	Bovine	0.00772198	0.00342886	1	3	2	P60712	0	1954.06	High	0.001075	0.0008891	2.84
	FALSE	High	SYELPDGQVITIGNER	1xDeamidated [Q8]	FALSE	Bovine	0.0413562	0.0053251	1	14	1	P60712	0	1791.88	High	0.001627	0.009371	2.25
	FALSE	High	AVFPSIVGRPR		FALSE	Bovine	0.0448115	0.0053251	1	12	1	P60712	0	1198.71	High	0.001627	0.01049	1.4
	FALSE	High	GYSFTTTAER		FALSE	Bovine	0.0773483	0.0065819	1	5	1	P60712	0	1132.53	High	0.002063	0.02277	2.09
FALSE	High	Master Protein	P02754	Beta-lactoglobulin OS=Bos taurus OX=9913 GN=LGB PE=1 SV=3	178	19.9	5.02	FALSE	29	4	4	5	10.39	Bovine
	Checked	Confidence	Sequence	Modifications	Contaminant	Marked as	Qvality PEP	Qvality q-value	# Protein Groups	# Proteins	# PSMs	Master Protein Accessions	# Missed Cleavages	Theo. MH+ [Da]	Confidence (by Search Engine): Sequest HT	Percolator q-Value (by Search Engine): Sequest HT	Percolator PEP (by Search Engine): Sequest HT	XCorr (by Search Engine): Sequest HT
	FALSE	High	VYVEELKPTPEGDLEILLQK		FALSE	Bovine	0.00160752	0.00342886	1	4	1	P02754	0	2313.26	High	0.001075	9.942e-05	2.52
	FALSE	High	TPEVDDEALEKFDK		FALSE	Bovine	0.000212116	0.00342886	1	4	2	P02754	1	1635.77	High	0.001075	5.902e-06	2.69
	FALSE	High	VLVLDTDYKK		FALSE	Bovine	0.10726	0.0065819	1	10	1	P02754	1	1193.68	High	0.002063	0.03626	1.66
	FALSE	High	IDALNENK		FALSE	Bovine	0.175774	0.00784712	1	4	1	P02754	0	916.473	High	0.002492	0.07425	1.76
FALSE	High	Master Protein	P10096	Glyceraldehyde-3-phosphate dehydrogenase OS=Bos taurus OX=9913 GN=GAPDH PE=1 SV=4	333	35.8	8.35	FALSE	15	4	4	4	9.94	Bovine
	Checked	Confidence	Sequence	Modifications	Contaminant	Marked as	Qvality PEP	Qvality q-value	# Protein Groups	# Proteins	# PSMs	Master Protein Accessions	# Missed Cleavages	Theo. MH+ [Da]	Confidence (by Search Engine): Sequest HT	Percolator q-Value (by Search Engine): Sequest HT	Percolator PEP (by Search Engine): Sequest HT	XCorr (by Search Engine): Sequest HT
	FALSE	High	LISWYDNEFGYSNR		FALSE	Bovine	0.00346424	0.00342886	1	2	1	P10096	0	1763.8	High	0.001075	0.0002898	2.69
	FALSE	High	VPTPNVSVVDLTCR	1xCarbamidomethyl [C13]	FALSE	Bovine	0.00390219	0.00342886	1	5	1	P10096	0	1556.81	High	0.001075	0.0003433	2.59
	FALSE	High	GAAQNIIPASTGAAK		FALSE	Bovine	0.00372307	0.00342886	1	4	1	P10096	0	1369.74	High	0.001075	0.0003205	2.97
	FALSE	High	VGVNGFGR		FALSE	Bovine	0.0897625	0.0065819	1	4	1	P10096	0	805.432	High	0.002063	0.02816	1.7
FALSE	High	Master Protein	Q148F1	Cofilin-2 OS=Bos taurus OX=9913 GN=CFL2 PE=2 SV=1	166	18.7	7.88	FALSE	52	6	6	8	9.93	Bovine
	Checked	Confidence	Sequence	Modifications	Contaminant	Marked as	Qvality PEP	Qvality q-value	# Protein Groups	# Proteins	# PSMs	Master Protein Accessions	# Missed Cleavages	Theo. MH+ [Da]	Confidence (by Search Engine): Sequest HT	Percolator q-Value (by Search Engine): Sequest HT	Percolator PEP (by Search Engine): Sequest HT	XCorr (by Search Engine): Sequest HT
	FALSE	High	KEDLVFIFWAPESAPLK		FALSE	Bovine	0.000250463	0.00342886	1	1	2	Q148F1	1	1990.07	High	0.001075	7.446e-06	3.13
	FALSE	High	QILVGDIGDTVEDPYTSFVK		FALSE	Bovine	0.00193406	0.00342886	1	1	1	Q148F1	0	2196.11	High	0.001075	0.0001285	2.85
	FALSE	High	YALYDATYETK		FALSE	Bovine	0.0178902	0.00342886	1	2	1	Q148F1	0	1337.63	High	0.001075	0.002878	2.17
	FALSE	High	HEWQVNGLDDIKDR		FALSE	Bovine	0.0337202	0.0053251	1	1	1	Q148F1	1	1724.84	High	0.001627	0.007028	1.74
	FALSE	High	LGGNVVVSLEGKPL		FALSE	Bovine	0.0537386	0.0053251	1	1	1	Q148F1	0	1381.8	High	0.001627	0.01352	1.79
	FALSE	High	AVLFCLSDDKR	1xCarbamidomethyl [C5]	FALSE	Bovine	0.0210348	0.0053251	1	1	2	Q148F1	1	1323.67	High	0.001627	0.003607	1.8
FALSE	High	Master Protein	G3X7W8	Keratin 16 OS=Bos taurus OX=9913 GN=KRT16 PE=3 SV=2	465	51.1	5.01	FALSE	10	6	2	6	9.42	Bovine
	Checked	Confidence	Sequence	Modifications	Contaminant	Marked as	Qvality PEP	Qvality q-value	# Protein Groups	# Proteins	# PSMs	Master Protein Accessions	# Missed Cleavages	Theo. MH+ [Da]	Confidence (by Search Engine): Sequest HT	Percolator q-Value (by Search Engine): Sequest HT	Percolator PEP (by Search Engine): Sequest HT	XCorr (by Search Engine): Sequest HT
	FALSE	High	TRLEQEIATYR		FALSE	Bovine	0.00170083	0.00342886	3	10	1	A0A140T867; G3X7W8; F1MC11	1	1379.73	High	0.001075	0.0001076	3.85
	FALSE	High	LEQEIATYR		FALSE	Bovine	0.0603878	0.0065819	3	14	1	A0A140T867; G3X7W8; F1MC11	0	1122.58	High	0.002063	0.01595	2.09
	FALSE	High	LEQEIATYRR		FALSE	Bovine	0.134995	0.0065819	3	11	1	A0A140T867; G3X7W8; F1MC11	1	1278.68	High	0.002063	0.05058	1.73
	FALSE	High	NHEEEMLALR		FALSE	Bovine	0.18356	0.00784712	1	1	1	G3X7W8	0	1241.59	High	0.002492	0.07923	1.7
	FALSE	High	TDLEMQIEGLKEELAYLKK	1xOxidation [M5]	FALSE	Bovine	0.166336	0.00784712	1	2	1	G3X7W8	2	2267.18	High	0.002492	0.06862	1.61
	FALSE	High	LASYLDK		TRUE	Bovine	0.20876	0.00784712	6	13	1	P13645; A0A3Q1LSG0; A0A140T867; G3X7W8; F1MC11; P35527	0	809.44	High	0.002492	0.09598	1.77
FALSE	High	Master Protein	P01966	Hemoglobin subunit alpha OS=Bos taurus OX=9913 GN=HBA PE=1 SV=2	142	15.2	8.44	FALSE	33	3	3	4	8.06	Bovine
	Checked	Confidence	Sequence	Modifications	Contaminant	Marked as	Qvality PEP	Qvality q-value	# Protein Groups	# Proteins	# PSMs	Master Protein Accessions	# Missed Cleavages	Theo. MH+ [Da]	Confidence (by Search Engine): Sequest HT	Percolator q-Value (by Search Engine): Sequest HT	Percolator PEP (by Search Engine): Sequest HT	XCorr (by Search Engine): Sequest HT
	FALSE	High	TYFPHFDLSHGSAQVK		TRUE	Bovine	0.0090292	0.00342886	1	3	1	P01966	0	1833.89	High	0.001075	0.001106	2.29
	FALSE	High	AVEHLDDLPGALSELSDLHAHK		FALSE	Bovine	8.67922e-05	0.00342886	1	2	2	P01966	0	2367.19	High	0.001075	1.694e-06	4.03
	FALSE	High	MFLSFPTTK	1xOxidation [M1]	TRUE	Bovine	0.100083	0.0065819	1	3	1	P01966	0	1087.55	High	0.002063	0.03287	1.74
FALSE	High	Master Protein	G3X7H1	Caspase 14 OS=Bos taurus OX=9913 GN=CASP14 PE=1 SV=1	246	28	4.96	FALSE	6	2	2	3	7.98	Bovine
	Checked	Confidence	Sequence	Modifications	Contaminant	Marked as	Qvality PEP	Qvality q-value	# Protein Groups	# Proteins	# PSMs	Master Protein Accessions	# Missed Cleavages	Theo. MH+ [Da]	Confidence (by Search Engine): Sequest HT	Percolator q-Value (by Search Engine): Sequest HT	Percolator PEP (by Search Engine): Sequest HT	XCorr (by Search Engine): Sequest HT
	FALSE	High	RDPTAQQFQEELEK	1xDeamidated [Q6]	FALSE	Bovine	0.000937543	0.00342886	1	1	2	G3X7H1	1	1719.82	High	0.001075	4.681e-05	2.96
	FALSE	High	DPTAQQFQEELEK	1xDeamidated [Q8]	FALSE	Bovine	0.00626135	0.00342886	1	1	1	G3X7H1	0	1563.72	High	0.001075	0.0006627	2.09
FALSE	High	Master Protein	A0A3Q1MJW4	Keratin 77 OS=Bos taurus OX=9913 GN=KRT77 PE=1 SV=1	561	59.3	7.77	FALSE	4	2	1	4	7.58	Bovine
	Checked	Confidence	Sequence	Modifications	Contaminant	Marked as	Qvality PEP	Qvality q-value	# Protein Groups	# Proteins	# PSMs	Master Protein Accessions	# Missed Cleavages	Theo. MH+ [Da]	Confidence (by Search Engine): Sequest HT	Percolator q-Value (by Search Engine): Sequest HT	Percolator PEP (by Search Engine): Sequest HT	XCorr (by Search Engine): Sequest HT
	FALSE	High	SKDEAEALYQTK		FALSE	Bovine	0.00220617	0.00342886	1	3	1	A0A3Q1MJW4	1	1382.68	High	0.001075	0.0001546	2.82
	FALSE	High	FLEQQNQVLQTK		TRUE	Bovine	0.0183417	0.0053251	5	7	3	A0A3Q1MJW4; G3N0V2; P35908; G3MZ71; P04264	0	1475.79	High	0.001627	0.002979	2.59
FALSE	High	Master Protein	A0A3Q1MQS4	PDZ and LIM domain protein 3 OS=Bos taurus OX=9913 GN=PDLIM3 PE=1 SV=1	364	39.3	7.02	FALSE	21	4	4	4	5.41	Bovine
	Checked	Confidence	Sequence	Modifications	Contaminant	Marked as	Qvality PEP	Qvality q-value	# Protein Groups	# Proteins	# PSMs	Master Protein Accessions	# Missed Cleavages	Theo. MH+ [Da]	Confidence (by Search Engine): Sequest HT	Percolator q-Value (by Search Engine): Sequest HT	Percolator PEP (by Search Engine): Sequest HT	XCorr (by Search Engine): Sequest HT
	FALSE	High	LSGGIDFNQPLVITR		FALSE	Bovine	5.25535e-05	0.00342886	1	3	1	A0A3Q1MQS4	0	1629.9	High	0.001075	8.399e-07	3.39
	FALSE	High	INLESEPQDVNYFEHK		FALSE	Bovine	0.0069644	0.00342886	1	2	1	A0A3Q1MQS4	0	1961.92	High	0.001075	0.0007696	2
	FALSE	High	AAAANLCPGDVILAIDGFGTESMTHADAQDR	1xCarbamidomethyl [C7]	FALSE	Bovine	0.0294214	0.0053251	1	3	1	A0A3Q1MQS4	0	3187.48	High	0.001627	0.005794	2.02
	FALSE	High	SSGCSTPSGVDGGSGR	1xCarbamidomethyl [C4]	FALSE	Bovine	0.148382	0.0065819	1	1	1	A0A3Q1MQS4	0	1467.61	High	0.002063	0.05814	1.05
FALSE	High	Master Protein	A0A3Q1N666	Histone H4 OS=Bos taurus OX=9913 PE=3 SV=1	101	11.4	11.05	FALSE	22	2	2	2	5.33	Bovine
	Checked	Confidence	Sequence	Modifications	Contaminant	Marked as	Qvality PEP	Qvality q-value	# Protein Groups	# Proteins	# PSMs	Master Protein Accessions	# Missed Cleavages	Theo. MH+ [Da]	Confidence (by Search Engine): Sequest HT	Percolator q-Value (by Search Engine): Sequest HT	Percolator PEP (by Search Engine): Sequest HT	XCorr (by Search Engine): Sequest HT
	FALSE	High	DNIQGITKPAIR		FALSE	Bovine	0.026723	0.0053251	1	26	1	A0A3Q1N666	0	1325.75	High	0.001627	0.005049	2.51
	FALSE	High	ISGLIYEETR		FALSE	Bovine	0.0589243	0.0053251	1	25	1	A0A3Q1N666	0	1180.62	High	0.001627	0.01545	2.82
FALSE	High	Master Protein	A6QLL8	Fructose-bisphosphate aldolase OS=Bos taurus OX=9913 GN=ALDOA PE=1 SV=1	364	39.4	8.19	FALSE	10	2	2	2	4.6	Bovine
	Checked	Confidence	Sequence	Modifications	Contaminant	Marked as	Qvality PEP	Qvality q-value	# Protein Groups	# Proteins	# PSMs	Master Protein Accessions	# Missed Cleavages	Theo. MH+ [Da]	Confidence (by Search Engine): Sequest HT	Percolator q-Value (by Search Engine): Sequest HT	Percolator PEP (by Search Engine): Sequest HT	XCorr (by Search Engine): Sequest HT
	FALSE	High	IGEHTPSSLAIMENANVLAR	1xOxidation [M12]	FALSE	Bovine	0.0170731	0.00342886	1	2	1	A6QLL8	0	2139.09	High	0.001075	0.002701	2.53
	FALSE	High	VNPCIGGVILFHETLYQK	1xCarbamidomethyl [C4]	TRUE	Bovine	0.00414149	0.00342886	1	3	1	A6QLL8	0	2088.09	High	0.001075	0.0003717	2.07
FALSE	High	Master Protein	Q02380	NADH dehydrogenase [ubiquinone] 1 beta subcomplex subunit 5, mitochondrial OS=Bos taurus OX=9913 GN=NDUFB5 PE=1 SV=1	189	21.6	9.61	FALSE	15	3	3	3	4.52	Bovine
	Checked	Confidence	Sequence	Modifications	Contaminant	Marked as	Qvality PEP	Qvality q-value	# Protein Groups	# Proteins	# PSMs	Master Protein Accessions	# Missed Cleavages	Theo. MH+ [Da]	Confidence (by Search Engine): Sequest HT	Percolator q-Value (by Search Engine): Sequest HT	Percolator PEP (by Search Engine): Sequest HT	XCorr (by Search Engine): Sequest HT
	FALSE	High	TMAILQIEAEK	1xOxidation [M2]	FALSE	Bovine	0.0162423	0.00342886	1	1	1	Q02380	0	1262.67	High	0.001075	0.00252	2.22
	FALSE	High	TMAILQIEAEKAELR	1xOxidation [M2]	FALSE	Bovine	0.0195815	0.0053251	1	1	1	Q02380	1	1731.93	High	0.001627	0.003272	2.3
	FALSE	High	LFIIKPSGFYDKR		FALSE	Bovine	0.165852	0.00784712	1	1	1	Q02380	1	1583.89	High	0.002492	0.06816	1.36
FALSE	High	Master Protein	P04272	Annexin A2 OS=Bos taurus OX=9913 GN=ANXA2 PE=1 SV=2	339	38.6	7.31	FALSE	7	2	2	2	4.24	Bovine
	Checked	Confidence	Sequence	Modifications	Contaminant	Marked as	Qvality PEP	Qvality q-value	# Protein Groups	# Proteins	# PSMs	Master Protein Accessions	# Missed Cleavages	Theo. MH+ [Da]	Confidence (by Search Engine): Sequest HT	Percolator q-Value (by Search Engine): Sequest HT	Percolator PEP (by Search Engine): Sequest HT	XCorr (by Search Engine): Sequest HT
	FALSE	High	TNQELQEINR		FALSE	Bovine	0.0985843	0.0065819	1	1	1	P04272	0	1244.62	High	0.002063	0.03215	2.36
	FALSE	High	GVDEVTIVNILTNR		FALSE	Bovine	0.10726	0.0065819	1	1	1	P04272	0	1542.85	High	0.002063	0.03636	1.89
FALSE	High	Master Protein	F1MIW8	Desmoglein-1 OS=Bos taurus OX=9913 GN=DSG1 PE=4 SV=2	1043	112.3	5	FALSE	4	3	3	3	4.06	Bovine
	Checked	Confidence	Sequence	Modifications	Contaminant	Marked as	Qvality PEP	Qvality q-value	# Protein Groups	# Proteins	# PSMs	Master Protein Accessions	# Missed Cleavages	Theo. MH+ [Da]	Confidence (by Search Engine): Sequest HT	Percolator q-Value (by Search Engine): Sequest HT	Percolator PEP (by Search Engine): Sequest HT	XCorr (by Search Engine): Sequest HT
	FALSE	High	IHSDCAANQQVTYR	1xCarbamidomethyl [C5]	FALSE	Bovine	0.000811634	0.00342886	1	2	1	F1MIW8	0	1662.77	High	0.001075	3.83e-05	1.63
	FALSE	High	ISGVGIDQPPYGIFVINQK		FALSE	Bovine	0.0185139	0.0053251	1	2	1	F1MIW8	0	2045.11	High	0.001627	0.003017	2.43
	FALSE	High	DGSNVIVTER		FALSE	Bovine	0.22526	0.00784712	1	2	1	F1MIW8	0	1089.55	High	0.002492	0.1071	1.46
FALSE	High	Master Protein	Q3ZBD7	Glucose-6-phosphate isomerase OS=Bos taurus OX=9913 GN=GPI PE=2 SV=4	557	62.8	7.71	FALSE	5	2	2	2	3.94	Bovine
	Checked	Confidence	Sequence	Modifications	Contaminant	Marked as	Qvality PEP	Qvality q-value	# Protein Groups	# Proteins	# PSMs	Master Protein Accessions	# Missed Cleavages	Theo. MH+ [Da]	Confidence (by Search Engine): Sequest HT	Percolator q-Value (by Search Engine): Sequest HT	Percolator PEP (by Search Engine): Sequest HT	XCorr (by Search Engine): Sequest HT
	FALSE	High	ILLANFLAQTEALMR	1xDeamidated [N5]	FALSE	Bovine	0.00660354	0.00342886	1	2	1	Q3ZBD7	0	1704.94	High	0.001075	0.0007132	1.79
	FALSE	High	VFEGNRPTNSIVFTK		FALSE	Bovine	0.0750273	0.0065819	1	2	1	Q3ZBD7	0	1708.9	High	0.002063	0.02175	2.15
FALSE	High	Master Protein	A6QNX5	Keratin, type II cytoskeletal 78 OS=Bos taurus OX=9913 GN=KRT78 PE=2 SV=1	528	57.4	8.18	FALSE	4	2	1	2	2.05	Bovine
	Checked	Confidence	Sequence	Modifications	Contaminant	Marked as	Qvality PEP	Qvality q-value	# Protein Groups	# Proteins	# PSMs	Master Protein Accessions	# Missed Cleavages	Theo. MH+ [Da]	Confidence (by Search Engine): Sequest HT	Percolator q-Value (by Search Engine): Sequest HT	Percolator PEP (by Search Engine): Sequest HT	XCorr (by Search Engine): Sequest HT
	FALSE	High	ATLENDFVVLKK		FALSE	Bovine	0.0567938	0.0053251	1	1	1	A6QNX5	1	1376.78	High	0.001627	0.01468	1.43
	FALSE	High	LLEGEECR	1xCarbamidomethyl [C7]	TRUE	Bovine	0.223374	0.00784712	6	21	1	M0QVZ6; A4FV94; P35908; G3MZ71; A4IFP2; A6QNX5	0	1005.47	High	0.002492	0.106	2.05

## Sheet: Spot 4
Checked	Protein FDR Confidence: Combined	Master	Accession	Description	# AAs	MW [kDa]	calc. pI	Contaminant	Coverage [%]	# Peptides	# Unique Peptides	# PSMs	Score Sequest HT: Sequest HT	Marked as
FALSE	High	Master Protein	A0JNJ5	Myosin light chain 1/3, skeletal muscle isoform OS=Bos taurus OX=9913 GN=MYL1 PE=2 SV=1	192	20.9	5.02	FALSE	67	16	15	194	356.4	Bovine
	Checked	Confidence	Sequence	Modifications	Contaminant	Marked as	Qvality PEP	Qvality q-value	# Protein Groups	# Proteins	# PSMs	Master Protein Accessions	# Missed Cleavages	Theo. MH+ [Da]	Confidence (by Search Engine): Sequest HT	Percolator q-Value (by Search Engine): Sequest HT	Percolator PEP (by Search Engine): Sequest HT	XCorr (by Search Engine): Sequest HT
	FALSE	High	VLGNPSNEEMNAK		FALSE	Bovine	0.00121128	0.00289555	1	2	3	A0JNJ5	0	1402.66	High	0.001389	0.0001888	2.79
	FALSE	High	VLGNPSNEEMNAK	1xDeamidated [N4]	FALSE	Bovine	0.00431036	0.00289555	1	2	1	A0JNJ5	0	1403.65	High	0.001389	0.0009049	1.57
	FALSE	High	VLGNPSNEEMNAK	1xOxidation [M10]	FALSE	Bovine	0.00321091	0.00289555	1	2	6	A0JNJ5	0	1418.66	High	0.001389	0.0006289	2.2
	FALSE	High	VLGNPSNEEMNAK	1xDeamidated [N]; 1xOxidation [M10]	FALSE	Bovine	0.00526348	0.00289555	1	2	3	A0JNJ5	0	1419.64	High	0.001389	0.001163	2.23
	FALSE	High	MKEEEVEALMAGQEDSNGCINYEAFVK	1xCarbamidomethyl [C19]; 1xDeamidated [N/Q]; 2xOxidation [M1; M10]	FALSE	Bovine	4.13146e-07	0.00289555	1	2	10	A0JNJ5	1	3124.34	High	0.001389	9.737e-09	5.49
	FALSE	High	MKEEEVEALMAGQEDSNGCINYEAFVK	1xCarbamidomethyl [C19]; 2xOxidation [M1; M10]	FALSE	Bovine	3.85155e-07	0.00289555	1	2	3	A0JNJ5	1	3123.36	High	0.001389	8.925e-09	3.99
	FALSE	High	MKEEEVEALMAGQEDSNGCINYEAFVK	1xCarbamidomethyl [C19]; 3xDeamidated [Q13; N17; N21]; 1xOxidation [M10]	FALSE	Bovine	0.0645021	0.00289555	1	2	1	A0JNJ5	1	3110.32	High	0.001389	0.02616	1
	FALSE	High	MKEEEVEALMAGQEDSNGCINYEAFVK	1xCarbamidomethyl [C19]; 1xDeamidated [N/Q]; 1xOxidation [M]	FALSE	Bovine	3.44939e-06	0.00289555	1	2	5	A0JNJ5	1	3108.35	High	0.001389	1.343e-07	5.58
	FALSE	High	MKEEEVEALMAGQEDSNGCINYEAFVK	1xCarbamidomethyl [C19]; 1xOxidation [M]	FALSE	Bovine	5.21794e-06	0.00289555	1	2	5	A0JNJ5	1	3107.36	High	0.001389	2.244e-07	4.25
	FALSE	High	MKEEEVEALMAGQEDSNGCINYEAFVK	1xCarbamidomethyl [C19]; 1xDeamidated [N17]	FALSE	Bovine	9.70813e-06	0.00289555	1	2	3	A0JNJ5	1	3092.35	High	0.001389	4.833e-07	4.16
	FALSE	High	MKEEEVEALMAGQEDSNGCINYEAFVK	1xCarbamidomethyl [C19]	FALSE	Bovine	3.57253e-06	0.00289555	1	2	2	A0JNJ5	1	3091.37	High	0.001389	1.405e-07	3.89
	FALSE	High	ITLSQVGDVLR		FALSE	Bovine	0.00455899	0.00289555	1	2	24	A0JNJ5	0	1200.69	High	0.001389	0.0009719	2.56
	FALSE	High	VFDKEGNGTVMGAELR	1xDeamidated [N7]; 1xOxidation [M11]	FALSE	Bovine	0.000746519	0.00289555	2	11	15	A0JNJ5; A0A3Q1MDB1	1	1739.83	High	0.001389	0.0001038	2.26
	FALSE	High	VFDKEGNGTVMGAEIR	1xDeamidated [N7]	FALSE	Bovine	3.01428e-05	0.00289555	2	11	10	A0JNJ5; A0A3Q1MDB1	1	1723.83	High	0.001389	1.957e-06	2.92
	FALSE	High	VFDKEGNGTVMGAEIR	1xOxidation [M11]	FALSE	Bovine	0.00133159	0.00289555	2	11	4	A0JNJ5; A0A3Q1MDB1	1	1738.84	High	0.001389	0.0002118	2.34
	FALSE	High	EGNGTVMGAEIR	1xDeamidated [N3]; 1xOxidation [M7]	FALSE	Bovine	0.0312695	0.00289555	2	11	7	A0JNJ5; A0A3Q1MDB1	0	1250.57	High	0.001389	0.01059	2.51
	FALSE	High	EGNGTVMGAELR	1xOxidation [M7]	FALSE	Bovine	0.0297855	0.00289555	2	11	8	A0JNJ5; A0A3Q1MDB1	0	1249.58	High	0.001389	0.009973	2.22
	FALSE	High	EGNGTVMGAELR	1xDeamidated [N3]	FALSE	Bovine	0.0168214	0.00289555	1	6	2	A0JNJ5	0	1234.57	High	0.001389	0.004893	2.31
	FALSE	High	ALGTNPTNAEVKK		FALSE	Bovine	0.00701527	0.00289555	1	2	6	A0JNJ5	1	1342.73	High	0.001389	0.001659	2.24
	FALSE	High	ALGTNPTNAEVK	1xDeamidated [N8]	FALSE	Bovine	0.00279075	0.00289555	1	2	1	A0JNJ5	0	1215.62	High	0.001389	0.0005299	2.31
	FALSE	High	ALGTNPTNAEVK		FALSE	Bovine	0.00288022	0.00289555	1	2	6	A0JNJ5	0	1214.64	High	0.001389	0.0005495	2.38
	FALSE	High	ALGTNPTNAEVKK	1xDeamidated [N5]	FALSE	Bovine	0.00871645	0.00289555	1	2	1	A0JNJ5	1	1343.72	High	0.001389	0.00217	2.94
	FALSE	High	DQGTYEDFVEGLR	1xDeamidated [Q2]	FALSE	Bovine	0.046075	0.00289555	1	2	1	A0JNJ5	0	1529.68	High	0.001389	0.01712	1.82
	FALSE	High	DQGTYEDFVEGLR		FALSE	Bovine	0.0011573	0.00289555	1	2	12	A0JNJ5	0	1528.69	High	0.001389	0.000178	2.86
	FALSE	High	KIEFEQFLPMLQAISNNK		FALSE	Bovine	0.0136403	0.00289555	1	2	2	A0JNJ5	1	2150.13	High	0.001389	0.003778	3.34
	FALSE	High	KIEFEQFLPMLQAISNNK	1xDeamidated [Q]	FALSE	Bovine	0.00112923	0.00289555	1	2	2	A0JNJ5	1	2151.12	High	0.001389	0.0001726	2.48
	FALSE	High	KIEFEQFLPMLQAISNNK	1xOxidation [M10]	FALSE	Bovine	3.58508e-06	0.00289555	1	2	7	A0JNJ5	1	2166.13	High	0.001389	1.407e-07	3.54
	FALSE	High	KIEFEQFLPMLQAISNNK	1xDeamidated [N/Q]; 1xOxidation [M10]	FALSE	Bovine	4.14772e-05	0.00289555	1	2	4	A0JNJ5	1	2167.11	High	0.001389	2.902e-06	3.4
	FALSE	High	KIEFEQFLPMLQAISNNKDQGTYEDFVEGLR		FALSE	Bovine	0.000775883	0.00289555	1	2	1	A0JNJ5	2	3659.81	High	0.001389	0.0001088	1.57
	FALSE	High	KIEFEQFLPMLQAISNNKDQGTYEDFVEGLR	1xOxidation [M10]	FALSE	Bovine	0.0582101	0.00289555	1	2	1	A0JNJ5	2	3675.8	High	0.001389	0.02302	1.01
	FALSE	High	KVLGNPSNEEMNAK		FALSE	Bovine	0.0165303	0.00289555	1	2	3	A0JNJ5	1	1530.76	High	0.001389	0.004784	1.98
	FALSE	High	KVLGNPSNEEMNAK	1xOxidation [M11]	FALSE	Bovine	0.0107533	0.00289555	1	2	4	A0JNJ5	1	1546.75	High	0.001389	0.002807	1.35
	FALSE	High	KVLGNPSNEEMNAK	1xDeamidated [N5]; 1xOxidation [M11]	FALSE	Bovine	0.0177258	0.00289555	1	2	1	A0JNJ5	1	1547.74	High	0.001389	0.005229	2.2
	FALSE	High	IEFEQFLPMLQAISNNKDQGTYEDFVEGLR	1xDeamidated [Q11]; 1xOxidation [M9]	FALSE	Bovine	0.00306785	0.00289555	1	2	1	A0JNJ5	1	3548.69	High	0.001389	0.0005961	1.4
	FALSE	High	IEFEQFLPMLQAISNNKDQGTYEDFVEGLR	1xOxidation [M9]	FALSE	Bovine	0.008042	0.00289555	1	2	1	A0JNJ5	1	3547.7	High	0.001389	0.00196	2.66
	FALSE	High	IEFEQFLPMLQAISNNK	1xOxidation [M9]	FALSE	Bovine	0.000374069	0.00289555	1	2	3	A0JNJ5	0	2038.03	High	0.001389	4.41e-05	3.06
	FALSE	High	IEFEQFLPMLQAISNNK		FALSE	Bovine	0.0021081	0.00289555	1	2	2	A0JNJ5	0	2022.04	High	0.001389	0.0003741	1.64
	FALSE	High	IEFEQFLPMLQAISNNK	1xDeamidated [N/Q]; 1xOxidation [M9]	FALSE	Bovine	0.00289033	0.00289555	1	2	2	A0JNJ5	0	2039.02	High	0.001389	0.0005537	3.39
	FALSE	High	KIEFEQFLPMLQAISNNKDQGTYEDFVEGLR	1xDeamidated [N16]; 1xOxidation [M10]	FALSE	Bovine	4.45603e-06	0.00289555	1	2	1	A0JNJ5	2	3676.78	High	0.001389	1.842e-07	4.86
	FALSE	High	HVLATLGEK		FALSE	Bovine	0.00105643	0.00289555	1	7	23	A0JNJ5	0	967.557	High	0.001389	0.0001594	2.07
	FALSE	High	IEFEQFLPMLQAISNNKDQGTYEDFVEGLR	2xDeamidated [Q5; N16]	FALSE	Bovine	0.0930169	0.00485892	1	2	1	A0JNJ5	1	3533.68	High	0.002188	0.04141	1.63
	FALSE	High	EAFLLFDR		FALSE	Bovine	0.119056	0.00485892	1	2	14	A0JNJ5	0	1010.53	High	0.002188	0.0568	1.91
	FALSE	High	EEEVEALMAGQEDSNGCINYEAFVK	1xCarbamidomethyl [C17]; 1xOxidation [M8]	FALSE	Bovine	0.0695282	0.00485892	1	2	1	A0JNJ5	0	2848.23	High	0.002188	0.02873	1.42
FALSE	High	Master Protein	M0QVZ6	Keratin, type II cytoskeletal 5 OS=Bos taurus OX=9913 GN=KRT5 PE=3 SV=2	594	62.6	8.15	FALSE	28	23	7	55	63.72	Bovine
	Checked	Confidence	Sequence	Modifications	Contaminant	Marked as	Qvality PEP	Qvality q-value	# Protein Groups	# Proteins	# PSMs	Master Protein Accessions	# Missed Cleavages	Theo. MH+ [Da]	Confidence (by Search Engine): Sequest HT	Percolator q-Value (by Search Engine): Sequest HT	Percolator PEP (by Search Engine): Sequest HT	XCorr (by Search Engine): Sequest HT
	FALSE	High	NKYEDEINKR		TRUE	Bovine	0.000205334	0.00289555	3	8	11	M0QVZ6; A4FV94; P04264	2	1308.65	High	0.001389	2.105e-05	3.03
	FALSE	High	NKYEDEINK		TRUE	Bovine	0.00566542	0.00289555	3	8	2	M0QVZ6; A4FV94; P04264	1	1152.55	High	0.001389	0.001273	2.08
	FALSE	High	QCANLQNAIADAEQR	1xCarbamidomethyl [C2]	FALSE	Bovine	0.00096098	0.00289555	1	3	1	M0QVZ6	0	1701.8	High	0.001389	0.0001417	2.45
	FALSE	High	QCANLQNAIADAEQR	1xCarbamidomethyl [C2]; 1xGln->pyro-Glu [N-Term]	FALSE	Bovine	0.000762395	0.00289555	1	3	1	M0QVZ6	0	1684.77	High	0.001389	0.0001065	2.03
	FALSE	High	TTAENEFVMLK	1xOxidation [M9]	FALSE	Bovine	0.0355515	0.00289555	1	3	1	M0QVZ6	0	1298.63	High	0.001389	0.01239	1.7
	FALSE	High	LRSEIDNVK		TRUE	Bovine	0.0296822	0.00289555	2	4	2	M0QVZ6; P04264	1	1073.59	High	0.001389	0.009934	1.81
	FALSE	High	SLYNLGGSKR		FALSE	Bovine	0.0211036	0.00289555	1	3	2	M0QVZ6	1	1094.6	High	0.001389	0.006475	1.6
	FALSE	High	SLDLDSIIAEVK		TRUE	Bovine	0.000642008	0.00289555	3	10	10	M0QVZ6; Q08D91; P04264	0	1302.72	High	0.001389	8.597e-05	2.49
	FALSE	High	YEDEINKR		TRUE	Bovine	0.0140762	0.00289555	5	17	1	M0QVZ6; A4FV94; Q08D91; P35908; P04264	1	1066.52	High	0.001389	0.003923	2.13
	FALSE	High	YEELQQTAGR		FALSE	Bovine	0.0066329	0.00289555	1	3	1	M0QVZ6	0	1194.57	High	0.001389	0.001547	2.2
	FALSE	High	FLEQQNK		TRUE	Bovine	0.051976	0.00289555	4	46	1	M0QVZ6; A4FV94; Q08D91; A6QNX5	0	906.468	High	0.001389	0.01991	1.12
	FALSE	High	YEELQQTAGR	1xDeamidated [Q5]	FALSE	Bovine	0.00582647	0.00289555	1	3	1	M0QVZ6	0	1195.56	High	0.001389	0.001319	1.93
	FALSE	High	LALDVEIATYR		TRUE	Bovine	0.000995283	0.00289555	4	20	3	M0QVZ6; A4FV94; Q08D91; P35908	0	1263.69	High	0.001389	0.0001477	2.72
	FALSE	High	GRLDSELR		FALSE	Bovine	0.0472003	0.00289555	2	11	1	M0QVZ6; A4FV94	1	945.511	High	0.001389	0.01765	1.74
	FALSE	High	TSFTSVSR		FALSE	Bovine	0.151697	0.00485892	1	3	1	M0QVZ6	0	884.447	High	0.002188	0.07745	1.67
	FALSE	High	LLEGEECR	1xCarbamidomethyl [C7]	TRUE	Bovine	0.140314	0.00485892	6	21	2	M0QVZ6; A4FV94; Q08D91; P35908; G3MZ71; A6QNX5	0	1005.47	High	0.002188	0.07006	2.12
	FALSE	High	TLNNKFASFIDKVR		TRUE	Bovine	0.111787	0.00485892	4	23	1	M0QVZ6; A4FV94; Q08D91; P35908	2	1652.91	High	0.002188	0.05233	1.05
	FALSE	High	LALDVEIATYRK		TRUE	Bovine	0.0896382	0.00485892	4	19	1	M0QVZ6; A4FV94; Q08D91; P35908	1	1391.79	High	0.002188	0.03966	1.2
	FALSE	High	LRSEIDNVKK		TRUE	Bovine	0.0702421	0.00485892	2	4	5	M0QVZ6; P04264	2	1201.69	High	0.002188	0.02913	2.62
	FALSE	High	KLLEGEECR	1xCarbamidomethyl [C8]	TRUE	Bovine	0.112159	0.00485892	5	20	2	M0QVZ6; A4FV94; Q08D91; P35908; G3MZ71	1	1133.56	High	0.002188	0.05268	1.47
	FALSE	High	YEDEINK		TRUE	Bovine	0.200758	0.00664885	5	17	1	M0QVZ6; A4FV94; Q08D91; P35908; P04264	0	910.415	High	0.00295	0.1114	1.22
	FALSE	High	EYQELMNTK	1xOxidation [M6]	FALSE	Bovine	0.194568	0.00664885	2	7	1	M0QVZ6; A0JND2	0	1171.53	High	0.00295	0.1073	1.59
	FALSE	High	EQIKTLNNK		TRUE	Bovine	0.190332	0.00664885	4	23	1	M0QVZ6; A4FV94; Q08D91; P35908	1	1087.61	High	0.00295	0.104	1.28
	FALSE	High	TEAESWYQTK		FALSE	Bovine	0.179232	0.00664885	1	3	1	M0QVZ6	0	1242.56	High	0.00295	0.09609	0.99
	FALSE	High	AQYEDIANR	1xDeamidated [Q2]	FALSE	Bovine	0.218978	0.00872886	1	5	1	M0QVZ6	0	1080.5	High	0.003835	0.1252	0.9
FALSE	High	Master Protein	A4FV94	KRT6A protein OS=Bos taurus OX=9913 GN=KRT6A PE=2 SV=1	571	60.8	8.09	FALSE	23	18	5	39	59.64	Bovine
	Checked	Confidence	Sequence	Modifications	Contaminant	Marked as	Qvality PEP	Qvality q-value	# Protein Groups	# Proteins	# PSMs	Master Protein Accessions	# Missed Cleavages	Theo. MH+ [Da]	Confidence (by Search Engine): Sequest HT	Percolator q-Value (by Search Engine): Sequest HT	Percolator PEP (by Search Engine): Sequest HT	XCorr (by Search Engine): Sequest HT
	FALSE	High	NLDLDSIIAEVK		TRUE	Bovine	0.00369428	0.00289555	2	7	4	A4FV94; P35908	0	1329.73	High	0.001389	0.0007483	2.36
	FALSE	High	NKYEDEINKR		TRUE	Bovine	0.000205334	0.00289555	3	8	11	M0QVZ6; A4FV94; P04264	2	1308.65	High	0.001389	2.105e-05	3.03
	FALSE	High	NKYEDEINK		TRUE	Bovine	0.00566542	0.00289555	3	8	2	M0QVZ6; A4FV94; P04264	1	1152.55	High	0.001389	0.001273	2.08
	FALSE	High	QNLEPLFEQYINNLR		FALSE	Bovine	0.00667953	0.00289555	1	4	1	A4FV94	0	1890.97	High	0.001389	0.001556	2.11
	FALSE	High	QNLEPLFEQYINNLR	1xDeamidated [N2]; 1xGln->pyro-Glu [N-Term]	FALSE	Bovine	0.00647222	0.00289555	1	4	1	A4FV94	0	1874.93	High	0.001389	0.001502	2.24
	FALSE	High	YEDEINKR		TRUE	Bovine	0.0140762	0.00289555	5	17	1	M0QVZ6; A4FV94; Q08D91; P35908; P04264	1	1066.52	High	0.001389	0.003923	2.13
	FALSE	High	FLEQQNK		TRUE	Bovine	0.051976	0.00289555	4	46	1	M0QVZ6; A4FV94; Q08D91; A6QNX5	0	906.468	High	0.001389	0.01991	1.12
	FALSE	High	YEELQVTAGR		FALSE	Bovine	0.0208113	0.00289555	1	2	1	A4FV94	0	1165.58	High	0.001389	0.006367	2.41
	FALSE	High	YEELQVTAGR	1xDeamidated [Q5]	FALSE	Bovine	0.0223139	0.00289555	1	2	1	A4FV94	0	1166.57	High	0.001389	0.006941	2.2
	FALSE	High	WTLLQEQGTK		FALSE	Bovine	0.0344596	0.00289555	1	2	2	A4FV94	0	1203.64	High	0.001389	0.01195	2.22
	FALSE	High	LALDVEIATYR		TRUE	Bovine	0.000995283	0.00289555	4	20	3	M0QVZ6; A4FV94; Q08D91; P35908	0	1263.69	High	0.001389	0.0001477	2.72
	FALSE	High	GRLDSELR		FALSE	Bovine	0.0472003	0.00289555	2	11	1	M0QVZ6; A4FV94	1	945.511	High	0.001389	0.01765	1.74
	FALSE	High	LLEGEECR	1xCarbamidomethyl [C7]	TRUE	Bovine	0.140314	0.00485892	6	21	2	M0QVZ6; A4FV94; Q08D91; P35908; G3MZ71; A6QNX5	0	1005.47	High	0.002188	0.07006	2.12
	FALSE	High	TLNNKFASFIDKVR		TRUE	Bovine	0.111787	0.00485892	4	23	1	M0QVZ6; A4FV94; Q08D91; P35908	2	1652.91	High	0.002188	0.05233	1.05
	FALSE	High	LALDVEIATYRK		TRUE	Bovine	0.0896382	0.00485892	4	19	1	M0QVZ6; A4FV94; Q08D91; P35908	1	1391.79	High	0.002188	0.03966	1.2
	FALSE	High	EYQELMNVK	1xOxidation [M6]	FALSE	Bovine	0.147335	0.00485892	1	15	1	A4FV94	0	1169.55	High	0.002188	0.07481	1.75
	FALSE	High	KLLEGEECR	1xCarbamidomethyl [C8]	TRUE	Bovine	0.112159	0.00485892	5	20	2	M0QVZ6; A4FV94; Q08D91; P35908; G3MZ71	1	1133.56	High	0.002188	0.05268	1.47
	FALSE	High	YEDEINK		TRUE	Bovine	0.200758	0.00664885	5	17	1	M0QVZ6; A4FV94; Q08D91; P35908; P04264	0	910.415	High	0.00295	0.1114	1.22
	FALSE	High	EQIKTLNNK		TRUE	Bovine	0.190332	0.00664885	4	23	1	M0QVZ6; A4FV94; Q08D91; P35908	1	1087.61	High	0.00295	0.104	1.28
	FALSE	High	SGFSSVSLSR		FALSE	Bovine	0.183254	0.00664885	1	5	1	A4FV94	0	1026.52	High	0.00295	0.09893	1.74
FALSE	High	Master Protein	A0A3Q1MDB1	Myosin light polypeptide 6 OS=Bos taurus OX=9913 GN=MYL6 PE=1 SV=1	149	16.7	4.63	FALSE	19	3	1	26	53.6	Bovine
	Checked	Confidence	Sequence	Modifications	Contaminant	Marked as	Qvality PEP	Qvality q-value	# Protein Groups	# Proteins	# PSMs	Master Protein Accessions	# Missed Cleavages	Theo. MH+ [Da]	Confidence (by Search Engine): Sequest HT	Percolator q-Value (by Search Engine): Sequest HT	Percolator PEP (by Search Engine): Sequest HT	XCorr (by Search Engine): Sequest HT
	FALSE	High	VFDKEGNGTVMGAELR	1xDeamidated [N7]; 1xOxidation [M11]	FALSE	Bovine	0.000746519	0.00289555	2	11	15	A0JNJ5; A0A3Q1MDB1	1	1739.83	High	0.001389	0.0001038	2.26
	FALSE	High	VFDKEGNGTVMGAEIR		FALSE	Bovine	3.23333e-05	0.00289555	2	5	4	A0A3Q1MDB1	1	1722.85	High	0.001389	2.14e-06	2.67
	FALSE	High	VFDKEGNGTVMGAEIR	1xDeamidated [N7]	FALSE	Bovine	3.01428e-05	0.00289555	2	11	10	A0JNJ5; A0A3Q1MDB1	1	1723.83	High	0.001389	1.957e-06	2.92
	FALSE	High	VFDKEGNGTVMGAEIR	1xOxidation [M11]	FALSE	Bovine	0.00133159	0.00289555	2	11	4	A0JNJ5; A0A3Q1MDB1	1	1738.84	High	0.001389	0.0002118	2.34
	FALSE	High	EGNGTVMGAEIR	1xDeamidated [N3]; 1xOxidation [M7]	FALSE	Bovine	0.0312695	0.00289555	2	11	7	A0JNJ5; A0A3Q1MDB1	0	1250.57	High	0.001389	0.01059	2.51
	FALSE	High	EGNGTVMGAELR	1xOxidation [M7]	FALSE	Bovine	0.0297855	0.00289555	2	11	8	A0JNJ5; A0A3Q1MDB1	0	1249.58	High	0.001389	0.009973	2.22
	FALSE	High	DQGTYEDYVEGLR		FALSE	Bovine	0.00465588	0.00289555	1	3	2	A0A3Q1MDB1	0	1544.69	High	0.001389	0.0009971	2.64
	FALSE	High	EGNGTVMGAEIR		FALSE	Bovine	0.0704816	0.00485892	2	5	1	A0A3Q1MDB1	0	1233.59	High	0.002188	0.02922	2.17
FALSE	High	Master Protein	F1MC11	Keratin, type I cytoskeletal 14 OS=Bos taurus OX=9913 GN=KRT14 PE=1 SV=3	515	55.9	5.27	FALSE	29	13	6	35	32.09	Bovine
	Checked	Confidence	Sequence	Modifications	Contaminant	Marked as	Qvality PEP	Qvality q-value	# Protein Groups	# Proteins	# PSMs	Master Protein Accessions	# Missed Cleavages	Theo. MH+ [Da]	Confidence (by Search Engine): Sequest HT	Percolator q-Value (by Search Engine): Sequest HT	Percolator PEP (by Search Engine): Sequest HT	XCorr (by Search Engine): Sequest HT
	FALSE	High	VLDELTLAR		FALSE	Bovine	0.0252944	0.00289555	2	8	1	A0A140T867; F1MC11	0	1029.59	High	0.001389	0.008128	2.2
	FALSE	High	LLEGEDAHLSSSQFSSGSQSSR		FALSE	Bovine	0.00921862	0.00289555	1	2	3	F1MC11	0	2309.06	High	0.001389	0.002321	1.58
	FALSE	High	ISSVLAGGSCR	1xCarbamidomethyl [C10]	FALSE	Bovine	0.0100265	0.00289555	1	2	1	F1MC11	0	1106.56	High	0.001389	0.002582	2.67
	FALSE	High	EVATNSELVQSGK		FALSE	Bovine	0.000947592	0.00289555	2	5	2	A0A140T867; F1MC11	0	1361.69	High	0.001389	0.000139	3.03
	FALSE	High	EVATNSELVQSGK	1xDeamidated [N5]	FALSE	Bovine	0.00326769	0.00289555	2	5	1	A0A140T867; F1MC11	0	1362.67	High	0.001389	0.000644	2.09
	FALSE	High	ALEEANADLEVK	1xDeamidated [N6]	TRUE	Bovine	0.0161875	0.00289555	2	6	1	A0A3Q1LJB2; F1MC11	0	1302.64	High	0.001389	0.00467	1.77
	FALSE	High	ALEEANADLEVK		TRUE	Bovine	0.00515396	0.00289555	2	6	2	A0A3Q1LJB2; F1MC11	0	1301.66	High	0.001389	0.001129	2.01
	FALSE	High	ASLENSLEETK		FALSE	Bovine	0.0437512	0.00289555	1	2	1	F1MC11	0	1220.6	High	0.001389	0.01609	1.86
	FALSE	High	LEQEIATYR		FALSE	Bovine	0.0173584	0.00289555	3	14	1	A0A3Q1LJB2; A0A140T867; F1MC11	0	1122.58	High	0.001389	0.005101	2.09
	FALSE	High	LASYLDKVR		TRUE	Bovine	0.012027	0.00289555	3	10	8	P13645; A0A140T867; F1MC11	1	1064.61	High	0.001389	0.003224	1.73
	FALSE	High	GQVGGDVNVEMDAAPGVDLSR	2xDeamidated [Q2; N8]; 1xOxidation [M11]	FALSE	Bovine	0.0434502	0.00289555	1	4	1	F1MC11	0	2103.95	High	0.001389	0.01595	1.44
	FALSE	High	GQVGGDVNVEMDAAPGVDLSR	1xOxidation [M11]	FALSE	Bovine	0.00726534	0.00289555	1	4	1	F1MC11	0	2101.98	High	0.001389	0.00173	1.69
	FALSE	High	GQVGGDVNVEMDAAPGVDLSR		FALSE	Bovine	0.000759726	0.00289555	1	4	1	F1MC11	0	2085.99	High	0.001389	0.000106	2.65
	FALSE	High	GQVGGDVNVEMDAAPGVDLSR	2xDeamidated [Q2; N8]	FALSE	Bovine	0.0640629	0.00289555	1	4	1	F1MC11	0	2087.95	High	0.001389	0.02598	1.35
	FALSE	High	ASLENSLEETKGR		FALSE	Bovine	0.078043	0.00485892	1	2	1	F1MC11	1	1433.72	High	0.002188	0.03323	1.03
	FALSE	High	VTMQNLNDR	1xOxidation [M3]	TRUE	Bovine	0.0965158	0.00485892	2	8	7	P13645; F1MC11	0	1106.53	High	0.002188	0.04354	2.09
	FALSE	High	TKYETELNLR		FALSE	Bovine	0.164958	0.00664885	1	3	1	F1MC11	1	1266.67	High	0.00295	0.08653	1.13
	FALSE	High	ILNEMRDQYEK	1xOxidation [M5]	FALSE	Bovine	0.187355	0.00664885	2	7	1	A0A140T867; F1MC11	1	1454.69	High	0.00295	0.1021	1.26
FALSE	High	Master Protein	A0A3Q1LJB2	IF rod domain-containing protein OS=Bos taurus OX=9913 GN=KRT13 PE=3 SV=1	439	47.4	4.92	FALSE	11	6	1	22	32.03	Bovine
	Checked	Confidence	Sequence	Modifications	Contaminant	Marked as	Qvality PEP	Qvality q-value	# Protein Groups	# Proteins	# PSMs	Master Protein Accessions	# Missed Cleavages	Theo. MH+ [Da]	Confidence (by Search Engine): Sequest HT	Percolator q-Value (by Search Engine): Sequest HT	Percolator PEP (by Search Engine): Sequest HT	XCorr (by Search Engine): Sequest HT
	FALSE	High	VLDELTLTK		TRUE	Bovine	0.0243441	0.00289555	2	6	3	A0A3Q1LJB2; P13645	0	1031.6	High	0.001389	0.00774	1.78
	FALSE	High	QSVEADINGLR	1xGln->pyro-Glu [N-Term]	TRUE	Bovine	0.0357987	0.00289555	2	6	1	A0A3Q1LJB2; P13645	0	1184.59	High	0.001389	0.01254	2.79
	FALSE	High	QSVEADINGLR	1xDeamidated [N8]; 1xGln->pyro-Glu [N-Term]	TRUE	Bovine	0.00640456	0.00289555	2	6	2	A0A3Q1LJB2; P13645	0	1185.57	High	0.001389	0.001478	2.43
	FALSE	High	QSVEADINGLR		TRUE	Bovine	0.00520843	0.00289555	2	6	4	A0A3Q1LJB2; P13645	0	1201.62	High	0.001389	0.001147	2.88
	FALSE	High	QSVEADINGLR	1xDeamidated [N8]	TRUE	Bovine	0.0110973	0.00289555	2	6	2	A0A3Q1LJB2; P13645	0	1202.6	High	0.001389	0.002921	2.72
	FALSE	High	ALEEANADLEVK	1xDeamidated [N6]	TRUE	Bovine	0.0161875	0.00289555	2	6	1	A0A3Q1LJB2; F1MC11	0	1302.64	High	0.001389	0.00467	1.77
	FALSE	High	ALEEANADLEVK		TRUE	Bovine	0.00515396	0.00289555	2	6	2	A0A3Q1LJB2; F1MC11	0	1301.66	High	0.001389	0.001129	2.01
	FALSE	High	LEQEIATYR		FALSE	Bovine	0.0173584	0.00289555	3	14	1	A0A3Q1LJB2; A0A140T867; F1MC11	0	1122.58	High	0.001389	0.005101	2.09
	FALSE	High	LASYLEK		TRUE	Bovine	0.11945	0.00485892	1	30	1	A0A3Q1LJB2	0	823.456	High	0.002188	0.05705	1.21
	FALSE	High	QSVEADINGLRR	1xDeamidated [N8]	TRUE	Bovine	0.0821088	0.00485892	2	6	1	A0A3Q1LJB2; P13645	1	1358.7	High	0.002188	0.03536	1.74
	FALSE	High	QSVEADINGLRR		TRUE	Bovine	0.0840746	0.00485892	2	6	4	A0A3Q1LJB2; P13645	1	1357.72	High	0.002188	0.03656	1.9
FALSE	High	Master Protein	Q08D91	Keratin, type II cytoskeletal 75 OS=Bos taurus OX=9913 GN=KRT75 PE=2 SV=1	543	59	7.65	FALSE	15	12	2	25	27.7	Bovine
	Checked	Confidence	Sequence	Modifications	Contaminant	Marked as	Qvality PEP	Qvality q-value	# Protein Groups	# Proteins	# PSMs	Master Protein Accessions	# Missed Cleavages	Theo. MH+ [Da]	Confidence (by Search Engine): Sequest HT	Percolator q-Value (by Search Engine): Sequest HT	Percolator PEP (by Search Engine): Sequest HT	XCorr (by Search Engine): Sequest HT
	FALSE	High	LRAEIDNVKK		FALSE	Bovine	0.0299932	0.00289555	1	2	1	Q08D91	2	1185.69	High	0.001389	0.01005	2.24
	FALSE	High	SLDLDSIIAEVK		TRUE	Bovine	0.000642008	0.00289555	3	10	10	M0QVZ6; Q08D91; P04264	0	1302.72	High	0.001389	8.597e-05	2.49
	FALSE	High	YEDEINKR		TRUE	Bovine	0.0140762	0.00289555	5	17	1	M0QVZ6; A4FV94; Q08D91; P35908; P04264	1	1066.52	High	0.001389	0.003923	2.13
	FALSE	High	FLEQQNK		TRUE	Bovine	0.051976	0.00289555	4	46	1	M0QVZ6; A4FV94; Q08D91; A6QNX5	0	906.468	High	0.001389	0.01991	1.12
	FALSE	High	LALDVEIATYR		TRUE	Bovine	0.000995283	0.00289555	4	20	3	M0QVZ6; A4FV94; Q08D91; P35908	0	1263.69	High	0.001389	0.0001477	2.72
	FALSE	High	AQYEEIANR		FALSE	Bovine	0.11827	0.00485892	1	6	1	Q08D91	0	1093.53	High	0.002188	0.05644	1.43
	FALSE	High	LLEGEECR	1xCarbamidomethyl [C7]	TRUE	Bovine	0.140314	0.00485892	6	21	2	M0QVZ6; A4FV94; Q08D91; P35908; G3MZ71; A6QNX5	0	1005.47	High	0.002188	0.07006	2.12
	FALSE	High	TLNNKFASFIDKVR		TRUE	Bovine	0.111787	0.00485892	4	23	1	M0QVZ6; A4FV94; Q08D91; P35908	2	1652.91	High	0.002188	0.05233	1.05
	FALSE	High	LALDVEIATYRK		TRUE	Bovine	0.0896382	0.00485892	4	19	1	M0QVZ6; A4FV94; Q08D91; P35908	1	1391.79	High	0.002188	0.03966	1.2
	FALSE	High	KLLEGEECR	1xCarbamidomethyl [C8]	TRUE	Bovine	0.112159	0.00485892	5	20	2	M0QVZ6; A4FV94; Q08D91; P35908; G3MZ71	1	1133.56	High	0.002188	0.05268	1.47
	FALSE	High	YEDEINK		TRUE	Bovine	0.200758	0.00664885	5	17	1	M0QVZ6; A4FV94; Q08D91; P35908; P04264	0	910.415	High	0.00295	0.1114	1.22
	FALSE	High	EQIKTLNNK		TRUE	Bovine	0.190332	0.00664885	4	23	1	M0QVZ6; A4FV94; Q08D91; P35908	1	1087.61	High	0.00295	0.104	1.28
FALSE	High	Master Protein	A0A3Q1MJW4	Keratin 77 OS=Bos taurus OX=9913 GN=KRT77 PE=1 SV=1	561	59.3	7.77	FALSE	8	4	2	13	21.5	Bovine
	Checked	Confidence	Sequence	Modifications	Contaminant	Marked as	Qvality PEP	Qvality q-value	# Protein Groups	# Proteins	# PSMs	Master Protein Accessions	# Missed Cleavages	Theo. MH+ [Da]	Confidence (by Search Engine): Sequest HT	Percolator q-Value (by Search Engine): Sequest HT	Percolator PEP (by Search Engine): Sequest HT	XCorr (by Search Engine): Sequest HT
	FALSE	High	LSLDVEIATYR		FALSE	Bovine	0.00125013	0.00289555	2	4	1	A0A3Q1MJW4; G3MZ71	0	1279.69	High	0.001389	0.0001964	2.46
	FALSE	High	SLDLDSIIDAVR		FALSE	Bovine	0.0112144	0.00289555	1	3	2	A0A3Q1MJW4	0	1316.71	High	0.001389	0.002961	1.65
	FALSE	High	SKDEAEALYQTK		FALSE	Bovine	0.0325993	0.00289555	1	3	2	A0A3Q1MJW4	1	1382.68	High	0.001389	0.01112	1.65
	FALSE	High	FLEQQNQVLQTK	2xDeamidated [Q4; Q5]	TRUE	Bovine	0.008042	0.00289555	4	7	1	A0A3Q1MJW4; P35908; G3MZ71; P04264	0	1477.75	High	0.001389	0.001959	2.33
	FALSE	High	FLEQQNQVLQTK	1xDeamidated [Q/N]	TRUE	Bovine	0.00694194	0.00289555	4	7	4	A0A3Q1MJW4; P35908; G3MZ71; P04264	0	1476.77	High	0.001389	0.001634	2.76
	FALSE	High	FLEQQNQVLQTK		TRUE	Bovine	0.0507397	0.00289555	4	7	3	A0A3Q1MJW4; P35908; G3MZ71; P04264	0	1475.79	High	0.001389	0.01933	1.54
FALSE	High	Master Protein	G3MZ71	Keratin 2 OS=Bos taurus OX=9913 GN=KRT2 PE=1 SV=2	619	64.4	8.56	FALSE	8	6	1	15	20.8	Bovine
	Checked	Confidence	Sequence	Modifications	Contaminant	Marked as	Qvality PEP	Qvality q-value	# Protein Groups	# Proteins	# PSMs	Master Protein Accessions	# Missed Cleavages	Theo. MH+ [Da]	Confidence (by Search Engine): Sequest HT	Percolator q-Value (by Search Engine): Sequest HT	Percolator PEP (by Search Engine): Sequest HT	XCorr (by Search Engine): Sequest HT
	FALSE	High	LSLDVEIATYR		FALSE	Bovine	0.00125013	0.00289555	2	4	1	A0A3Q1MJW4; G3MZ71	0	1279.69	High	0.001389	0.0001964	2.46
	FALSE	High	TAAENEFVTLK		FALSE	Bovine	0.0322617	0.00289555	1	3	1	G3MZ71	0	1222.63	High	0.001389	0.01102	2.67
	FALSE	High	FLEQQNQVLQTK	2xDeamidated [Q4; Q5]	TRUE	Bovine	0.008042	0.00289555	4	7	1	A0A3Q1MJW4; P35908; G3MZ71; P04264	0	1477.75	High	0.001389	0.001959	2.33
	FALSE	High	FLEQQNQVLQTK	1xDeamidated [Q/N]	TRUE	Bovine	0.00694194	0.00289555	4	7	4	A0A3Q1MJW4; P35908; G3MZ71; P04264	0	1476.77	High	0.001389	0.001634	2.76
	FALSE	High	FLEQQNQVLQTK		TRUE	Bovine	0.0507397	0.00289555	4	7	3	A0A3Q1MJW4; P35908; G3MZ71; P04264	0	1475.79	High	0.001389	0.01933	1.54
	FALSE	High	LLEGEECR	1xCarbamidomethyl [C7]	TRUE	Bovine	0.140314	0.00485892	6	21	2	M0QVZ6; A4FV94; Q08D91; P35908; G3MZ71; A6QNX5	0	1005.47	High	0.002188	0.07006	2.12
	FALSE	High	KLLEGEECR	1xCarbamidomethyl [C8]	TRUE	Bovine	0.112159	0.00485892	5	20	2	M0QVZ6; A4FV94; Q08D91; P35908; G3MZ71	1	1133.56	High	0.002188	0.05268	1.47
	FALSE	High	VDPEIQNVK	1xDeamidated [Q6]	TRUE	Bovine	0.136695	0.00485892	2	2	1	P35908; G3MZ71	0	1042.54	High	0.002188	0.06792	1.87
FALSE	High	Master Protein	A0A140T867	Keratin, type I cytoskeletal 17 OS=Bos taurus OX=9913 GN=KRT17 PE=3 SV=1	441	48.7	5.15	FALSE	16	6	1	15	15.65	Bovine
	Checked	Confidence	Sequence	Modifications	Contaminant	Marked as	Qvality PEP	Qvality q-value	# Protein Groups	# Proteins	# PSMs	Master Protein Accessions	# Missed Cleavages	Theo. MH+ [Da]	Confidence (by Search Engine): Sequest HT	Percolator q-Value (by Search Engine): Sequest HT	Percolator PEP (by Search Engine): Sequest HT	XCorr (by Search Engine): Sequest HT
	FALSE	High	VLDELTLAR		FALSE	Bovine	0.0252944	0.00289555	2	8	1	A0A140T867; F1MC11	0	1029.59	High	0.001389	0.008128	2.2
	FALSE	High	EVATNSELVQSGK		FALSE	Bovine	0.000947592	0.00289555	2	5	2	A0A140T867; F1MC11	0	1361.69	High	0.001389	0.000139	3.03
	FALSE	High	EVATNSELVQSGK	1xDeamidated [N5]	FALSE	Bovine	0.00326769	0.00289555	2	5	1	A0A140T867; F1MC11	0	1362.67	High	0.001389	0.000644	2.09
	FALSE	High	LEQEIATYR		FALSE	Bovine	0.0173584	0.00289555	3	14	1	A0A3Q1LJB2; A0A140T867; F1MC11	0	1122.58	High	0.001389	0.005101	2.09
	FALSE	High	LASYLDKVR		TRUE	Bovine	0.012027	0.00289555	3	10	8	P13645; A0A140T867; F1MC11	1	1064.61	High	0.001389	0.003224	1.73
	FALSE	High	GQVGGEINVEMDAAPGVDLSR	1xOxidation [M11]	FALSE	Bovine	0.00303575	0.00289555	1	3	1	A0A140T867	0	2130.01	High	0.001389	0.0005879	2.32
	FALSE	High	ILNEMRDQYEK	1xOxidation [M5]	FALSE	Bovine	0.187355	0.00664885	2	7	1	A0A140T867; F1MC11	1	1454.69	High	0.00295	0.1021	1.26
FALSE	High	Master Protein	E1BKT9	Desmoplakin OS=Bos taurus OX=9913 GN=DSP PE=1 SV=2	2889	332.2	6.84	FALSE	5	13	13	15	15.16	Bovine
	Checked	Confidence	Sequence	Modifications	Contaminant	Marked as	Qvality PEP	Qvality q-value	# Protein Groups	# Proteins	# PSMs	Master Protein Accessions	# Missed Cleavages	Theo. MH+ [Da]	Confidence (by Search Engine): Sequest HT	Percolator q-Value (by Search Engine): Sequest HT	Percolator PEP (by Search Engine): Sequest HT	XCorr (by Search Engine): Sequest HT
	FALSE	High	VVIVDPETNK		FALSE	Bovine	0.0645021	0.00289555	1	2	1	E1BKT9	0	1113.62	High	0.001389	0.02615	1.73
	FALSE	High	LLEAQIATGGIIDPK		FALSE	Bovine	0.0200981	0.00289555	1	2	1	E1BKT9	0	1538.88	High	0.001389	0.006107	1.95
	FALSE	High	LPVEEAYKR		FALSE	Bovine	0.0342214	0.00289555	1	2	2	E1BKT9	1	1104.6	High	0.001389	0.01185	1.72
	FALSE	High	QLQNIIQATSR		FALSE	Bovine	0.00818405	0.00289555	1	2	1	E1BKT9	0	1271.71	High	0.001389	0.002004	2.88
	FALSE	High	QLQNIIQATSR	1xGln->pyro-Glu [N-Term]	FALSE	Bovine	0.0132178	0.00289555	1	2	1	E1BKT9	0	1254.68	High	0.001389	0.003632	2.65
	FALSE	High	FGDSNTVMR	1xOxidation [M8]	FALSE	Bovine	0.0430024	0.00289555	1	2	1	E1BKT9	0	1042.46	High	0.001389	0.01574	1.51
	FALSE	High	IEVLEEELR		FALSE	Bovine	0.0445128	0.00289555	1	1	1	E1BKT9	0	1129.61	High	0.001389	0.01644	2.17
	FALSE	High	LPVEEAYK		FALSE	Bovine	0.156681	0.00485892	1	2	1	E1BKT9	0	948.504	High	0.002188	0.08098	1.57
	FALSE	High	ETQSQLETER		FALSE	Bovine	0.0823869	0.00485892	1	2	1	E1BKT9	0	1220.58	High	0.002188	0.03553	1.9
	FALSE	High	IGLVRPGTALELLEAQAATGFIVDPVSNLR	1xDeamidated [Q16]	FALSE	Bovine	0.09333	0.00485892	1	2	1	E1BKT9	0	3121.73	High	0.002188	0.04174	0.69
	FALSE	High	YIELLTR		FALSE	Bovine	0.20519	0.00664885	1	2	1	E1BKT9	0	907.525	High	0.00295	0.1148	0.94
	FALSE	High	AELIVQPELK		FALSE	Bovine	0.197024	0.00664885	1	2	1	E1BKT9	0	1139.67	High	0.00295	0.1091	1.88
	FALSE	High	NLHSEISGK		FALSE	Bovine	0.162331	0.00664885	1	2	1	E1BKT9	0	984.511	High	0.00295	0.08447	1.39
	FALSE	High	NHYNEEMSNLR	1xOxidation [M7]	FALSE	Bovine	0.194568	0.00664885	1	1	1	E1BKT9	0	1422.61	High	0.00295	0.1072	0.9
FALSE	High	Master Protein	A0A3Q1M1M7	Junction plakoglobin OS=Bos taurus OX=9913 GN=JUP PE=1 SV=1	741	81.3	6.38	FALSE	12	7	7	8	12.2	Bovine
	Checked	Confidence	Sequence	Modifications	Contaminant	Marked as	Qvality PEP	Qvality q-value	# Protein Groups	# Proteins	# PSMs	Master Protein Accessions	# Missed Cleavages	Theo. MH+ [Da]	Confidence (by Search Engine): Sequest HT	Percolator q-Value (by Search Engine): Sequest HT	Percolator PEP (by Search Engine): Sequest HT	XCorr (by Search Engine): Sequest HT
	FALSE	High	LLNDEDPVVVTK		FALSE	Bovine	0.00798588	0.00289555	1	2	1	A0A3Q1M1M7	0	1341.73	High	0.001389	0.001944	2.08
	FALSE	High	ISEDKNPDYR		FALSE	Bovine	0.0106039	0.00289555	1	2	2	A0A3Q1M1M7	1	1236.59	High	0.001389	0.00276	1.81
	FALSE	High	TMQNTSDLDTAR	1xOxidation [M2]	FALSE	Bovine	0.031817	0.00289555	1	2	1	A0A3Q1M1M7	0	1368.61	High	0.001389	0.01081	2.13
	FALSE	High	TLVTQNSGVEALIHAILR		FALSE	Bovine	1.81257e-05	0.00289555	1	2	1	A0A3Q1M1M7	0	1935.1	High	0.001389	1.044e-06	3.65
	FALSE	High	ALMGSPQLVAAVVR	1xOxidation [M3]	FALSE	Bovine	0.00180667	0.00289555	1	2	1	A0A3Q1M1M7	0	1427.8	High	0.001389	0.0003092	2.53
	FALSE	High	LVQLLVK		FALSE	Bovine	0.106699	0.00485892	1	2	1	A0A3Q1M1M7	0	812.56	High	0.002188	0.04949	1.34
	FALSE	High	HVAAGTQQPYTDGVR		FALSE	Bovine	0.0984762	0.00485892	1	2	1	A0A3Q1M1M7	0	1599.79	High	0.002188	0.04455	1.54
FALSE	High	Master Protein	Q0P571	Myosin regulatory light chain 2, skeletal muscle isoform OS=Bos taurus OX=9913 GN=MYLPF PE=2 SV=1	170	19	5.01	FALSE	29	4	4	4	7.09	Bovine
	Checked	Confidence	Sequence	Modifications	Contaminant	Marked as	Qvality PEP	Qvality q-value	# Protein Groups	# Proteins	# PSMs	Master Protein Accessions	# Missed Cleavages	Theo. MH+ [Da]	Confidence (by Search Engine): Sequest HT	Percolator q-Value (by Search Engine): Sequest HT	Percolator PEP (by Search Engine): Sequest HT	XCorr (by Search Engine): Sequest HT
	FALSE	High	EASGPINFTVFLNMFGEK		FALSE	Bovine	0.00342007	0.00289555	1	2	1	Q0P571	0	2000.98	High	0.001389	0.0006808	1.73
	FALSE	High	GADPEDVITGAFK		FALSE	Bovine	0.0288685	0.00289555	1	2	1	Q0P571	0	1319.65	High	0.001389	0.009589	1.8
	FALSE	High	DGIIDKEDLR		FALSE	Bovine	0.0160748	0.00289555	1	2	1	Q0P571	1	1173.61	High	0.001389	0.004633	1.83
	FALSE	High	NEELDAMMK	2xOxidation [M7; M8]	FALSE	Bovine	0.203915	0.00664885	1	2	1	Q0P571	0	1112.46	High	0.00295	0.1137	1.73
FALSE	High	Master Protein	P04272	Annexin A2 OS=Bos taurus OX=9913 GN=ANXA2 PE=1 SV=2	339	38.6	7.31	FALSE	12	4	4	5	6.81	Bovine
	Checked	Confidence	Sequence	Modifications	Contaminant	Marked as	Qvality PEP	Qvality q-value	# Protein Groups	# Proteins	# PSMs	Master Protein Accessions	# Missed Cleavages	Theo. MH+ [Da]	Confidence (by Search Engine): Sequest HT	Percolator q-Value (by Search Engine): Sequest HT	Percolator PEP (by Search Engine): Sequest HT	XCorr (by Search Engine): Sequest HT
	FALSE	High	QDIAFAYQR		FALSE	Bovine	0.0425592	0.00289555	1	1	1	P04272	0	1111.55	High	0.001389	0.01553	2.19
	FALSE	High	SLYYYIQQDTK		FALSE	Bovine	0.0621222	0.00289555	1	1	1	P04272	0	1421.69	High	0.001389	0.02496	0.88
	FALSE	High	TNQELQEINR		FALSE	Bovine	0.0257384	0.00289555	1	1	1	P04272	0	1244.62	High	0.001389	0.008312	2.64
	FALSE	High	DALNIETAIK		FALSE	Bovine	0.0578124	0.00289555	1	1	1	P04272	0	1087.6	High	0.001389	0.02283	1.98
	FALSE	High	QDIAFAYQR	1xGln->pyro-Glu [N-Term]	FALSE	Bovine	0.104934	0.00485892	1	1	1	P04272	0	1094.53	High	0.002188	0.04846	1.33
FALSE	High	Master Protein	P60712	Actin, cytoplasmic 1 OS=Bos taurus OX=9913 GN=ACTB PE=1 SV=1	375	41.7	5.48	FALSE	18	5	5	5	5.68	Bovine
	Checked	Confidence	Sequence	Modifications	Contaminant	Marked as	Qvality PEP	Qvality q-value	# Protein Groups	# Proteins	# PSMs	Master Protein Accessions	# Missed Cleavages	Theo. MH+ [Da]	Confidence (by Search Engine): Sequest HT	Percolator q-Value (by Search Engine): Sequest HT	Percolator PEP (by Search Engine): Sequest HT	XCorr (by Search Engine): Sequest HT
	FALSE	High	SYELPDGQVITIGNER		FALSE	Bovine	0.0111752	0.00289555	1	14	1	P60712	0	1790.89	High	0.001389	0.002953	1.78
	FALSE	High	VAPEEHPVLLTEAPLNPK		FALSE	Bovine	0.0377077	0.00289555	1	3	1	P60712	0	1954.06	High	0.001389	0.01335	1.73
	FALSE	High	DSYVGDEAQSK		FALSE	Bovine	0.00776525	0.00289555	1	14	1	P60712	0	1198.52	High	0.001389	0.001878	2.16
	FALSE	High	AGFAGDDAPR		FALSE	Bovine	0.0509145	0.00289555	1	12	1	P60712	0	976.448	High	0.001389	0.01945	1.75
	FALSE	High	QEYDESGPSIVHR	1xGln->pyro-Glu [N-Term]	FALSE	Bovine	0.182097	0.00664885	1	2	1	P60712	0	1499.68	High	0.00295	0.0982	1.09
FALSE	High	Master Protein	F1MIW8	Desmoglein-1 OS=Bos taurus OX=9913 GN=DSG1 PE=4 SV=2	1043	112.3	5	FALSE	3	4	4	4	5.46	Bovine
	Checked	Confidence	Sequence	Modifications	Contaminant	Marked as	Qvality PEP	Qvality q-value	# Protein Groups	# Proteins	# PSMs	Master Protein Accessions	# Missed Cleavages	Theo. MH+ [Da]	Confidence (by Search Engine): Sequest HT	Percolator q-Value (by Search Engine): Sequest HT	Percolator PEP (by Search Engine): Sequest HT	XCorr (by Search Engine): Sequest HT
	FALSE	High	TMNNFLDR	1xOxidation [M2]	FALSE	Bovine	0.157187	0.00485892	1	2	1	F1MIW8	0	1026.47	High	0.002188	0.08119	1.17
	FALSE	High	DGSNVIVTER		FALSE	Bovine	0.0949103	0.00485892	1	2	1	F1MIW8	0	1089.55	High	0.002188	0.04264	2.17
	FALSE	High	LADISLGK		FALSE	Bovine	0.101148	0.00485892	1	2	1	F1MIW8	0	816.483	High	0.002188	0.04614	1.61
	FALSE	High	QSSNVVVTER	1xDeamidated [Q1]	FALSE	Bovine	0.160772	0.00664885	1	2	1	F1MIW8	0	1119.56	High	0.00295	0.08344	1.68
FALSE	High	Master Protein	A6QNX5	Keratin, type II cytoskeletal 78 OS=Bos taurus OX=9913 GN=KRT78 PE=2 SV=1	528	57.4	8.18	FALSE	4	3	1	4	4.1	Bovine
	Checked	Confidence	Sequence	Modifications	Contaminant	Marked as	Qvality PEP	Qvality q-value	# Protein Groups	# Proteins	# PSMs	Master Protein Accessions	# Missed Cleavages	Theo. MH+ [Da]	Confidence (by Search Engine): Sequest HT	Percolator q-Value (by Search Engine): Sequest HT	Percolator PEP (by Search Engine): Sequest HT	XCorr (by Search Engine): Sequest HT
	FALSE	High	FLEQQNK		TRUE	Bovine	0.051976	0.00289555	4	46	1	M0QVZ6; A4FV94; Q08D91; A6QNX5	0	906.468	High	0.001389	0.01991	1.12
	FALSE	High	LLEGEECR	1xCarbamidomethyl [C7]	TRUE	Bovine	0.140314	0.00485892	6	21	2	M0QVZ6; A4FV94; Q08D91; P35908; G3MZ71; A6QNX5	0	1005.47	High	0.002188	0.07006	2.12
	FALSE	High	TQETQQIR	1xDeamidated [Q6]	FALSE	Bovine	0.193958	0.00664885	1	1	1	A6QNX5	0	1004.5	High	0.00295	0.1065	1.97
FALSE	High	Master Protein	P19120	Heat shock cognate 71 kDa protein OS=Bos taurus OX=9913 GN=HSPA8 PE=1 SV=2	650	71.2	5.52	FALSE	4	2	1	2	3.77	Bovine
	Checked	Confidence	Sequence	Modifications	Contaminant	Marked as	Qvality PEP	Qvality q-value	# Protein Groups	# Proteins	# PSMs	Master Protein Accessions	# Missed Cleavages	Theo. MH+ [Da]	Confidence (by Search Engine): Sequest HT	Percolator q-Value (by Search Engine): Sequest HT	Percolator PEP (by Search Engine): Sequest HT	XCorr (by Search Engine): Sequest HT
	FALSE	High	TTPSYVAFTDTER		FALSE	Bovine	0.00431036	0.00289555	1	14	1	P19120	0	1487.7	High	0.001389	0.0009073	1.77
	FALSE	High	VEIIANDQGNR		FALSE	Bovine	0.0920837	0.00485892	2	15	1	P19120; Q0VCX2	0	1228.63	High	0.002188	0.04102	2
FALSE	High	Master Protein	A0A3Q1LP42	Heat shock protein family B (small) member 7 OS=Bos taurus OX=9913 GN=HSPB7 PE=3 SV=1	169	18.4	5.96	FALSE	26	4	4	7	3.66	Bovine
	Checked	Confidence	Sequence	Modifications	Contaminant	Marked as	Qvality PEP	Qvality q-value	# Protein Groups	# Proteins	# PSMs	Master Protein Accessions	# Missed Cleavages	Theo. MH+ [Da]	Confidence (by Search Engine): Sequest HT	Percolator q-Value (by Search Engine): Sequest HT	Percolator PEP (by Search Engine): Sequest HT	XCorr (by Search Engine): Sequest HT
	FALSE	High	QPPTEHVQQTFR		FALSE	Bovine	0.0274971	0.00289555	1	1	2	A0A3Q1LP42	0	1467.73	High	0.001389	0.009	1.71
	FALSE	High	QPPTEHVQQTFR	1xGln->pyro-Glu [N-Term]	FALSE	Bovine	0.00383951	0.00289555	1	1	1	A0A3Q1LP42	0	1450.71	High	0.001389	0.0007857	1.96
	FALSE	High	CQLPEDVDPTSVTSALR	1xCarbamidomethyl [C1]	FALSE	Bovine	0.0146791	0.00289555	1	1	2	A0A3Q1LP42	0	1887.91	High	0.001389	0.004136	1.71
	FALSE	High	LAADGTVMNTFAHK	1xOxidation [M8]	FALSE	Bovine	0.166019	0.00664885	1	1	1	A0A3Q1LP42	0	1491.73	High	0.00295	0.08722	1.01
	FALSE	High	RQPPTEHVQQTFR		FALSE	Bovine	0.231395	0.00872886	1	1	1	A0A3Q1LP42	1	1623.84	High	0.003835	0.1343	1.53
FALSE	High	Master Protein	P12763	Alpha-2-HS-glycoprotein OS=Bos taurus OX=9913 GN=AHSG PE=1 SV=2	359	38.4	5.5	FALSE	10	2	2	2	2.16	Bovine
	Checked	Confidence	Sequence	Modifications	Contaminant	Marked as	Qvality PEP	Qvality q-value	# Protein Groups	# Proteins	# PSMs	Master Protein Accessions	# Missed Cleavages	Theo. MH+ [Da]	Confidence (by Search Engine): Sequest HT	Percolator q-Value (by Search Engine): Sequest HT	Percolator PEP (by Search Engine): Sequest HT	XCorr (by Search Engine): Sequest HT
	FALSE	High	TPIVGQPSIPGGPVR		FALSE	Bovine	0.0162441	0.00289555	1	1	1	P12763	0	1474.84	High	0.001389	0.004695	2.16
	FALSE	High	EPACDDPDTEQAALAAVDYINK	1xCarbamidomethyl [C4]	FALSE	Bovine	0.025119	0.00289555	1	1	1	P12763	0	2406.08	High	0.001389	0.008052	1.3
FALSE	High	Master Protein	A0JND2	Keratin, type II cytoskeletal 80 OS=Bos taurus OX=9913 GN=KRT80 PE=2 SV=1	422	47.4	5.31	FALSE	5	2	1	2	2.05	Bovine
	Checked	Confidence	Sequence	Modifications	Contaminant	Marked as	Qvality PEP	Qvality q-value	# Protein Groups	# Proteins	# PSMs	Master Protein Accessions	# Missed Cleavages	Theo. MH+ [Da]	Confidence (by Search Engine): Sequest HT	Percolator q-Value (by Search Engine): Sequest HT	Percolator PEP (by Search Engine): Sequest HT	XCorr (by Search Engine): Sequest HT
	FALSE	High	SLEEAEAYSR		FALSE	Bovine	0.0415423	0.00289555	1	3	1	A0JND2	0	1154.53	High	0.001389	0.01506	2.05
	FALSE	High	EYQELMNTK	1xOxidation [M6]	FALSE	Bovine	0.194568	0.00664885	2	7	1	M0QVZ6; A0JND2	0	1171.53	High	0.00295	0.1073	1.59
FALSE	High	Master Protein	Q0VCX2	Endoplasmic reticulum chaperone BiP OS=Bos taurus OX=9913 GN=HSPA5 PE=2 SV=1	655	72.4	5.16	FALSE	4	2	1	2	2	Bovine
	Checked	Confidence	Sequence	Modifications	Contaminant	Marked as	Qvality PEP	Qvality q-value	# Protein Groups	# Proteins	# PSMs	Master Protein Accessions	# Missed Cleavages	Theo. MH+ [Da]	Confidence (by Search Engine): Sequest HT	Percolator q-Value (by Search Engine): Sequest HT	Percolator PEP (by Search Engine): Sequest HT	XCorr (by Search Engine): Sequest HT
	FALSE	High	VEIIANDQGNR		FALSE	Bovine	0.0920837	0.00485892	2	15	1	P19120; Q0VCX2	0	1228.63	High	0.002188	0.04102	2
	FALSE	High	SQIFSTASDNQPTVTIK		FALSE	Bovine	0.223741	0.00872886	1	1	1	Q0VCX2	0	1836.93	High	0.003835	0.1284	0.94
FALSE	High	Master Protein	G5E507	Heat shock protein HSP 90-beta OS=Bos taurus OX=9913 GN=HSP90AB1 PE=1 SV=2	712	81.7	5	FALSE	4	2	2	2	1.97	Bovine
	Checked	Confidence	Sequence	Modifications	Contaminant	Marked as	Qvality PEP	Qvality q-value	# Protein Groups	# Proteins	# PSMs	Master Protein Accessions	# Missed Cleavages	Theo. MH+ [Da]	Confidence (by Search Engine): Sequest HT	Percolator q-Value (by Search Engine): Sequest HT	Percolator PEP (by Search Engine): Sequest HT	XCorr (by Search Engine): Sequest HT
	FALSE	High	NPDDITQEEYGEFYK		FALSE	Bovine	0.00337244	0.00289555	1	3	1	G5E507	0	1847.8	High	0.001389	0.0006686	1.97
	FALSE	High	ELISNASDALDK		FALSE	Bovine	0.126759	0.00485892	1	5	1	G5E507	0	1275.64	High	0.002188	0.06149	1.33
FALSE	High	Master Protein	A0A3Q1MDT7	Histone H4 OS=Bos taurus OX=9913 PE=3 SV=1	136	15	10.98	FALSE	15	2	2	2	1.79	Bovine
	Checked	Confidence	Sequence	Modifications	Contaminant	Marked as	Qvality PEP	Qvality q-value	# Protein Groups	# Proteins	# PSMs	Master Protein Accessions	# Missed Cleavages	Theo. MH+ [Da]	Confidence (by Search Engine): Sequest HT	Percolator q-Value (by Search Engine): Sequest HT	Percolator PEP (by Search Engine): Sequest HT	XCorr (by Search Engine): Sequest HT
	FALSE	High	TVTAMDVVYALK	1xOxidation [M5]	FALSE	Bovine	0.0281745	0.00289555	1	13	1	A0A3Q1MDT7	0	1326.7	High	0.001389	0.009296	1.79
	FALSE	High	VFLENVLR		FALSE	Bovine	0.16129	0.00664885	1	2	1	A0A3Q1MDT7	0	989.578	High	0.00295	0.08385	1.48
FALSE	High	Master Protein	Q32PH8	Elongation factor 1-alpha 2 OS=Bos taurus OX=9913 GN=EEF1A2 PE=2 SV=1	463	50.4	9.03	FALSE	4	2	2	2	0	Bovine
	Checked	Confidence	Sequence	Modifications	Contaminant	Marked as	Qvality PEP	Qvality q-value	# Protein Groups	# Proteins	# PSMs	Master Protein Accessions	# Missed Cleavages	Theo. MH+ [Da]	Confidence (by Search Engine): Sequest HT	Percolator q-Value (by Search Engine): Sequest HT	Percolator PEP (by Search Engine): Sequest HT	XCorr (by Search Engine): Sequest HT
	FALSE	High	IGGIGTVPVGR		FALSE	Bovine	0.137142	0.00485892	1	6	1	Q32PH8	0	1025.61	High	0.002188	0.06799	1.55
	FALSE	High	QTVAVGVIK		FALSE	Bovine	0.209054	0.00664885	1	3	1	Q32PH8	0	914.567	High	0.00295	0.1175	1.45

## Sheet: Spot 5
Checked	Protein FDR Confidence: Combined	Master	Accession	Description	# AAs	MW [kDa]	calc. pI	Contaminant	Coverage [%]	# Peptides	# Unique Peptides	# PSMs	Score Sequest HT: Sequest HT	Marked as
FALSE	High	Master Protein	P10790	Fatty acid-binding protein, heart OS=Bos taurus OX=9913 GN=FABP3 PE=1 SV=2	133	14.8	7.34	FALSE	65	9	3	48	88.13	Bovine
	Checked	Confidence	Sequence	Modifications	Contaminant	Marked as	Qvality PEP	Qvality q-value	# Protein Groups	# Proteins	# PSMs	Master Protein Accessions	# Missed Cleavages	Theo. MH+ [Da]	Confidence (by Search Engine): Sequest HT	Percolator q-Value (by Search Engine): Sequest HT	Percolator PEP (by Search Engine): Sequest HT	XCorr (by Search Engine): Sequest HT
	FALSE	High	WNGQETSLVR		FALSE	Bovine	0.00664744	0.00427498	2	3	1	P10790; Q58DW1	0	1189.6	High	0.002882	0.002542	2.59
	FALSE	High	LILTLTHGTAVCTR	1xCarbamidomethyl [C12]	TRUE	Bovine	3.00265e-06	0.00427498	2	4	7	P10790; Q58DW1	0	1555.86	High	0.002882	4.023e-06	2.2
	FALSE	High	LGVEFDETTADDRK		TRUE	Bovine	0.000716625	0.00427498	2	6	3	P10790; Q58DW1	1	1595.75	High	0.002882	0.000413	2.18
	FALSE	High	LGVEFDETTADDR		TRUE	Bovine	1.43103e-05	0.00427498	2	6	6	P10790; Q58DW1	0	1467.66	High	0.002882	1.506e-05	2.83
	FALSE	High	QVGNMTKPTTIIEVNGDTVIIK	1xGln->pyro-Glu [N-Term]; 1xOxidation [M5]	FALSE	Bovine	0.00193461	0.00427498	1	3	3	P10790	0	2370.26	High	0.002882	0.0009482	2.68
	FALSE	High	QVGNMTKPTTIIEVNGDTVIIK	1xDeamidated [N15]; 1xGln->pyro-Glu [N-Term]	FALSE	Bovine	0.000160245	0.00427498	1	3	1	P10790	0	2355.25	High	0.002882	0.0001166	4.1
	FALSE	High	QVGNMTKPTTIIEVNGDTVIIK	1xDeamidated [N15]; 1xGln->pyro-Glu [N-Term]; 1xOxidation [M5]	FALSE	Bovine	3.64044e-05	0.00427498	1	3	5	P10790	0	2371.24	High	0.002882	3.33e-05	3.61
	FALSE	High	VKSIVTLDGGK		TRUE	Bovine	0.00262661	0.00427498	2	4	1	P10790; Q58DW1	1	1116.66	High	0.002882	0.001222	1.66
	FALSE	High	QVGNMTKPTTIIEVNGDTVIIK		FALSE	Bovine	0.00545192	0.00427498	1	3	1	P10790	0	2371.29	High	0.002882	0.002186	2.7
	FALSE	High	QVGNMTKPTTIIEVNGDTVIIK	1xDeamidated [N15]	FALSE	Bovine	0.00246492	0.00427498	1	3	4	P10790	0	2372.27	High	0.002882	0.001158	3.06
	FALSE	High	QVGNMTKPTTIIEVNGDTVIIK	2xDeamidated [N4; N15]; 1xOxidation [M5]	FALSE	Bovine	0.0231016	0.00782092	1	3	1	P10790	0	2389.25	High	0.004886	0.006138	1.56
	FALSE	High	QVGNMTKPTTIIEVNGDTVIIK	1xDeamidated [N]; 1xOxidation [M5]	FALSE	Bovine	0.0325555	0.00782092	1	3	4	P10790	0	2388.27	High	0.004886	0.008056	2.65
	FALSE	High	QVGNMTKPTTIIEVNGDTVIIK	1xOxidation [M5]	FALSE	Bovine	0.0198845	0.00782092	1	3	2	P10790	0	2387.29	High	0.004886	0.005512	3.06
	FALSE	High	QVGNMTKPTTIIEVNGDTVIIK	1xGln->pyro-Glu [N-Term]	FALSE	Bovine	0.0360672	0.00782092	1	3	2	P10790	0	2354.26	High	0.004886	0.008806	1.92
	FALSE	High	NFDDYMK	1xOxidation [M6]	TRUE	Bovine	0.0874804	0.00883135	1	5	2	P10790	0	948.377	High	0.00542	0.02394	0.93
	FALSE	High	WNGQETSLVR	1xDeamidated [Q4]	FALSE	Bovine	0.126209	0.00969227	2	3	1	P10790; Q58DW1	0	1190.58	High	0.00591	0.04165	1.47
	FALSE	High	SIVTLDGGK		TRUE	Bovine	0.101367	0.00969227	2	4	1	P10790; Q58DW1	0	889.499	High	0.00591	0.02967	1.66
	FALSE	High	SLGVGFATR		TRUE	Bovine	0.13162	0.00969227	1	3	3	P10790	0	907.5	High	0.00591	0.04443	1.93
FALSE	High	Master Protein	G3N0V2	Keratin, type II cytoskeletal 1 OS=Bos taurus OX=9913 GN=KRT1 PE=1 SV=2	606	63.1	8.46	FALSE	14	12	1	38	60.68	Bovine
	Checked	Confidence	Sequence	Modifications	Contaminant	Marked as	Qvality PEP	Qvality q-value	# Protein Groups	# Proteins	# PSMs	Master Protein Accessions	# Missed Cleavages	Theo. MH+ [Da]	Confidence (by Search Engine): Sequest HT	Percolator q-Value (by Search Engine): Sequest HT	Percolator PEP (by Search Engine): Sequest HT	XCorr (by Search Engine): Sequest HT
	FALSE	High	LALDVEIATYR		TRUE	Bovine	0.00115433	0.00427498	5	20	3	M0QVZ6; A4FV94; G3N0V2; P35908; P05786	0	1263.69	High	0.002882	0.0006168	3.17
	FALSE	High	KYEDEINKR		TRUE	Bovine	0.00124979	0.00427498	2	4	2	G3N0V2; P35908	2	1194.61	High	0.002882	0.0006585	2.91
	FALSE	High	SLNNQFASFIDKVR		TRUE	Bovine	2.65972e-05	0.00427498	2	2	6	G3N0V2; P04264	1	1638.86	High	0.002882	2.552e-05	3.37
	FALSE	High	SLNNQFASFIDK	2xDeamidated [N3; N4]	TRUE	Bovine	0.00748675	0.00427498	2	2	1	G3N0V2; P04264	0	1385.66	High	0.002882	0.002779	1.32
	FALSE	High	SLNNQFASFIDK	1xDeamidated [N]	TRUE	Bovine	0.00136392	0.00427498	2	2	2	G3N0V2; P04264	0	1384.67	High	0.002882	0.0007082	2.38
	FALSE	High	SLNNQFASFIDK		TRUE	Bovine	0.00293548	0.00427498	2	2	2	G3N0V2; P04264	0	1383.69	High	0.002882	0.001334	2.05
	FALSE	High	FLEQQNQVLQTK	1xDeamidated [N/Q]	TRUE	Bovine	0.00220553	0.00427498	4	7	3	A0A3Q1MJW4; G3N0V2; P35908; P04264	0	1476.77	High	0.002882	0.001058	1.99
	FALSE	High	FLEQQNQVLQTK	2xDeamidated [Q5; Q]	TRUE	Bovine	0.000833406	0.00427498	4	7	2	A0A3Q1MJW4; G3N0V2; P35908; P04264	0	1477.75	High	0.002882	0.00047	2.26
	FALSE	High	LLRDYQELMNTK		TRUE	Bovine	0.0154436	0.00696295	2	2	2	G3N0V2; P04264	1	1523.79	High	0.004425	0.004625	1.4
	FALSE	High	SLNNQFASFIDKVR	1xDeamidated [Q/N]	TRUE	Bovine	0.0151415	0.00696295	2	2	3	G3N0V2; P04264	1	1639.84	High	0.004425	0.004552	2.15
	FALSE	High	TLLEGEESR		TRUE	Bovine	0.0333344	0.00782092	2	2	2	G3N0V2; P04264	0	1033.52	High	0.004886	0.008234	1.94
	FALSE	High	AQYEEIAQR	2xDeamidated [Q2; Q8]	TRUE	Bovine	0.0328131	0.00782092	3	10	1	A4FV94; G3N0V2; P35908	0	1109.51	High	0.004886	0.008122	1.36
	FALSE	High	AQYEEIAQR	1xDeamidated [Q8]	TRUE	Bovine	0.0284721	0.00782092	3	10	1	A4FV94; G3N0V2; P35908	0	1108.53	High	0.004886	0.007223	1.74
	FALSE	High	YEDEINKR		TRUE	Bovine	0.0308078	0.00782092	5	17	1	M0QVZ6; A4FV94; G3N0V2; P35908; P04264	1	1066.52	High	0.004886	0.007689	2.16
	FALSE	High	DYQELMNTK		TRUE	Bovine	0.0425532	0.00782092	2	2	2	G3N0V2; P04264	0	1141.52	High	0.004886	0.01028	1.37
	FALSE	High	DYQELMNTK	1xOxidation [M6]	TRUE	Bovine	0.0471357	0.00782092	2	2	3	G3N0V2; P04264	0	1157.51	High	0.004886	0.0114	1.92
	FALSE	High	NTKVEISELNR		FALSE	Bovine	0.0809297	0.00883135	1	1	1	G3N0V2	1	1302.7	High	0.00542	0.02152	1.49
	FALSE	High	YEDEINK		TRUE	Bovine	0.0684222	0.00883135	5	17	1	M0QVZ6; A4FV94; G3N0V2; P35908; P04264	0	910.415	High	0.00542	0.01736	1.26
FALSE	High	Master Protein	M0QVZ6	Keratin, type II cytoskeletal 5 OS=Bos taurus OX=9913 GN=KRT5 PE=3 SV=2	594	62.6	8.15	FALSE	26	21	7	38	43.62	Bovine
	Checked	Confidence	Sequence	Modifications	Contaminant	Marked as	Qvality PEP	Qvality q-value	# Protein Groups	# Proteins	# PSMs	Master Protein Accessions	# Missed Cleavages	Theo. MH+ [Da]	Confidence (by Search Engine): Sequest HT	Percolator q-Value (by Search Engine): Sequest HT	Percolator PEP (by Search Engine): Sequest HT	XCorr (by Search Engine): Sequest HT
	FALSE	High	NKYEDEINKR		TRUE	Bovine	8.31896e-05	0.00427498	3	8	4	M0QVZ6; A4FV94; P04264	2	1308.65	High	0.002882	6.695e-05	2.67
	FALSE	High	NMQDLVEDFK	1xOxidation [M2]	FALSE	Bovine	0.00356582	0.00427498	1	5	1	M0QVZ6	0	1254.57	High	0.002882	0.001566	1.28
	FALSE	High	LALDVEIATYRK		TRUE	Bovine	0.00705467	0.00427498	4	19	2	M0QVZ6; A4FV94; P35908; P05786	1	1391.79	High	0.002882	0.002661	1.92
	FALSE	High	LALDVEIATYR		TRUE	Bovine	0.00115433	0.00427498	5	20	3	M0QVZ6; A4FV94; G3N0V2; P35908; P05786	0	1263.69	High	0.002882	0.0006168	3.17
	FALSE	High	QCANLQNAIADAEQR	1xCarbamidomethyl [C2]; 1xGln->pyro-Glu [N-Term]	FALSE	Bovine	0.00224084	0.00427498	1	3	1	M0QVZ6	0	1684.77	High	0.002882	0.001071	2.85
	FALSE	High	SLYNLGGSKR		FALSE	Bovine	0.00778936	0.00427498	1	3	1	M0QVZ6	1	1094.6	High	0.002882	0.00286	1.05
	FALSE	High	SLDLDSIIAEVK		TRUE	Bovine	8.51966e-05	0.00427498	2	10	9	M0QVZ6; P04264	0	1302.72	High	0.002882	6.844e-05	2.6
	FALSE	High	SFSTASAITPSVSR		FALSE	Bovine	0.00271139	0.00427498	1	3	1	M0QVZ6	0	1410.72	High	0.002882	0.001251	2.78
	FALSE	High	YEELQQTAGR		FALSE	Bovine	0.0108198	0.00696295	1	3	1	M0QVZ6	0	1194.57	High	0.004425	0.003616	2.18
	FALSE	High	YEELQQTAGR	1xDeamidated [Q5]	FALSE	Bovine	0.0161295	0.00696295	1	3	1	M0QVZ6	0	1195.56	High	0.004425	0.004766	1.9
	FALSE	High	SLYNLGGSKR	1xDeamidated [N4]	FALSE	Bovine	0.0110797	0.00696295	1	3	1	M0QVZ6	1	1095.58	High	0.004425	0.003676	1.41
	FALSE	High	VDALMDEINFMK	2xOxidation [M5; M11]	FALSE	Bovine	0.0469507	0.00782092	1	3	1	M0QVZ6	0	1457.67	High	0.004886	0.01135	1.54
	FALSE	High	TLNNKFASFIDKVR		TRUE	Bovine	0.0250968	0.00782092	4	23	1	M0QVZ6; A4FV94; P35908; P05786	2	1652.91	High	0.004886	0.006527	1.43
	FALSE	High	EYQELMNTK	1xOxidation [M6]	FALSE	Bovine	0.0226504	0.00782092	2	7	1	M0QVZ6; A0JND2	0	1171.53	High	0.004886	0.006048	1.58
	FALSE	High	YEDEINKR		TRUE	Bovine	0.0308078	0.00782092	5	17	1	M0QVZ6; A4FV94; G3N0V2; P35908; P04264	1	1066.52	High	0.004886	0.007689	2.16
	FALSE	High	NKYEDEINK		TRUE	Bovine	0.0261063	0.00782092	3	8	1	M0QVZ6; A4FV94; P04264	1	1152.55	High	0.004886	0.006746	1.78
	FALSE	High	HEISEMNR		FALSE	Bovine	0.0591921	0.00883135	1	3	1	M0QVZ6	0	1015.46	High	0.00542	0.01459	1.91
	FALSE	High	KLLEGEECR	1xCarbamidomethyl [C8]	TRUE	Bovine	0.0676239	0.00883135	4	20	1	M0QVZ6; E1B991; A4FV94; P35908	1	1133.56	High	0.00542	0.01708	2.08
	FALSE	High	LRSEIDNVK		TRUE	Bovine	0.0714291	0.00883135	2	4	1	M0QVZ6; P04264	1	1073.59	High	0.00542	0.01831	2.01
	FALSE	High	YEDEINK		TRUE	Bovine	0.0684222	0.00883135	5	17	1	M0QVZ6; A4FV94; G3N0V2; P35908; P04264	0	910.415	High	0.00542	0.01736	1.26
	FALSE	High	LLEGEECR	1xCarbamidomethyl [C7]	TRUE	Bovine	0.110348	0.00969227	5	21	1	M0QVZ6; E1B991; A4FV94; P35908; A6QNX5	0	1005.47	High	0.00591	0.03384	1.65
	FALSE	High	EYQELMNTK		FALSE	Bovine	0.111201	0.00969227	2	7	1	M0QVZ6; A0JND2	0	1155.54	High	0.00591	0.03423	1.2
	FALSE	High	SLYNLGGSK		FALSE	Bovine	0.0982775	0.00969227	2	6	1	A0A3Q1MJW4; M0QVZ6	0	938.494	High	0.00591	0.0284	1.05
	FALSE	High	LRSEIDNVKK		TRUE	Bovine	0.128152	0.00969227	2	4	1	M0QVZ6; P04264	2	1201.69	High	0.00591	0.04269	2.08
FALSE	High	Master Protein	P11116	Galectin-1 OS=Bos taurus OX=9913 GN=LGALS1 PE=1 SV=2	135	14.7	5.5	FALSE	72	7	7	22	37.26	Bovine
	Checked	Confidence	Sequence	Modifications	Contaminant	Marked as	Qvality PEP	Qvality q-value	# Protein Groups	# Proteins	# PSMs	Master Protein Accessions	# Missed Cleavages	Theo. MH+ [Da]	Confidence (by Search Engine): Sequest HT	Percolator q-Value (by Search Engine): Sequest HT	Percolator PEP (by Search Engine): Sequest HT	XCorr (by Search Engine): Sequest HT
	FALSE	High	VRGEVAADAK		FALSE	Bovine	0.00365176	0.00427498	1	2	1	P11116	1	1015.55	High	0.002882	0.001594	2.24
	FALSE	High	LNLEAINYLSAGGDFK		FALSE	Bovine	0.000415821	0.00427498	1	1	1	P11116	0	1724.89	High	0.002882	0.000261	2.77
	FALSE	High	SFLLNLGKDDNNLCLHFNPR	1xCarbamidomethyl [C14]; 1xDeamidated [N11]	FALSE	Bovine	0.00158615	0.00427498	1	2	1	P11116	1	2388.18	High	0.002882	0.0008053	2.44
	FALSE	High	SFLLNLGKDDNNLCLHFNPR	1xCarbamidomethyl [C14]	FALSE	Bovine	1.13219e-07	0.00427498	1	2	8	P11116	1	2387.19	High	0.002882	2.505e-07	3.35
	FALSE	High	DDNNLCLHFNPR	1xCarbamidomethyl [C6]	FALSE	Bovine	0.000996544	0.00427498	1	2	2	P11116	0	1514.68	High	0.002882	0.0005463	2.07
	FALSE	High	DDNNLCLHFNPR	1xCarbamidomethyl [C6]; 1xDeamidated [N4]	FALSE	Bovine	0.00297065	0.00427498	1	2	1	P11116	0	1515.66	High	0.002882	0.001348	2.64
	FALSE	High	FNAHGDVNTIVCNSK	1xCarbamidomethyl [C12]	FALSE	Bovine	1.08789e-05	0.00427498	1	3	4	P11116	0	1675.79	High	0.002882	1.196e-05	3.92
	FALSE	High	ESAFPFQPGSVVEVCISFNQTDLTIK	1xCarbamidomethyl [C15]; 1xDeamidated [Q7]	FALSE	Bovine	0.0360672	0.00782092	1	3	2	P11116	0	2914.42	High	0.004886	0.008815	1.45
	FALSE	High	FNAHGDVNTIVCNSK	1xCarbamidomethyl [C12]; 1xDeamidated [N2]	FALSE	Bovine	0.0584999	0.00883135	1	3	1	P11116	0	1676.77	High	0.00542	0.01437	1.59
	FALSE	High	DAGAWGAEQR		FALSE	Bovine	0.070321	0.00883135	1	3	1	P11116	0	1060.48	High	0.00542	0.01795	1.45
FALSE	High	Master Protein	F1MC11	Keratin, type I cytoskeletal 14 OS=Bos taurus OX=9913 GN=KRT14 PE=1 SV=3	515	55.9	5.27	FALSE	28	14	6	28	37.11	Bovine
	Checked	Confidence	Sequence	Modifications	Contaminant	Marked as	Qvality PEP	Qvality q-value	# Protein Groups	# Proteins	# PSMs	Master Protein Accessions	# Missed Cleavages	Theo. MH+ [Da]	Confidence (by Search Engine): Sequest HT	Percolator q-Value (by Search Engine): Sequest HT	Percolator PEP (by Search Engine): Sequest HT	XCorr (by Search Engine): Sequest HT
	FALSE	High	LASYLDKVR		TRUE	Bovine	0.00185928	0.00427498	3	10	3	P13645; A0A140T867; F1MC11	1	1064.61	High	0.002882	0.0009185	2.45
	FALSE	High	LLEGEDAHLSSSQFSSGSQSSR		FALSE	Bovine	0.000898748	0.00427498	1	2	1	F1MC11	0	2309.06	High	0.002882	0.0004998	2.09
	FALSE	High	TRLEQEIATYR		FALSE	Bovine	0.000336865	0.00427498	2	10	1	A0A140T867; F1MC11	1	1379.73	High	0.002882	0.000219	2.44
	FALSE	High	ASLENSLEETK		FALSE	Bovine	0.00754632	0.00427498	1	2	1	F1MC11	0	1220.6	High	0.002882	0.002796	2.01
	FALSE	High	ASLENSLEETKGR		FALSE	Bovine	3.87939e-05	0.00427498	1	2	2	F1MC11	1	1433.72	High	0.002882	3.507e-05	2.28
	FALSE	High	GQVGGDVNVEMDAAPGVDLSR		FALSE	Bovine	0.000227316	0.00427498	1	4	2	F1MC11	0	2085.99	High	0.002882	0.0001571	3.04
	FALSE	High	EVATNSELVQSGK		FALSE	Bovine	0.0116183	0.00696295	2	5	1	A0A140T867; F1MC11	0	1361.69	High	0.004425	0.003793	1.57
	FALSE	High	VTMQNLNDR	1xOxidation [M3]	TRUE	Bovine	0.0146703	0.00696295	2	8	6	P13645; F1MC11	0	1106.53	High	0.004425	0.004453	2.01
	FALSE	High	LEQEIATYR		FALSE	Bovine	0.00870303	0.00696295	2	14	1	A0A140T867; F1MC11	0	1122.58	High	0.004425	0.003098	2.02
	FALSE	High	ALEEANADLEVK	1xDeamidated [N6]	TRUE	Bovine	0.020201	0.00782092	1	6	1	F1MC11	0	1302.64	High	0.004886	0.005579	1.93
	FALSE	High	VTMQNLNDR		TRUE	Bovine	0.0266262	0.00782092	2	8	1	P13645; F1MC11	0	1090.53	High	0.004886	0.006839	1.79
	FALSE	High	ILNEMRDQYEK		FALSE	Bovine	0.0350862	0.00782092	2	7	1	A0A140T867; F1MC11	1	1438.7	High	0.004886	0.00859	1.16
	FALSE	High	ILNEMRDQYEK	1xOxidation [M5]	FALSE	Bovine	0.0212645	0.00782092	2	7	1	A0A140T867; F1MC11	1	1454.69	High	0.004886	0.005776	1.45
	FALSE	High	VLDELTLAR		FALSE	Bovine	0.0240312	0.00782092	2	8	1	A0A140T867; F1MC11	0	1029.59	High	0.004886	0.006329	2.48
	FALSE	High	EVATNSELVQSGK	1xDeamidated [N5]	FALSE	Bovine	0.0312974	0.00782092	2	5	1	A0A140T867; F1MC11	0	1362.67	High	0.004886	0.007794	2.07
	FALSE	High	GQVGGDVNVEMDAAPGVDLSR	1xOxidation [M11]	FALSE	Bovine	0.0566926	0.00883135	1	4	1	F1MC11	0	2101.98	High	0.00542	0.01387	1.53
	FALSE	High	GQVGGDVNVEMDAAPGVDLSR	2xDeamidated [Q2; N8]; 1xOxidation [M11]	FALSE	Bovine	0.102153	0.00969227	1	4	1	F1MC11	0	2103.95	High	0.00591	0.03004	0.97
	FALSE	High	TKYETELNLR		FALSE	Bovine	0.105766	0.00969227	1	3	1	F1MC11	1	1266.67	High	0.00591	0.0316	1.68
	FALSE	High	TEELNREVATNSELVQSGK	1xDeamidated [N11]	FALSE	Bovine	0.109501	0.00969227	2	5	1	A0A140T867; F1MC11	1	2105.04	High	0.00591	0.03327	1.82
FALSE	High	Master Protein	Q58DW1	Fatty acid binding protein 3 OS=Bos taurus OX=9913 GN=FABP3 PE=2 SV=1	98	10.9	7.34	FALSE	68	7	1	21	36.74	Bovine
	Checked	Confidence	Sequence	Modifications	Contaminant	Marked as	Qvality PEP	Qvality q-value	# Protein Groups	# Proteins	# PSMs	Master Protein Accessions	# Missed Cleavages	Theo. MH+ [Da]	Confidence (by Search Engine): Sequest HT	Percolator q-Value (by Search Engine): Sequest HT	Percolator PEP (by Search Engine): Sequest HT	XCorr (by Search Engine): Sequest HT
	FALSE	High	WNGQETSLVR		FALSE	Bovine	0.00664744	0.00427498	2	3	1	P10790; Q58DW1	0	1189.6	High	0.002882	0.002542	2.59
	FALSE	High	LILTLTHGTAVCTR	1xCarbamidomethyl [C12]	TRUE	Bovine	3.00265e-06	0.00427498	2	4	7	P10790; Q58DW1	0	1555.86	High	0.002882	4.023e-06	2.2
	FALSE	High	LGVEFDETTADDRK		TRUE	Bovine	0.000716625	0.00427498	2	6	3	P10790; Q58DW1	1	1595.75	High	0.002882	0.000413	2.18
	FALSE	High	LGVEFDETTADDR		TRUE	Bovine	1.43103e-05	0.00427498	2	6	6	P10790; Q58DW1	0	1467.66	High	0.002882	1.506e-05	2.83
	FALSE	High	VKSIVTLDGGK		TRUE	Bovine	0.00262661	0.00427498	2	4	1	P10790; Q58DW1	1	1116.66	High	0.002882	0.001222	1.66
	FALSE	High	MTKPTTIIEVNGDTVIIK	1xOxidation [M1]	FALSE	Bovine	0.0300877	0.00782092	1	1	1	Q58DW1	0	1989.09	High	0.004886	0.007536	0.85
	FALSE	High	WNGQETSLVR	1xDeamidated [Q4]	FALSE	Bovine	0.126209	0.00969227	2	3	1	P10790; Q58DW1	0	1190.58	High	0.00591	0.04165	1.47
	FALSE	High	SIVTLDGGK		TRUE	Bovine	0.101367	0.00969227	2	4	1	P10790; Q58DW1	0	889.499	High	0.00591	0.02967	1.66
FALSE	High	Master Protein	A4FV94	KRT6A protein OS=Bos taurus OX=9913 GN=KRT6A PE=2 SV=1	571	60.8	8.09	FALSE	22	16	5	27	33.08	Bovine
	Checked	Confidence	Sequence	Modifications	Contaminant	Marked as	Qvality PEP	Qvality q-value	# Protein Groups	# Proteins	# PSMs	Master Protein Accessions	# Missed Cleavages	Theo. MH+ [Da]	Confidence (by Search Engine): Sequest HT	Percolator q-Value (by Search Engine): Sequest HT	Percolator PEP (by Search Engine): Sequest HT	XCorr (by Search Engine): Sequest HT
	FALSE	High	NKYEDEINKR		TRUE	Bovine	8.31896e-05	0.00427498	3	8	4	M0QVZ6; A4FV94; P04264	2	1308.65	High	0.002882	6.695e-05	2.67
	FALSE	High	NLDLDSIIAEVK	1xDeamidated [N1]	TRUE	Bovine	0.0027878	0.00427498	2	7	1	A4FV94; P35908	0	1330.71	High	0.002882	0.00128	2.04
	FALSE	High	NLDLDSIIAEVK		TRUE	Bovine	0.00146502	0.00427498	2	7	2	A4FV94; P35908	0	1329.73	High	0.002882	0.0007522	2.77
	FALSE	High	LALDVEIATYRK		TRUE	Bovine	0.00705467	0.00427498	4	19	2	M0QVZ6; A4FV94; P35908; P05786	1	1391.79	High	0.002882	0.002661	1.92
	FALSE	High	LALDVEIATYR		TRUE	Bovine	0.00115433	0.00427498	5	20	3	M0QVZ6; A4FV94; G3N0V2; P35908; P05786	0	1263.69	High	0.002882	0.0006168	3.17
	FALSE	High	WTLLQEQGTK		FALSE	Bovine	0.0106499	0.00696295	1	2	1	A4FV94	0	1203.64	High	0.004425	0.003574	2.45
	FALSE	High	TLNNKFASFIDKVR		TRUE	Bovine	0.0250968	0.00782092	4	23	1	M0QVZ6; A4FV94; P35908; P05786	2	1652.91	High	0.004886	0.006527	1.43
	FALSE	High	DVDAAYMNKVELQAK	1xDeamidated [Q13]	FALSE	Bovine	0.0456759	0.00782092	1	5	1	A4FV94	1	1695.83	High	0.004886	0.01104	1.34
	FALSE	High	AQYEEIAQR	2xDeamidated [Q2; Q8]	TRUE	Bovine	0.0328131	0.00782092	3	10	1	A4FV94; G3N0V2; P35908	0	1109.51	High	0.004886	0.008122	1.36
	FALSE	High	AQYEEIAQR	1xDeamidated [Q8]	TRUE	Bovine	0.0284721	0.00782092	3	10	1	A4FV94; G3N0V2; P35908	0	1108.53	High	0.004886	0.007223	1.74
	FALSE	High	YEDEINKR		TRUE	Bovine	0.0308078	0.00782092	5	17	1	M0QVZ6; A4FV94; G3N0V2; P35908; P04264	1	1066.52	High	0.004886	0.007689	2.16
	FALSE	High	YEELQVTAGR	1xDeamidated [Q5]	FALSE	Bovine	0.0451401	0.00782092	1	2	1	A4FV94	0	1166.57	High	0.004886	0.0109	1.75
	FALSE	High	WTLLQEQGTK	1xDeamidated [Q7]	FALSE	Bovine	0.032684	0.00782092	1	2	1	A4FV94	0	1204.62	High	0.004886	0.008081	1.54
	FALSE	High	NKYEDEINK		TRUE	Bovine	0.0261063	0.00782092	3	8	1	M0QVZ6; A4FV94; P04264	1	1152.55	High	0.004886	0.006746	1.78
	FALSE	High	KLLEGEECR	1xCarbamidomethyl [C8]	TRUE	Bovine	0.0676239	0.00883135	4	20	1	M0QVZ6; E1B991; A4FV94; P35908	1	1133.56	High	0.00542	0.01708	2.08
	FALSE	High	QNLEPLFEQYINNLR		FALSE	Bovine	0.0627763	0.00883135	1	4	1	A4FV94	0	1890.97	High	0.00542	0.0156	0.93
	FALSE	High	YEDEINK		TRUE	Bovine	0.0684222	0.00883135	5	17	1	M0QVZ6; A4FV94; G3N0V2; P35908; P04264	0	910.415	High	0.00542	0.01736	1.26
	FALSE	High	LLEGEECR	1xCarbamidomethyl [C7]	TRUE	Bovine	0.110348	0.00969227	5	21	1	M0QVZ6; E1B991; A4FV94; P35908; A6QNX5	0	1005.47	High	0.00591	0.03384	1.65
	FALSE	High	SGFSSVSLSR		FALSE	Bovine	0.125727	0.00969227	1	5	1	A4FV94	0	1026.52	High	0.00591	0.04135	1.4
	FALSE	High	QNLEPLFEQYINNLR	1xGln->pyro-Glu [N-Term]	FALSE	Bovine	0.102153	0.00969227	1	4	1	A4FV94	0	1873.94	High	0.00591	0.0301	1.29
FALSE	High	Master Protein	A0A140T867	Keratin, type I cytoskeletal 17 OS=Bos taurus OX=9913 GN=KRT17 PE=3 SV=1	441	48.7	5.15	FALSE	20	9	2	14	17.47	Bovine
	Checked	Confidence	Sequence	Modifications	Contaminant	Marked as	Qvality PEP	Qvality q-value	# Protein Groups	# Proteins	# PSMs	Master Protein Accessions	# Missed Cleavages	Theo. MH+ [Da]	Confidence (by Search Engine): Sequest HT	Percolator q-Value (by Search Engine): Sequest HT	Percolator PEP (by Search Engine): Sequest HT	XCorr (by Search Engine): Sequest HT
	FALSE	High	LASYLDKVR		TRUE	Bovine	0.00185928	0.00427498	3	10	3	P13645; A0A140T867; F1MC11	1	1064.61	High	0.002882	0.0009185	2.45
	FALSE	High	TRLEQEIATYR		FALSE	Bovine	0.000336865	0.00427498	2	10	1	A0A140T867; F1MC11	1	1379.73	High	0.002882	0.000219	2.44
	FALSE	High	GQVGGEINVEMDAAPGVDLSR		FALSE	Bovine	0.00534486	0.00427498	1	3	1	A0A140T867	0	2114.02	High	0.002882	0.002153	2.35
	FALSE	High	EVATNSELVQSGK		FALSE	Bovine	0.0116183	0.00696295	2	5	1	A0A140T867; F1MC11	0	1361.69	High	0.004425	0.003793	1.57
	FALSE	High	ATMQNLNDR		FALSE	Bovine	0.00816861	0.00696295	1	2	1	A0A140T867	0	1062.5	High	0.004425	0.002967	1.1
	FALSE	High	GQVGGEINVEMDAAPGVDLSR	1xOxidation [M11]	FALSE	Bovine	0.0143833	0.00696295	1	3	1	A0A140T867	0	2130.01	High	0.004425	0.004401	1.61
	FALSE	High	LEQEIATYR		FALSE	Bovine	0.00870303	0.00696295	2	14	1	A0A140T867; F1MC11	0	1122.58	High	0.004425	0.003098	2.02
	FALSE	High	ILNEMRDQYEK		FALSE	Bovine	0.0350862	0.00782092	2	7	1	A0A140T867; F1MC11	1	1438.7	High	0.004886	0.00859	1.16
	FALSE	High	ILNEMRDQYEK	1xOxidation [M5]	FALSE	Bovine	0.0212645	0.00782092	2	7	1	A0A140T867; F1MC11	1	1454.69	High	0.004886	0.005776	1.45
	FALSE	High	VLDELTLAR		FALSE	Bovine	0.0240312	0.00782092	2	8	1	A0A140T867; F1MC11	0	1029.59	High	0.004886	0.006329	2.48
	FALSE	High	EVATNSELVQSGK	1xDeamidated [N5]	FALSE	Bovine	0.0312974	0.00782092	2	5	1	A0A140T867; F1MC11	0	1362.67	High	0.004886	0.007794	2.07
	FALSE	High	TEELNREVATNSELVQSGK	1xDeamidated [N11]	FALSE	Bovine	0.109501	0.00969227	2	5	1	A0A140T867; F1MC11	1	2105.04	High	0.00591	0.03327	1.82
FALSE	High	Master Protein	Q09430	Profilin-2 OS=Bos taurus OX=9913 GN=PFN2 PE=1 SV=2	140	15	6.99	FALSE	28	5	5	8	16.41	Bovine
	Checked	Confidence	Sequence	Modifications	Contaminant	Marked as	Qvality PEP	Qvality q-value	# Protein Groups	# Proteins	# PSMs	Master Protein Accessions	# Missed Cleavages	Theo. MH+ [Da]	Confidence (by Search Engine): Sequest HT	Percolator q-Value (by Search Engine): Sequest HT	Percolator PEP (by Search Engine): Sequest HT	XCorr (by Search Engine): Sequest HT
	FALSE	High	SQGGEPTYNVAVGR	1xDeamidated [Q2]	FALSE	Bovine	0.00129014	0.00427498	1	1	1	Q09430	0	1435.68	High	0.002882	0.0006769	2.55
	FALSE	High	SQGGEPTYNVAVGR		FALSE	Bovine	0.000297828	0.00427498	1	1	1	Q09430	0	1434.7	High	0.002882	0.0001972	2.82
	FALSE	High	TKSQGGEPTYNVAVGR		FALSE	Bovine	0.00782028	0.00427498	1	1	1	Q09430	1	1663.84	High	0.002882	0.002872	2.31
	FALSE	High	DREGFFTNGLTLGAK	1xDeamidated [N8]	FALSE	Bovine	0.00766688	0.00427498	1	1	1	Q09430	1	1626.81	High	0.002882	0.002833	2.6
	FALSE	High	EGFFTNGLTLGAK	1xDeamidated [N6]	FALSE	Bovine	0.0137714	0.00696295	1	1	1	Q09430	0	1355.68	High	0.004425	0.004272	1.86
	FALSE	High	DREGFFTNGLTLGAK		FALSE	Bovine	0.0180156	0.00782092	1	1	1	Q09430	1	1625.83	High	0.004886	0.005139	2.45
	FALSE	High	VLVFVMGK		FALSE	Bovine	0.0311743	0.00782092	1	1	1	Q09430	0	892.532	High	0.004886	0.007761	1.6
	FALSE	High	EGFFTNGLTLGAK		FALSE	Bovine	0.0230106	0.00782092	1	1	1	Q09430	0	1354.7	High	0.004886	0.006116	1.81
FALSE	High	Master Protein	Q3T114	2-iminobutanoate/2-iminopropanoate deaminase OS=Bos taurus OX=9913 GN=RIDA PE=2 SV=3	137	14.3	6.65	FALSE	56	6	6	8	15.92	Bovine
	Checked	Confidence	Sequence	Modifications	Contaminant	Marked as	Qvality PEP	Qvality q-value	# Protein Groups	# Proteins	# PSMs	Master Protein Accessions	# Missed Cleavages	Theo. MH+ [Da]	Confidence (by Search Engine): Sequest HT	Percolator q-Value (by Search Engine): Sequest HT	Percolator PEP (by Search Engine): Sequest HT	XCorr (by Search Engine): Sequest HT
	FALSE	High	APAAIGPYSQAVLVDR		FALSE	Bovine	7.09655e-05	0.00427498	1	2	2	Q3T114	0	1627.88	High	0.002882	5.865e-05	1.91
	FALSE	High	AAYQVAALPK		FALSE	Bovine	0.00294715	0.00427498	1	2	1	Q3T114	0	1031.59	High	0.002882	0.001341	2.08
	FALSE	High	QALTNIGEILK	1xGln->pyro-Glu [N-Term]	FALSE	Bovine	0.0147867	0.00696295	1	1	1	Q3T114	0	1182.67	High	0.004425	0.004479	2.8
	FALSE	High	ATVLLADINDFSTVNDVYK		FALSE	Bovine	0.0121349	0.00696295	1	1	1	Q3T114	0	2098.07	High	0.004425	0.003914	1.49
	FALSE	High	QALTNIGEILK		FALSE	Bovine	0.0121349	0.00696295	1	1	1	Q3T114	0	1199.7	High	0.004425	0.003909	2.94
	FALSE	High	QYFQSSFPAR		FALSE	Bovine	0.0511911	0.00883135	1	2	1	Q3T114	0	1230.59	High	0.00542	0.01244	1.84
	FALSE	High	AAGCDFTNVVK	1xCarbamidomethyl [C4]	FALSE	Bovine	0.0513926	0.00883135	1	2	1	Q3T114	0	1181.56	High	0.00542	0.01245	2.24
FALSE	High	Master Protein	A0A3Q1MJW4	Keratin 77 OS=Bos taurus OX=9913 GN=KRT77 PE=1 SV=1	561	59.3	7.77	FALSE	8	4	2	8	11.05	Bovine
	Checked	Confidence	Sequence	Modifications	Contaminant	Marked as	Qvality PEP	Qvality q-value	# Protein Groups	# Proteins	# PSMs	Master Protein Accessions	# Missed Cleavages	Theo. MH+ [Da]	Confidence (by Search Engine): Sequest HT	Percolator q-Value (by Search Engine): Sequest HT	Percolator PEP (by Search Engine): Sequest HT	XCorr (by Search Engine): Sequest HT
	FALSE	High	SKDEAEALYQTK		FALSE	Bovine	0.0026162	0.00427498	1	3	1	A0A3Q1MJW4	1	1382.68	High	0.002882	0.001216	2.47
	FALSE	High	SLDLDSIIDAVR		FALSE	Bovine	0.00670035	0.00427498	1	3	1	A0A3Q1MJW4	0	1316.71	High	0.002882	0.002557	0.95
	FALSE	High	FLEQQNQVLQTK	1xDeamidated [N/Q]	TRUE	Bovine	0.00220553	0.00427498	4	7	3	A0A3Q1MJW4; G3N0V2; P35908; P04264	0	1476.77	High	0.002882	0.001058	1.99
	FALSE	High	FLEQQNQVLQTK	2xDeamidated [Q5; Q]	TRUE	Bovine	0.000833406	0.00427498	4	7	2	A0A3Q1MJW4; G3N0V2; P35908; P04264	0	1477.75	High	0.002882	0.00047	2.26
	FALSE	High	SLYNLGGSK		FALSE	Bovine	0.0982775	0.00969227	2	6	1	A0A3Q1MJW4; M0QVZ6	0	938.494	High	0.00591	0.0284	1.05
FALSE	High	Master Protein	A5D7J0	ACTA2 protein OS=Bos taurus OX=9913 GN=ACTA2 PE=2 SV=1	377	42	5.39	FALSE	15	5	2	6	8.72	Bovine
	Checked	Confidence	Sequence	Modifications	Contaminant	Marked as	Qvality PEP	Qvality q-value	# Protein Groups	# Proteins	# PSMs	Master Protein Accessions	# Missed Cleavages	Theo. MH+ [Da]	Confidence (by Search Engine): Sequest HT	Percolator q-Value (by Search Engine): Sequest HT	Percolator PEP (by Search Engine): Sequest HT	XCorr (by Search Engine): Sequest HT
	FALSE	High	QEYDEAGPSIVHR		FALSE	Bovine	0.000575962	0.00427498	1	7	1	A5D7J0	0	1500.71	High	0.002882	0.0003438	2.3
	FALSE	High	QEYDEAGPSIVHR	1xGln->pyro-Glu [N-Term]	FALSE	Bovine	8.02674e-05	0.00427498	1	7	1	A5D7J0	0	1483.68	High	0.002882	6.498e-05	2.15
	FALSE	High	EITALAPSTMK	1xOxidation [M10]	FALSE	Bovine	0.0121829	0.00696295	2	12	1	A5D7J0; P60712	0	1177.61	High	0.004425	0.003926	2.2
	FALSE	High	SYELPDGQVITIGNER		FALSE	Bovine	0.0844713	0.00883135	2	14	1	A5D7J0; P60712	0	1790.89	High	0.00542	0.02286	1.26
	FALSE	High	AGFAGDDAPR		FALSE	Bovine	0.0528252	0.00883135	2	12	1	A5D7J0; P60712	0	976.448	High	0.00542	0.01283	2.07
	FALSE	High	CDIDIR	1xCarbamidomethyl [C1]	FALSE	Bovine	0.116452	0.00969227	1	10	1	A5D7J0	0	791.372	High	0.00591	0.03678	0.91
FALSE	High	Master Protein	A0JNJ5	Myosin light chain 1/3, skeletal muscle isoform OS=Bos taurus OX=9913 GN=MYL1 PE=2 SV=1	192	20.9	5.02	FALSE	38	5	5	5	8.35	Bovine
	Checked	Confidence	Sequence	Modifications	Contaminant	Marked as	Qvality PEP	Qvality q-value	# Protein Groups	# Proteins	# PSMs	Master Protein Accessions	# Missed Cleavages	Theo. MH+ [Da]	Confidence (by Search Engine): Sequest HT	Percolator q-Value (by Search Engine): Sequest HT	Percolator PEP (by Search Engine): Sequest HT	XCorr (by Search Engine): Sequest HT
	FALSE	High	MKEEEVEALMAGQEDSNGCINYEAFVK	1xCarbamidomethyl [C19]; 1xDeamidated [Q13]; 2xOxidation [M1; M10]	FALSE	Bovine	0.00440059	0.00427498	1	2	1	A0JNJ5	1	3124.34	High	0.002882	0.001849	2.18
	FALSE	High	DQGTYEDFVEGLR		FALSE	Bovine	0.00062857	0.00427498	1	2	1	A0JNJ5	0	1528.69	High	0.002882	0.0003702	2.39
	FALSE	High	HVLATLGEK		FALSE	Bovine	0.0763321	0.00883135	1	7	1	A0JNJ5	0	967.557	High	0.00542	0.01991	1.93
	FALSE	High	ALGTNPTNAEVK		FALSE	Bovine	0.0714291	0.00883135	1	2	1	A0JNJ5	0	1214.64	High	0.00542	0.01835	0.87
	FALSE	High	ITLSQVGDVLR		FALSE	Bovine	0.0815627	0.00883135	1	2	1	A0JNJ5	0	1200.69	High	0.00542	0.02183	1.85
FALSE	High	Master Protein	P05786	Keratin, type II cytoskeletal 8 OS=Bos taurus OX=9913 GN=KRT8 PE=2 SV=3	478	53.6	5.69	FALSE	8	4	1	7	7.79	Bovine
	Checked	Confidence	Sequence	Modifications	Contaminant	Marked as	Qvality PEP	Qvality q-value	# Protein Groups	# Proteins	# PSMs	Master Protein Accessions	# Missed Cleavages	Theo. MH+ [Da]	Confidence (by Search Engine): Sequest HT	Percolator q-Value (by Search Engine): Sequest HT	Percolator PEP (by Search Engine): Sequest HT	XCorr (by Search Engine): Sequest HT
	FALSE	High	LALDVEIATYRK		TRUE	Bovine	0.00705467	0.00427498	4	19	2	M0QVZ6; A4FV94; P35908; P05786	1	1391.79	High	0.002882	0.002661	1.92
	FALSE	High	LALDVEIATYR		TRUE	Bovine	0.00115433	0.00427498	5	20	3	M0QVZ6; A4FV94; G3N0V2; P35908; P05786	0	1263.69	High	0.002882	0.0006168	3.17
	FALSE	High	TLNNKFASFIDKVR		TRUE	Bovine	0.0250968	0.00782092	4	23	1	M0QVZ6; A4FV94; P35908; P05786	2	1652.91	High	0.004886	0.006527	1.43
	FALSE	High	ASLEAAIADAEQR		FALSE	Bovine	0.0905932	0.00969227	1	2	1	P05786	0	1344.68	High	0.00591	0.0252	1.17
FALSE	High	Master Protein	E1BKT9	Desmoplakin OS=Bos taurus OX=9913 GN=DSP PE=1 SV=2	2889	332.2	6.84	FALSE	5	17	17	19	7.73	Bovine
	Checked	Confidence	Sequence	Modifications	Contaminant	Marked as	Qvality PEP	Qvality q-value	# Protein Groups	# Proteins	# PSMs	Master Protein Accessions	# Missed Cleavages	Theo. MH+ [Da]	Confidence (by Search Engine): Sequest HT	Percolator q-Value (by Search Engine): Sequest HT	Percolator PEP (by Search Engine): Sequest HT	XCorr (by Search Engine): Sequest HT
	FALSE	High	LPVEEAYKR		FALSE	Bovine	0.00375464	0.00427498	1	2	2	E1BKT9	1	1104.6	High	0.002882	0.001628	1.49
	FALSE	High	IEVLEEELR		FALSE	Bovine	0.00155496	0.00427498	1	1	1	E1BKT9	0	1129.61	High	0.002882	0.0007914	2.06
	FALSE	High	IKVLEQDKAR		FALSE	Bovine	0.000909524	0.00427498	1	2	1	E1BKT9	2	1199.71	High	0.002882	0.0005056	1.61
	FALSE	High	SLNESKIEIER		FALSE	Bovine	0.00223196	0.00427498	1	1	1	E1BKT9	1	1317.7	High	0.002882	0.001069	1.78
	FALSE	High	LLEAQIATGGIIDPK		FALSE	Bovine	0.00870303	0.00696295	1	2	1	E1BKT9	0	1538.88	High	0.004425	0.003098	1.31
	FALSE	High	YIELLTR		FALSE	Bovine	0.0223838	0.00782092	1	2	1	E1BKT9	0	907.525	High	0.004886	0.006002	1.35
	FALSE	High	AESGPDLR		FALSE	Bovine	0.0404306	0.00782092	1	2	1	E1BKT9	0	844.416	High	0.004886	0.009777	1.49
	FALSE	High	NLHSEISGKR		FALSE	Bovine	0.021433	0.00782092	1	2	2	E1BKT9	1	1140.61	High	0.004886	0.005808	1.34
	FALSE	High	NLHSEISGK		FALSE	Bovine	0.0300877	0.00782092	1	2	1	E1BKT9	0	984.511	High	0.004886	0.007547	1.14
	FALSE	High	TIQDKNKEIER		FALSE	Bovine	0.0725543	0.00883135	1	1	1	E1BKT9	2	1373.74	High	0.00542	0.01865	0.74
	FALSE	High	AITGFDDPFSGK		FALSE	Bovine	0.0630227	0.00883135	1	2	1	E1BKT9	0	1254.6	High	0.00542	0.0157	1.07
	FALSE	High	LTYEIEDEKRR		FALSE	Bovine	0.0652835	0.00883135	1	1	1	E1BKT9	2	1451.75	High	0.00542	0.01638	1.82
	FALSE	High	LLQLQEQMR		FALSE	Bovine	0.0963929	0.00969227	1	2	1	E1BKT9	0	1158.63	High	0.00591	0.02761	0.99
	FALSE	High	AELIVQPELK		FALSE	Bovine	0.108242	0.00969227	1	2	1	E1BKT9	0	1139.67	High	0.00591	0.03274	2.24
	FALSE	High	SNKPIILR		FALSE	Bovine	0.131119	0.00969227	1	2	1	E1BKT9	0	940.594	High	0.00591	0.04418	0.93
	FALSE	High	QEAFSIR		FALSE	Bovine	0.0909456	0.00969227	1	2	1	E1BKT9	0	850.442	High	0.00591	0.02542	1.42
	FALSE	High	LPVDIAYK		FALSE	Bovine	0.0994252	0.00969227	1	2	1	E1BKT9	0	918.529	High	0.00591	0.0288	1.54
FALSE	High	Master Protein	O46375	Transthyretin OS=Bos taurus OX=9913 GN=TTR PE=1 SV=1	147	15.7	6.3	FALSE	46	4	4	4	7.17	Bovine
	Checked	Confidence	Sequence	Modifications	Contaminant	Marked as	Qvality PEP	Qvality q-value	# Protein Groups	# Proteins	# PSMs	Master Protein Accessions	# Missed Cleavages	Theo. MH+ [Da]	Confidence (by Search Engine): Sequest HT	Percolator q-Value (by Search Engine): Sequest HT	Percolator PEP (by Search Engine): Sequest HT	XCorr (by Search Engine): Sequest HT
	FALSE	High	HYTIAALLSPYSYSTTALVSSPK		FALSE	Bovine	3.33574e-05	0.00427498	1	1	1	O46375	0	2470.29	High	0.002882	3.091e-05	3.5
	FALSE	High	SLGISPFHEFAEVVFTANDSGPR		FALSE	Bovine	0.0071674	0.00427498	1	1	1	O46375	0	2477.21	High	0.002882	0.002691	1.82
	FALSE	High	TSESGELHGLTTEDK		FALSE	Bovine	0.0105242	0.00696295	1	2	1	O46375	0	1603.74	High	0.004425	0.003549	1.99
	FALSE	High	FVEGLYK		FALSE	Bovine	0.0923685	0.00969227	1	2	1	O46375	0	855.461	High	0.00591	0.02592	1.68
FALSE	High	Master Protein	A0A3Q1M1M7	Junction plakoglobin OS=Bos taurus OX=9913 GN=JUP PE=1 SV=1	741	81.3	6.38	FALSE	8	4	4	6	6.6	Bovine
	Checked	Confidence	Sequence	Modifications	Contaminant	Marked as	Qvality PEP	Qvality q-value	# Protein Groups	# Proteins	# PSMs	Master Protein Accessions	# Missed Cleavages	Theo. MH+ [Da]	Confidence (by Search Engine): Sequest HT	Percolator q-Value (by Search Engine): Sequest HT	Percolator PEP (by Search Engine): Sequest HT	XCorr (by Search Engine): Sequest HT
	FALSE	High	LLNDEDPVVVTK		FALSE	Bovine	0.00565004	0.00427498	1	2	1	A0A3Q1M1M7	0	1341.73	High	0.002882	0.002247	2.62
	FALSE	High	ALMGSPQLVAAVVR	1xOxidation [M3]	FALSE	Bovine	0.00138028	0.00427498	1	2	1	A0A3Q1M1M7	0	1427.8	High	0.002882	0.0007168	1.93
	FALSE	High	AGDKDDITEPAVCALR	1xCarbamidomethyl [C13]	FALSE	Bovine	0.0625309	0.00883135	1	2	2	A0A3Q1M1M7	1	1730.84	High	0.00542	0.01554	2.05
	FALSE	High	SAIVHLINYQDDAELATR		FALSE	Bovine	0.0528252	0.00883135	1	2	2	A0A3Q1M1M7	0	2029.03	High	0.00542	0.01285	1.07
FALSE	High	Master Protein	P60712	Actin, cytoplasmic 1 OS=Bos taurus OX=9913 GN=ACTB PE=1 SV=1	375	41.7	5.48	FALSE	13	4	1	4	6.5	Bovine
	Checked	Confidence	Sequence	Modifications	Contaminant	Marked as	Qvality PEP	Qvality q-value	# Protein Groups	# Proteins	# PSMs	Master Protein Accessions	# Missed Cleavages	Theo. MH+ [Da]	Confidence (by Search Engine): Sequest HT	Percolator q-Value (by Search Engine): Sequest HT	Percolator PEP (by Search Engine): Sequest HT	XCorr (by Search Engine): Sequest HT
	FALSE	High	QEYDESGPSIVHR		FALSE	Bovine	0.0107771	0.00696295	1	2	1	P60712	0	1516.7	High	0.004425	0.003605	2.24
	FALSE	High	EITALAPSTMK	1xOxidation [M10]	FALSE	Bovine	0.0121829	0.00696295	2	12	1	A5D7J0; P60712	0	1177.61	High	0.004425	0.003926	2.2
	FALSE	High	SYELPDGQVITIGNER		FALSE	Bovine	0.0844713	0.00883135	2	14	1	A5D7J0; P60712	0	1790.89	High	0.00542	0.02286	1.26
	FALSE	High	AGFAGDDAPR		FALSE	Bovine	0.0528252	0.00883135	2	12	1	A5D7J0; P60712	0	976.448	High	0.00542	0.01283	2.07
FALSE	High	Master Protein	P04272	Annexin A2 OS=Bos taurus OX=9913 GN=ANXA2 PE=1 SV=2	339	38.6	7.31	FALSE	11	3	3	3	6.31	Bovine
	Checked	Confidence	Sequence	Modifications	Contaminant	Marked as	Qvality PEP	Qvality q-value	# Protein Groups	# Proteins	# PSMs	Master Protein Accessions	# Missed Cleavages	Theo. MH+ [Da]	Confidence (by Search Engine): Sequest HT	Percolator q-Value (by Search Engine): Sequest HT	Percolator PEP (by Search Engine): Sequest HT	XCorr (by Search Engine): Sequest HT
	FALSE	High	TNQELQEINR		FALSE	Bovine	0.00450661	0.00427498	1	1	1	P04272	0	1244.62	High	0.002882	0.001886	1.93
	FALSE	High	AEDGSVIDYELIDQDAR		FALSE	Bovine	1.75945e-05	0.00427498	1	1	1	P04272	0	1908.88	High	0.002882	1.794e-05	2.12
	FALSE	High	DALNIETAIK		FALSE	Bovine	0.0156896	0.00696295	1	1	1	P04272	0	1087.6	High	0.004425	0.004665	2.26
FALSE	High	Master Protein	F1MIW8	Desmoglein-1 OS=Bos taurus OX=9913 GN=DSG1 PE=4 SV=2	1043	112.3	5	FALSE	5	4	4	5	6.2	Bovine
	Checked	Confidence	Sequence	Modifications	Contaminant	Marked as	Qvality PEP	Qvality q-value	# Protein Groups	# Proteins	# PSMs	Master Protein Accessions	# Missed Cleavages	Theo. MH+ [Da]	Confidence (by Search Engine): Sequest HT	Percolator q-Value (by Search Engine): Sequest HT	Percolator PEP (by Search Engine): Sequest HT	XCorr (by Search Engine): Sequest HT
	FALSE	High	QSSNVVVTER	1xDeamidated [Q1]	FALSE	Bovine	0.036496	0.00782092	1	2	1	F1MIW8	0	1119.56	High	0.004886	0.008904	2
	FALSE	High	IHSDCAANQQVTYR	1xCarbamidomethyl [C5]	FALSE	Bovine	0.0270495	0.00782092	1	2	2	F1MIW8	0	1662.77	High	0.004886	0.006931	2.27
	FALSE	High	IIRQEPSDSPMFIINR	1xOxidation [M11]	FALSE	Bovine	0.0274795	0.00782092	1	2	1	F1MIW8	1	1932	High	0.004886	0.007012	1.52
	FALSE	High	DGSNVIVTER		FALSE	Bovine	0.0507904	0.00883135	1	2	1	F1MIW8	0	1089.55	High	0.00542	0.01232	1.93
FALSE	High	Master Protein	F1MHQ4	Fatty acid-binding protein, adipocyte OS=Bos taurus OX=9913 GN=FABP4 PE=3 SV=2	132	14.6	5.66	FALSE	37	5	5	6	6.03	Bovine
	Checked	Confidence	Sequence	Modifications	Contaminant	Marked as	Qvality PEP	Qvality q-value	# Protein Groups	# Proteins	# PSMs	Master Protein Accessions	# Missed Cleavages	Theo. MH+ [Da]	Confidence (by Search Engine): Sequest HT	Percolator q-Value (by Search Engine): Sequest HT	Percolator PEP (by Search Engine): Sequest HT	XCorr (by Search Engine): Sequest HT
	FALSE	High	LVSSENFDDYMK		FALSE	Bovine	0.00590197	0.00427498	1	2	1	F1MHQ4	0	1447.64	High	0.002882	0.002321	2.38
	FALSE	High	LGQEFDEITPDDR		FALSE	Bovine	0.000309899	0.00427498	1	2	1	F1MHQ4	0	1534.7	High	0.002882	0.000204	1.96
	FALSE	High	EVGVGFATR		FALSE	Bovine	0.0178035	0.00696295	1	2	1	F1MHQ4	0	935.495	High	0.004425	0.005093	1.68
	FALSE	High	LVSSENFDDYMK	1xOxidation [M11]	FALSE	Bovine	0.0167794	0.00696295	1	2	1	F1MHQ4	0	1463.64	High	0.004425	0.00489	0.75
	FALSE	High	MVLECVMNGVTATR	1xCarbamidomethyl [C5]; 1xDeamidated [N8]; 1xOxidation [M7]	FALSE	Bovine	0.0344018	0.00782092	1	2	1	F1MHQ4	0	1597.74	High	0.004886	0.008462	1.28
	FALSE	High	LGQEFDEITPDDRK		FALSE	Bovine	0.102946	0.00969227	1	2	1	F1MHQ4	1	1662.8	High	0.00591	0.03034	0.98
FALSE	High	Master Protein	A0A1C9EIX3	Heat shock protein beta-1 OS=Bos taurus OX=9913 GN=HSPB1 PE=2 SV=1	201	22.4	6.4	FALSE	37	6	6	6	5.72	Bovine
	Checked	Confidence	Sequence	Modifications	Contaminant	Marked as	Qvality PEP	Qvality q-value	# Protein Groups	# Proteins	# PSMs	Master Protein Accessions	# Missed Cleavages	Theo. MH+ [Da]	Confidence (by Search Engine): Sequest HT	Percolator q-Value (by Search Engine): Sequest HT	Percolator PEP (by Search Engine): Sequest HT	XCorr (by Search Engine): Sequest HT
	FALSE	High	SATQSAEITIPVTFQAR		FALSE	Bovine	0.0115724	0.00696295	1	4	1	A0A1C9EIX3	0	1819.95	High	0.004425	0.003788	1.97
	FALSE	High	ALPAAAIEGPAYNR		FALSE	Bovine	0.0253955	0.00782092	1	5	1	A0A1C9EIX3	0	1413.75	High	0.004886	0.006589	1.33
	FALSE	High	VSLDVNHFAPEELTVK		FALSE	Bovine	0.021774	0.00782092	1	5	1	A0A1C9EIX3	0	1797.94	High	0.004886	0.005878	1.89
	FALSE	High	QDEHGYISR	1xGln->pyro-Glu [N-Term]	FALSE	Bovine	0.0425532	0.00782092	1	3	1	A0A1C9EIX3	0	1087.48	High	0.004886	0.01029	1.11
	FALSE	High	LFDQAFGLPR		FALSE	Bovine	0.0498023	0.00883135	1	5	1	A0A1C9EIX3	0	1163.62	High	0.00542	0.01207	2.09
	FALSE	High	DGVVEITGK		FALSE	Bovine	0.0751497	0.00883135	1	4	1	A0A1C9EIX3	0	917.494	High	0.00542	0.01951	1.66
FALSE	High	Master Protein	A6QLZ6	GLRX5 protein OS=Bos taurus OX=9913 GN=GLRX5 PE=1 SV=1	158	16.8	7.99	FALSE	29	3	3	5	4.25	Bovine
	Checked	Confidence	Sequence	Modifications	Contaminant	Marked as	Qvality PEP	Qvality q-value	# Protein Groups	# Proteins	# PSMs	Master Protein Accessions	# Missed Cleavages	Theo. MH+ [Da]	Confidence (by Search Engine): Sequest HT	Percolator q-Value (by Search Engine): Sequest HT	Percolator PEP (by Search Engine): Sequest HT	XCorr (by Search Engine): Sequest HT
	FALSE	High	DYAAYNVLDDPQLR		FALSE	Bovine	0.000131896	0.00427498	1	1	2	A6QLZ6	0	1652.79	High	0.002882	9.897e-05	2.43
	FALSE	High	SALLDDTKDQDSK		FALSE	Bovine	0.0247039	0.00782092	1	1	2	A6QLZ6	1	1435.69	High	0.004886	0.006467	1
	FALSE	High	GTPEQPQCGFSNAVVQILR	1xCarbamidomethyl [C8]	FALSE	Bovine	0.0645212	0.00883135	1	1	1	A6QLZ6	0	2101.05	High	0.00542	0.01612	0.6
FALSE	High	Master Protein	Q08DM5	Protein C19orf12 homolog OS=Bos taurus OX=9913 PE=2 SV=1	141	15	5.91	FALSE	13	2	2	2	4.17	Bovine
	Checked	Confidence	Sequence	Modifications	Contaminant	Marked as	Qvality PEP	Qvality q-value	# Protein Groups	# Proteins	# PSMs	Master Protein Accessions	# Missed Cleavages	Theo. MH+ [Da]	Confidence (by Search Engine): Sequest HT	Percolator q-Value (by Search Engine): Sequest HT	Percolator PEP (by Search Engine): Sequest HT	XCorr (by Search Engine): Sequest HT
	FALSE	High	LFNEATAIIR		FALSE	Bovine	0.00293548	0.00427498	1	3	1	Q08DM5	0	1147.65	High	0.002882	0.001338	2.25
	FALSE	High	LLCSISEER	1xCarbamidomethyl [C3]	FALSE	Bovine	0.0140462	0.00696295	1	3	1	Q08DM5	0	1106.55	High	0.004425	0.004323	1.92
FALSE	High	Master Protein	E1B991	IF rod domain-containing protein OS=Bos taurus OX=9913 PE=3 SV=3	386	44.2	8.06	FALSE	5	3	1	3	3.73	Bovine
	Checked	Confidence	Sequence	Modifications	Contaminant	Marked as	Qvality PEP	Qvality q-value	# Protein Groups	# Proteins	# PSMs	Master Protein Accessions	# Missed Cleavages	Theo. MH+ [Da]	Confidence (by Search Engine): Sequest HT	Percolator q-Value (by Search Engine): Sequest HT	Percolator PEP (by Search Engine): Sequest HT	XCorr (by Search Engine): Sequest HT
	FALSE	High	KLLEGEECR	1xCarbamidomethyl [C8]	TRUE	Bovine	0.0676239	0.00883135	4	20	1	M0QVZ6; E1B991; A4FV94; P35908	1	1133.56	High	0.00542	0.01708	2.08
	FALSE	High	LLEGEECR	1xCarbamidomethyl [C7]	TRUE	Bovine	0.110348	0.00969227	5	21	1	M0QVZ6; E1B991; A4FV94; P35908; A6QNX5	0	1005.47	High	0.00591	0.03384	1.65
	FALSE	High	LRSEIENVKK		FALSE	Bovine	0.0898924	0.00969227	1	2	1	E1B991	2	1215.71	High	0.00591	0.025	1.23
FALSE	High	Master Protein	A0JND2	Keratin, type II cytoskeletal 80 OS=Bos taurus OX=9913 GN=KRT80 PE=2 SV=1	422	47.4	5.31	FALSE	7	3	2	4	3.66	Bovine
	Checked	Confidence	Sequence	Modifications	Contaminant	Marked as	Qvality PEP	Qvality q-value	# Protein Groups	# Proteins	# PSMs	Master Protein Accessions	# Missed Cleavages	Theo. MH+ [Da]	Confidence (by Search Engine): Sequest HT	Percolator q-Value (by Search Engine): Sequest HT	Percolator PEP (by Search Engine): Sequest HT	XCorr (by Search Engine): Sequest HT
	FALSE	High	SLEEAEAYSR		FALSE	Bovine	0.00804019	0.00696295	1	3	1	A0JND2	0	1154.53	High	0.004425	0.002932	1.94
	FALSE	High	EYQELMNTK	1xOxidation [M6]	FALSE	Bovine	0.0226504	0.00782092	2	7	1	M0QVZ6; A0JND2	0	1171.53	High	0.004886	0.006048	1.58
	FALSE	High	EYQELMNTK		FALSE	Bovine	0.111201	0.00969227	2	7	1	M0QVZ6; A0JND2	0	1155.54	High	0.00591	0.03423	1.2
	FALSE	High	SEIADLNVR		FALSE	Bovine	0.0905932	0.00969227	1	3	1	A0JND2	0	1016.54	High	0.00591	0.02519	1.71
FALSE	High	Master Protein	Q148H2	Myosin light chain 6B OS=Bos taurus OX=9913 GN=MYL6B PE=2 SV=1	211	23.4	5.53	FALSE	28	5	5	5	3.61	Bovine
	Checked	Confidence	Sequence	Modifications	Contaminant	Marked as	Qvality PEP	Qvality q-value	# Protein Groups	# Proteins	# PSMs	Master Protein Accessions	# Missed Cleavages	Theo. MH+ [Da]	Confidence (by Search Engine): Sequest HT	Percolator q-Value (by Search Engine): Sequest HT	Percolator PEP (by Search Engine): Sequest HT	XCorr (by Search Engine): Sequest HT
	FALSE	High	VELPSLIPVILEKPAK		FALSE	Bovine	0.00206154	0.00427498	1	1	1	Q148H2	0	1746.08	High	0.002882	0.001	1.28
	FALSE	High	ALGQNPTNAEVLR		FALSE	Bovine	0.010156	0.00696295	1	2	1	Q148H2	0	1382.74	High	0.004425	0.00346	1.84
	FALSE	High	HVLTTLGER		FALSE	Bovine	0.108242	0.00969227	1	1	1	Q148H2	0	1025.57	High	0.00591	0.03285	1.39
	FALSE	High	GSYQDYLEGLR		FALSE	Bovine	0.0895439	0.00969227	1	1	1	Q148H2	0	1300.62	High	0.00591	0.02483	1.31
	FALSE	High	IQEPPIDLSK		FALSE	Bovine	0.124293	0.00969227	1	1	1	Q148H2	0	1139.63	High	0.00591	0.04057	1.77
FALSE	High	Master Protein	A0A3Q1MDT7	Histone H4 OS=Bos taurus OX=9913 PE=3 SV=1	136	15	10.98	FALSE	22	3	3	3	3.55	Bovine
	Checked	Confidence	Sequence	Modifications	Contaminant	Marked as	Qvality PEP	Qvality q-value	# Protein Groups	# Proteins	# PSMs	Master Protein Accessions	# Missed Cleavages	Theo. MH+ [Da]	Confidence (by Search Engine): Sequest HT	Percolator q-Value (by Search Engine): Sequest HT	Percolator PEP (by Search Engine): Sequest HT	XCorr (by Search Engine): Sequest HT
	FALSE	High	VFLENVLR		FALSE	Bovine	0.0216883	0.00782092	1	2	1	A0A3Q1MDT7	0	989.578	High	0.004886	0.005864	1.7
	FALSE	High	TVTAMDVVYALK	1xOxidation [M5]	FALSE	Bovine	0.0281374	0.00782092	1	13	1	A0A3Q1MDT7	0	1326.7	High	0.004886	0.007147	1.85
	FALSE	High	DAVTYTEHAK		FALSE	Bovine	0.0692298	0.00883135	1	23	1	A0A3Q1MDT7	0	1134.54	High	0.00542	0.01758	1.07
FALSE	High	Master Protein	A0A452DI31	Phosphopyruvate hydratase OS=Bos taurus OX=9913 GN=ENO3 PE=1 SV=1	444	48.3	7.72	FALSE	5	2	2	2	3.43	Bovine
	Checked	Confidence	Sequence	Modifications	Contaminant	Marked as	Qvality PEP	Qvality q-value	# Protein Groups	# Proteins	# PSMs	Master Protein Accessions	# Missed Cleavages	Theo. MH+ [Da]	Confidence (by Search Engine): Sequest HT	Percolator q-Value (by Search Engine): Sequest HT	Percolator PEP (by Search Engine): Sequest HT	XCorr (by Search Engine): Sequest HT
	FALSE	High	VNQIGSVTESIQACK	1xCarbamidomethyl [C14]	FALSE	Bovine	0.020849	0.00782092	1	4	1	A0A452DI31	0	1633.82	High	0.004886	0.005696	1.81
	FALSE	High	IEEALGDK		FALSE	Bovine	0.0963929	0.00969227	1	2	1	A0A452DI31	0	874.452	High	0.00591	0.02751	1.62
FALSE	High	Master Protein	A0A3Q1M8J9	Glyceraldehyde-3-phosphate dehydrogenase OS=Bos taurus OX=9913 GN=GAPDH PE=1 SV=1	376	40.5	9.13	FALSE	6	2	2	2	2.21	Bovine
	Checked	Confidence	Sequence	Modifications	Contaminant	Marked as	Qvality PEP	Qvality q-value	# Protein Groups	# Proteins	# PSMs	Master Protein Accessions	# Missed Cleavages	Theo. MH+ [Da]	Confidence (by Search Engine): Sequest HT	Percolator q-Value (by Search Engine): Sequest HT	Percolator PEP (by Search Engine): Sequest HT	XCorr (by Search Engine): Sequest HT
	FALSE	High	VPTPNVSVVDLTCR	1xCarbamidomethyl [C13]	FALSE	Bovine	0.000578255	0.00427498	1	5	1	A0A3Q1M8J9	0	1556.81	High	0.002882	0.0003453	2.21
	FALSE	High	VGVNGFGR		FALSE	Bovine	0.111201	0.00969227	1	4	1	A0A3Q1M8J9	0	805.432	High	0.00591	0.0342	1.52
FALSE	High	Master Protein	P02769	Albumin OS=Bos taurus OX=9913 GN=ALB PE=1 SV=4	607	69.2	6.18	FALSE	4	2	1	2	2.16	Bovine
	Checked	Confidence	Sequence	Modifications	Contaminant	Marked as	Qvality PEP	Qvality q-value	# Protein Groups	# Proteins	# PSMs	Master Protein Accessions	# Missed Cleavages	Theo. MH+ [Da]	Confidence (by Search Engine): Sequest HT	Percolator q-Value (by Search Engine): Sequest HT	Percolator PEP (by Search Engine): Sequest HT	XCorr (by Search Engine): Sequest HT
	FALSE	High	KVPQVSTPTLVEVSR		TRUE	Bovine	0.000680553	0.00427498	2	5	1	P02769; P02768	1	1639.94	High	0.002882	0.0003961	2.16
	FALSE	High	QTALVELLK		FALSE	Bovine	0.13062	0.00969227	1	4	1	P02769	0	1014.62	High	0.00591	0.04402	1.03
FALSE	High	Master Protein	P12763	Alpha-2-HS-glycoprotein OS=Bos taurus OX=9913 GN=AHSG PE=1 SV=2	359	38.4	5.5	FALSE	10	2	2	2	2.09	Bovine
	Checked	Confidence	Sequence	Modifications	Contaminant	Marked as	Qvality PEP	Qvality q-value	# Protein Groups	# Proteins	# PSMs	Master Protein Accessions	# Missed Cleavages	Theo. MH+ [Da]	Confidence (by Search Engine): Sequest HT	Percolator q-Value (by Search Engine): Sequest HT	Percolator PEP (by Search Engine): Sequest HT	XCorr (by Search Engine): Sequest HT
	FALSE	High	TPIVGQPSIPGGPVR		FALSE	Bovine	0.00511666	0.00427498	1	1	1	P12763	0	1474.84	High	0.002882	0.002084	2.09
	FALSE	High	EPACDDPDTEQAALAAVDYINK	1xCarbamidomethyl [C4]	FALSE	Bovine	0.000946384	0.00427498	1	1	1	P12763	0	2406.08	High	0.002882	0.0005231	1.53
FALSE	High	Master Protein	Q2KJ64	Arginase-1 OS=Bos taurus OX=9913 GN=ARG1 PE=2 SV=1	322	35	6.54	FALSE	7	2	2	2	2.07	Bovine
	Checked	Confidence	Sequence	Modifications	Contaminant	Marked as	Qvality PEP	Qvality q-value	# Protein Groups	# Proteins	# PSMs	Master Protein Accessions	# Missed Cleavages	Theo. MH+ [Da]	Confidence (by Search Engine): Sequest HT	Percolator q-Value (by Search Engine): Sequest HT	Percolator PEP (by Search Engine): Sequest HT	XCorr (by Search Engine): Sequest HT
	FALSE	High	GGVEEGPTVLR		FALSE	Bovine	0.00604407	0.00427498	1	1	1	Q2KJ64	0	1113.59	High	0.002882	0.002367	2.07
	FALSE	High	EGLYITEEIYK		FALSE	Bovine	0.0613177	0.00883135	1	1	1	Q2KJ64	0	1357.69	High	0.00542	0.0152	1.18
FALSE	High	Master Protein	Q2KIA2	Multifunctional methyltransferase subunit TRM112-like protein OS=Bos taurus OX=9913 GN=TRMT112 PE=2 SV=1	125	14.3	5.94	FALSE	22	2	2	3	2.06	Bovine
	Checked	Confidence	Sequence	Modifications	Contaminant	Marked as	Qvality PEP	Qvality q-value	# Protein Groups	# Proteins	# PSMs	Master Protein Accessions	# Missed Cleavages	Theo. MH+ [Da]	Confidence (by Search Engine): Sequest HT	Percolator q-Value (by Search Engine): Sequest HT	Percolator PEP (by Search Engine): Sequest HT	XCorr (by Search Engine): Sequest HT
	FALSE	High	INPVEFNPDFIVR		FALSE	Bovine	0.00417933	0.00427498	1	1	1	Q2KIA2	0	1559.82	High	0.002882	0.001776	2.06
	FALSE	High	EPIQGYEHNEEFLR		FALSE	Bovine	0.00972336	0.00696295	1	2	2	Q2KIA2	0	1760.82	High	0.004425	0.003353	1.99
FALSE	High	Master Protein	Q3ZC87	Pyruvate kinase (Fragment) OS=Bos taurus OX=9913 GN=PKM2 PE=2 SV=1	565	61.4	8.34	FALSE	5	2	2	2	2.06	Bovine
	Checked	Confidence	Sequence	Modifications	Contaminant	Marked as	Qvality PEP	Qvality q-value	# Protein Groups	# Proteins	# PSMs	Master Protein Accessions	# Missed Cleavages	Theo. MH+ [Da]	Confidence (by Search Engine): Sequest HT	Percolator q-Value (by Search Engine): Sequest HT	Percolator PEP (by Search Engine): Sequest HT	XCorr (by Search Engine): Sequest HT
	FALSE	High	NTGIICTIGPASR	1xCarbamidomethyl [C6]	FALSE	Bovine	0.00286637	0.00427498	1	2	1	Q3ZC87	0	1359.7	High	0.002882	0.001308	2.06
	FALSE	High	DPVQEAWAEDVDLR		FALSE	Bovine	0.00114976	0.00427498	1	3	1	Q3ZC87	0	1642.77	High	0.002882	0.0006158	1.6
FALSE	High	Master Protein	D4QBB4	Globin A1 OS=Bos taurus OX=9913 GN=HBB PE=3 SV=1	145	15.9	7.59	FALSE	17	2	2	3	2.02	Bovine
	Checked	Confidence	Sequence	Modifications	Contaminant	Marked as	Qvality PEP	Qvality q-value	# Protein Groups	# Proteins	# PSMs	Master Protein Accessions	# Missed Cleavages	Theo. MH+ [Da]	Confidence (by Search Engine): Sequest HT	Percolator q-Value (by Search Engine): Sequest HT	Percolator PEP (by Search Engine): Sequest HT	XCorr (by Search Engine): Sequest HT
	FALSE	High	VVAGVANALAHR		FALSE	Bovine	0.00521916	0.00427498	1	3	2	D4QBB4	0	1177.68	High	0.002882	0.002112	2.02
	FALSE	High	LLGNVLVVVLAR		FALSE	Bovine	0.0101159	0.00696295	1	4	1	D4QBB4	0	1265.83	High	0.004425	0.003445	1.07
FALSE	High	Master Protein	G3N156	Plakophilin-1 OS=Bos taurus OX=9913 GN=PKP1 PE=3 SV=2	727	80.2	8.95	FALSE	4	3	3	3	1.95	Bovine
	Checked	Confidence	Sequence	Modifications	Contaminant	Marked as	Qvality PEP	Qvality q-value	# Protein Groups	# Proteins	# PSMs	Master Protein Accessions	# Missed Cleavages	Theo. MH+ [Da]	Confidence (by Search Engine): Sequest HT	Percolator q-Value (by Search Engine): Sequest HT	Percolator PEP (by Search Engine): Sequest HT	XCorr (by Search Engine): Sequest HT
	FALSE	High	SPNQNVQQAAAGALR		FALSE	Bovine	0.00235022	0.00427498	1	3	1	G3N156	0	1524.79	High	0.002882	0.001112	1.95
	FALSE	High	LDAEVPTR		FALSE	Bovine	0.0210973	0.00782092	1	2	1	G3N156	0	900.479	High	0.004886	0.005752	1.53
	FALSE	High	STTNKLETR		FALSE	Bovine	0.0831664	0.00883135	1	3	1	G3N156	1	1049.56	High	0.00542	0.02236	0.98
FALSE	High	Master Protein	F1MB08	Phosphopyruvate hydratase OS=Bos taurus OX=9913 GN=ENO1 PE=3 SV=2	500	54.1	9.1	FALSE	6	2	2	2	1.73	Bovine
	Checked	Confidence	Sequence	Modifications	Contaminant	Marked as	Qvality PEP	Qvality q-value	# Protein Groups	# Proteins	# PSMs	Master Protein Accessions	# Missed Cleavages	Theo. MH+ [Da]	Confidence (by Search Engine): Sequest HT	Percolator q-Value (by Search Engine): Sequest HT	Percolator PEP (by Search Engine): Sequest HT	XCorr (by Search Engine): Sequest HT
	FALSE	High	DATNVGDEGGFAPNILENK		FALSE	Bovine	0.00121551	0.00427498	1	4	1	F1MB08	0	1960.92	High	0.002882	0.0006445	1.73
	FALSE	High	IGAEVYHNLK		FALSE	Bovine	0.107411	0.00969227	1	4	1	F1MB08	0	1143.62	High	0.00591	0.03233	0.86
FALSE	High	Master Protein	F1MRC2	Myosin-2 OS=Bos taurus OX=9913 GN=MYH2 PE=3 SV=1	1940	223.2	5.8	FALSE	1	2	2	2	1.67	Bovine
	Checked	Confidence	Sequence	Modifications	Contaminant	Marked as	Qvality PEP	Qvality q-value	# Protein Groups	# Proteins	# PSMs	Master Protein Accessions	# Missed Cleavages	Theo. MH+ [Da]	Confidence (by Search Engine): Sequest HT	Percolator q-Value (by Search Engine): Sequest HT	Percolator PEP (by Search Engine): Sequest HT	XCorr (by Search Engine): Sequest HT
	FALSE	High	IEAQNKPFDAK		FALSE	Bovine	0.0451401	0.00782092	1	12	1	F1MRC2	0	1260.66	High	0.004886	0.01091	1.11
	FALSE	High	TEGGATLTVK		FALSE	Bovine	0.114676	0.00969227	1	3	1	F1MRC2	0	976.531	High	0.00591	0.03576	1.67
FALSE	High	Master Protein	A6QNX5	Keratin, type II cytoskeletal 78 OS=Bos taurus OX=9913 GN=KRT78 PE=2 SV=1	528	57.4	8.18	FALSE	5	3	2	4	1.65	Bovine
	Checked	Confidence	Sequence	Modifications	Contaminant	Marked as	Qvality PEP	Qvality q-value	# Protein Groups	# Proteins	# PSMs	Master Protein Accessions	# Missed Cleavages	Theo. MH+ [Da]	Confidence (by Search Engine): Sequest HT	Percolator q-Value (by Search Engine): Sequest HT	Percolator PEP (by Search Engine): Sequest HT	XCorr (by Search Engine): Sequest HT
	FALSE	High	ATLENDFVVLKK		FALSE	Bovine	0.0254959	0.00782092	1	1	2	A6QNX5	1	1376.78	High	0.004886	0.006608	1.58
	FALSE	High	LLEGEECR	1xCarbamidomethyl [C7]	TRUE	Bovine	0.110348	0.00969227	5	21	1	M0QVZ6; E1B991; A4FV94; P35908; A6QNX5	0	1005.47	High	0.00591	0.03384	1.65
	FALSE	High	ARYEEIAR		FALSE	Bovine	0.132626	0.00969227	1	1	1	A6QNX5	1	1007.53	High	0.00591	0.04518	1.24
FALSE	High	Master Protein	P19120	Heat shock cognate 71 kDa protein OS=Bos taurus OX=9913 GN=HSPA8 PE=1 SV=2	650	71.2	5.52	FALSE	3	2	2	2	1.62	Bovine
	Checked	Confidence	Sequence	Modifications	Contaminant	Marked as	Qvality PEP	Qvality q-value	# Protein Groups	# Proteins	# PSMs	Master Protein Accessions	# Missed Cleavages	Theo. MH+ [Da]	Confidence (by Search Engine): Sequest HT	Percolator q-Value (by Search Engine): Sequest HT	Percolator PEP (by Search Engine): Sequest HT	XCorr (by Search Engine): Sequest HT
	FALSE	High	VEIIANDQGNR		FALSE	Bovine	0.00307871	0.00427498	1	15	1	P19120	0	1228.63	High	0.002882	0.001388	1.62
	FALSE	High	FEELNADLFR		FALSE	Bovine	0.120543	0.00969227	1	6	1	P19120	0	1253.62	High	0.00591	0.03868	1.14
FALSE	High	Master Protein	P68103	Elongation factor 1-alpha 1 OS=Bos taurus OX=9913 GN=EEF1A1 PE=1 SV=1	462	50.1	9.01	FALSE	7	3	3	3	0	Bovine
	Checked	Confidence	Sequence	Modifications	Contaminant	Marked as	Qvality PEP	Qvality q-value	# Protein Groups	# Proteins	# PSMs	Master Protein Accessions	# Missed Cleavages	Theo. MH+ [Da]	Confidence (by Search Engine): Sequest HT	Percolator q-Value (by Search Engine): Sequest HT	Percolator PEP (by Search Engine): Sequest HT	XCorr (by Search Engine): Sequest HT
	FALSE	High	IGGIGTVPVGR		FALSE	Bovine	0.0589605	0.00883135	1	6	1	P68103	0	1025.61	High	0.00542	0.01449	1.49
	FALSE	High	LPLQDVYK		FALSE	Bovine	0.120082	0.00969227	1	6	1	P68103	0	975.551	High	0.00591	0.03859	1.53
	FALSE	High	YYVTIIDAPGHR		FALSE	Bovine	0.117801	0.00969227	1	4	1	P68103	0	1404.73	High	0.00591	0.03743	1.03
FALSE	High	Master Protein	Q6TNF3	Tranglutaminase 1 OS=Bos taurus OX=9913 GN=TGM1 PE=2 SV=4	846	93	6.95	FALSE	3	2	2	2	0	Bovine
	Checked	Confidence	Sequence	Modifications	Contaminant	Marked as	Qvality PEP	Qvality q-value	# Protein Groups	# Proteins	# PSMs	Master Protein Accessions	# Missed Cleavages	Theo. MH+ [Da]	Confidence (by Search Engine): Sequest HT	Percolator q-Value (by Search Engine): Sequest HT	Percolator PEP (by Search Engine): Sequest HT	XCorr (by Search Engine): Sequest HT
	FALSE	High	IYYGTEAQIGER		FALSE	Bovine	0.017318	0.00696295	1	2	1	Q6TNF3	0	1399.69	High	0.004425	0.005008	1.3
	FALSE	High	ILNVGDIGGNETVTLR		FALSE	Bovine	0.0352247	0.00782092	1	2	1	Q6TNF3	0	1670.91	High	0.004886	0.008635	1.43
FALSE	High	Master Protein	G3X7H1	Caspase 14 OS=Bos taurus OX=9913 GN=CASP14 PE=1 SV=1	246	28	4.96	FALSE	6	2	2	2	0	Bovine
	Checked	Confidence	Sequence	Modifications	Contaminant	Marked as	Qvality PEP	Qvality q-value	# Protein Groups	# Proteins	# PSMs	Master Protein Accessions	# Missed Cleavages	Theo. MH+ [Da]	Confidence (by Search Engine): Sequest HT	Percolator q-Value (by Search Engine): Sequest HT	Percolator PEP (by Search Engine): Sequest HT	XCorr (by Search Engine): Sequest HT
	FALSE	High	DPTAQQFQEELEK	1xDeamidated [Q5]	FALSE	Bovine	0.0298515	0.00782092	1	1	1	G3X7H1	0	1563.72	High	0.004886	0.007504	1.09
	FALSE	High	RDPTAQQFQEELEK	1xDeamidated [Q6]	FALSE	Bovine	0.0952789	0.00969227	1	1	1	G3X7H1	1	1719.82	High	0.00591	0.02708	1.25
FALSE	High	Master Protein	A6H7D3	KRT18 protein (Fragment) OS=Bos taurus OX=9913 GN=KRT18 PE=2 SV=1	442	49.2	5.45	FALSE	4	2	2	3	0	Bovine
	Checked	Confidence	Sequence	Modifications	Contaminant	Marked as	Qvality PEP	Qvality q-value	# Protein Groups	# Proteins	# PSMs	Master Protein Accessions	# Missed Cleavages	Theo. MH+ [Da]	Confidence (by Search Engine): Sequest HT	Percolator q-Value (by Search Engine): Sequest HT	Percolator PEP (by Search Engine): Sequest HT	XCorr (by Search Engine): Sequest HT
	FALSE	High	AQYDELAQK		FALSE	Bovine	0.0920108	0.00969227	1	4	2	A6H7D3	0	1065.52	High	0.00591	0.02581	1.44
	FALSE	High	IVLQIDNAR	1xDeamidated [Q4]	FALSE	Bovine	0.122405	0.00969227	1	3	1	A6H7D3	0	1042.59	High	0.00591	0.03962	1.17
FALSE	High	Master Protein	B0JYN3	L-lactate dehydrogenase OS=Bos taurus OX=9913 GN=LDHB PE=2 SV=1	334	36.7	6.05	FALSE	6	2	2	2	0	Bovine
	Checked	Confidence	Sequence	Modifications	Contaminant	Marked as	Qvality PEP	Qvality q-value	# Protein Groups	# Proteins	# PSMs	Master Protein Accessions	# Missed Cleavages	Theo. MH+ [Da]	Confidence (by Search Engine): Sequest HT	Percolator q-Value (by Search Engine): Sequest HT	Percolator PEP (by Search Engine): Sequest HT	XCorr (by Search Engine): Sequest HT
	FALSE	High	GLTSVINQK		FALSE	Bovine	0.0825213	0.00883135	1	3	1	B0JYN3	0	959.552	High	0.00542	0.02213	1.35
	FALSE	High	VIGSGCNLDSAR	1xCarbamidomethyl [C6]	FALSE	Bovine	0.0719896	0.00883135	1	9	1	B0JYN3	0	1248.6	High	0.00542	0.01853	1.18
FALSE	High	Master Protein	Q148F1	Cofilin-2 OS=Bos taurus OX=9913 GN=CFL2 PE=2 SV=1	166	18.7	7.88	FALSE	11	2	2	2	0	Bovine
	Checked	Confidence	Sequence	Modifications	Contaminant	Marked as	Qvality PEP	Qvality q-value	# Protein Groups	# Proteins	# PSMs	Master Protein Accessions	# Missed Cleavages	Theo. MH+ [Da]	Confidence (by Search Engine): Sequest HT	Percolator q-Value (by Search Engine): Sequest HT	Percolator PEP (by Search Engine): Sequest HT	XCorr (by Search Engine): Sequest HT
	FALSE	High	YALYDATYETK		FALSE	Bovine	0.00930904	0.00696295	1	2	1	Q148F1	0	1337.63	High	0.004425	0.003257	1.58
	FALSE	High	LLPLNDCR	1xCarbamidomethyl [C7]	FALSE	Bovine	0.0757386	0.00883135	1	1	1	Q148F1	0	1000.52	High	0.00542	0.01978	0.97
FALSE	High	Master Protein	P01966	Hemoglobin subunit alpha OS=Bos taurus OX=9913 GN=HBA PE=1 SV=2	142	15.2	8.44	FALSE	15	2	2	2	0	Bovine
	Checked	Confidence	Sequence	Modifications	Contaminant	Marked as	Qvality PEP	Qvality q-value	# Protein Groups	# Proteins	# PSMs	Master Protein Accessions	# Missed Cleavages	Theo. MH+ [Da]	Confidence (by Search Engine): Sequest HT	Percolator q-Value (by Search Engine): Sequest HT	Percolator PEP (by Search Engine): Sequest HT	XCorr (by Search Engine): Sequest HT
	FALSE	High	FLANVSTVLTSK		FALSE	Bovine	0.0560291	0.00883135	1	1	1	P01966	0	1279.73	High	0.00542	0.0137	0.75
	FALSE	High	MFLSFPTTK	1xOxidation [M1]	TRUE	Bovine	0.13364	0.00969227	1	3	1	P01966	0	1087.55	High	0.00591	0.04575	0.95

## Sheet: Spot 6
Checked	Protein FDR Confidence: Combined	Master	Accession	Description	# AAs	MW [kDa]	calc. pI	Contaminant	Coverage [%]	# Peptides	# Unique Peptides	# PSMs	Score Sequest HT: Sequest HT	Marked as
FALSE	High	Master Protein	D4QBB4	Globin A1 OS=Bos taurus OX=9913 GN=HBB PE=3 SV=1	145	15.9	7.59	FALSE	97	21	3	256	339.45	Bovine
	Checked	Confidence	Sequence	Modifications	Contaminant	Marked as	Qvality PEP	Qvality q-value	# Protein Groups	# Proteins	# PSMs	Master Protein Accessions	# Missed Cleavages	Theo. MH+ [Da]	Confidence (by Search Engine): Sequest HT	Percolator q-Value (by Search Engine): Sequest HT	Percolator PEP (by Search Engine): Sequest HT	XCorr (by Search Engine): Sequest HT
	FALSE	High	NFGKEFTPVLQADFQK	1xDeamidated [N/Q]	FALSE	Bovine	0.00242632	0.00208734	1	1	3	D4QBB4	1	1869.94	High	0.001289	0.0005811	2.86
	FALSE	High	NFGKEFTPVLQADFQK		FALSE	Bovine	3.76111e-05	0.00208734	1	1	4	D4QBB4	1	1868.95	High	0.001289	3.606e-06	4.04
	FALSE	High	MLTAEEK	1xOxidation [M1]	FALSE	Bovine	0.157006	0.00208734	2	2	2	D4QBB4; D4QBB3	0	837.402	High	0.001289	0.09762	1.15
	FALSE	High	MLTAEEK		FALSE	Bovine	0.122121	0.00208734	2	2	5	D4QBB4; D4QBB3	0	821.407	High	0.001289	0.07122	1.24
	FALSE	High	VLDSFSNGMKHLDDLK	1xDeamidated [N7]; 1xOxidation [M9]	FALSE	Bovine	0.125824	0.00208734	2	2	1	D4QBB4; D4QBB3	1	1835.88	High	0.001289	0.07386	1.01
	FALSE	High	VLDSFSNGMK	1xDeamidated [N7]; 1xOxidation [M9]	FALSE	Bovine	0.00417383	0.00208734	2	2	9	D4QBB4; D4QBB3	0	1114.51	High	0.001289	0.001126	2.01
	FALSE	High	VLDSFSNGMK	1xOxidation [M9]	FALSE	Bovine	0.0398813	0.00208734	2	2	4	D4QBB4; D4QBB3	0	1113.52	High	0.001289	0.01783	1.58
	FALSE	High	VLDSFSNGMK	1xDeamidated [N7]	FALSE	Bovine	0.00458984	0.00208734	2	2	3	D4QBB4; D4QBB3	0	1098.51	High	0.001289	0.001264	1.76
	FALSE	High	VKVDEVGGEALGR		FALSE	Bovine	0.00214601	0.00208734	2	3	14	P02081; D4QBB4	1	1328.72	High	0.001289	0.0005014	2.67
	FALSE	High	VLDSFSNGMK		FALSE	Bovine	0.0267289	0.00208734	2	2	3	D4QBB4; D4QBB3	0	1097.53	High	0.001289	0.01089	2.01
	FALSE	High	VVAGVANALAHRYH		FALSE	Bovine	0.0112672	0.00208734	2	3	2	D4QBB4; D4QBB3	1	1477.8	High	0.001289	0.003797	2.38
	FALSE	High	VVAGVANALAHR	1xDeamidated [N7]	FALSE	Bovine	0.000149268	0.00208734	2	3	4	D4QBB4; D4QBB3	0	1178.66	High	0.001289	1.934e-05	3.2
	FALSE	High	VVAGVANALAHR		FALSE	Bovine	0.00011223	0.00208734	2	3	36	D4QBB4; D4QBB3	0	1177.68	High	0.001289	1.366e-05	3.01
	FALSE	High	VDEVGGEALGR		FALSE	Bovine	0.000210682	0.00208734	2	3	3	P02081; D4QBB4	0	1101.55	High	0.001289	2.948e-05	2.36
	FALSE	High	FFESFGDLSTADAVMNNPKVK		FALSE	Bovine	0.0614464	0.00208734	2	2	1	D4QBB4; D4QBB3	1	2317.12	High	0.001289	0.03037	1.74
	FALSE	High	FFESFGDLSTADAVMNNPK	1xOxidation [M15]	FALSE	Bovine	1.90297e-05	0.00208734	2	2	16	D4QBB4; D4QBB3	0	2105.95	High	0.001289	1.566e-06	3.99
	FALSE	High	FFESFGDLSTADAVMNNPK	1xDeamidated [N16]	FALSE	Bovine	6.31932e-05	0.00208734	2	2	1	D4QBB4; D4QBB3	0	2090.94	High	0.001289	6.798e-06	3.66
	FALSE	High	HLDDLKGTFAALSELHCDK	1xCarbamidomethyl [C17]	FALSE	Bovine	0.000340232	0.00208734	2	2	11	D4QBB4; D4QBB3	1	2170.06	High	0.001289	5.302e-05	2.78
	FALSE	High	GTFAALSELHCDKLHVDPENFK	1xCarbamidomethyl [C11]; 1xDeamidated [N20]	FALSE	Bovine	0.0422901	0.00208734	2	2	1	D4QBB4; D4QBB3	1	2529.21	High	0.001289	0.01912	1.87
	FALSE	High	FFESFGDLSTADAVMNNPK		FALSE	Bovine	5.37858e-06	0.00208734	2	2	21	D4QBB4; D4QBB3	0	2089.95	High	0.001289	3.35e-07	3.25
	FALSE	High	GTFAALSELHCDKLHVDPENFK	1xCarbamidomethyl [C11]	FALSE	Bovine	2.63325e-05	0.00208734	2	2	15	D4QBB4; D4QBB3	1	2528.22	High	0.001289	2.332e-06	3.41
	FALSE	High	GTFAALSELHCDK	1xCarbamidomethyl [C11]	FALSE	Bovine	0.00110324	0.00208734	2	2	6	D4QBB4; D4QBB3	0	1448.68	High	0.001289	0.0002222	2.4
	FALSE	High	EFTPVLQADFQK		FALSE	Bovine	0.0016524	0.00208734	1	1	13	D4QBB4	0	1422.73	High	0.001289	0.0003633	2.03
	FALSE	High	EFTPVLQADFQK	1xDeamidated [Q11]	FALSE	Bovine	0.00396445	0.00208734	1	1	1	D4QBB4	0	1423.71	High	0.001289	0.001059	2.44
	FALSE	High	EFTPVLQADFQK	2xDeamidated [Q7; Q11]	FALSE	Bovine	0.0671627	0.00208734	1	1	1	D4QBB4	0	1424.69	High	0.001289	0.03389	1.75
	FALSE	High	HLDDLKGTFAALSELHCDKLHVDPENFK	1xCarbamidomethyl [C17]	FALSE	Bovine	0.105867	0.00208734	2	2	1	D4QBB4; D4QBB3	2	3249.6	High	0.001289	0.05972	1.24
	FALSE	High	LLVVYPWTQR		TRUE	Bovine	0.0059365	0.00208734	5	7	20	P02081; D4QBB4; E1BEL8; P68871; D4QBB3	0	1274.73	High	0.001289	0.001735	2.14
	FALSE	High	LLGNVLVVVLAR	1xDeamidated [N4]	FALSE	Bovine	0.00120368	0.00208734	3	4	1	P02081; D4QBB4; D4QBB3	0	1266.81	High	0.001289	0.000247	3.28
	FALSE	High	LLGNVLVVVLAR		FALSE	Bovine	3.89761e-05	0.00208734	3	4	26	P02081; D4QBB4; D4QBB3	0	1265.83	High	0.001289	3.767e-06	3.16
	FALSE	High	AAVTAFWGK		FALSE	Bovine	0.0250984	0.00208734	1	1	4	D4QBB4	0	950.509	High	0.001289	0.01009	1.75
	FALSE	High	KVLDSFSNGMK	1xOxidation [M10]	FALSE	Bovine	0.000661866	0.00208734	2	2	2	D4QBB4; D4QBB3	1	1241.62	High	0.001289	0.0001193	2.39
	FALSE	High	KVLDSFSNGMK	1xDeamidated [N8]	FALSE	Bovine	0.0204505	0.00208734	2	2	4	D4QBB4; D4QBB3	1	1226.61	High	0.001289	0.007849	1.57
	FALSE	High	KVLDSFSNGMK		FALSE	Bovine	0.0981445	0.00208734	2	2	1	D4QBB4; D4QBB3	1	1225.62	High	0.001289	0.05433	1.15
	FALSE	High	KVLDSFSNGMK	1xDeamidated [N8]; 1xOxidation [M10]	FALSE	Bovine	0.00247484	0.00208734	2	2	8	D4QBB4; D4QBB3	1	1242.6	High	0.001289	0.0005967	2.38
	FALSE	High	LHVDPENFK	1xDeamidated [N7]	FALSE	Bovine	0.0220404	0.00208734	2	2	2	D4QBB4; D4QBB3	0	1099.54	High	0.001289	0.008623	1.93
	FALSE	High	LHVDPENFK		FALSE	Bovine	0.0593404	0.00208734	2	2	6	D4QBB4; D4QBB3	0	1098.56	High	0.001289	0.02911	1.7
	FALSE	High	LHVDPENFKLLGNVLVVVLAR		FALSE	Bovine	0.176927	0.00406123	2	2	1	D4QBB4; D4QBB3	1	2345.37	High	0.00241	0.1136	0.7
FALSE	High	Master Protein	D4QBB3	Hemoglobin beta OS=Bos taurus OX=9913 GN=HBB PE=3 SV=1	145	16	6.89	FALSE	91	18	2	216	284.33	Bovine
	Checked	Confidence	Sequence	Modifications	Contaminant	Marked as	Qvality PEP	Qvality q-value	# Protein Groups	# Proteins	# PSMs	Master Protein Accessions	# Missed Cleavages	Theo. MH+ [Da]	Confidence (by Search Engine): Sequest HT	Percolator q-Value (by Search Engine): Sequest HT	Percolator PEP (by Search Engine): Sequest HT	XCorr (by Search Engine): Sequest HT
	FALSE	High	NFGNEFTPVLQADFQK		FALSE	Bovine	0.00357666	0.00208734	1	1	1	D4QBB3	0	1854.9	High	0.001289	0.0009349	2.17
	FALSE	High	MLTAEEK	1xOxidation [M1]	FALSE	Bovine	0.157006	0.00208734	2	2	2	D4QBB4; D4QBB3	0	837.402	High	0.001289	0.09762	1.15
	FALSE	High	MLTAEEK		FALSE	Bovine	0.122121	0.00208734	2	2	5	D4QBB4; D4QBB3	0	821.407	High	0.001289	0.07122	1.24
	FALSE	High	VLDSFSNGMKHLDDLK	1xDeamidated [N7]; 1xOxidation [M9]	FALSE	Bovine	0.125824	0.00208734	2	2	1	D4QBB4; D4QBB3	1	1835.88	High	0.001289	0.07386	1.01
	FALSE	High	VLDSFSNGMK	1xDeamidated [N7]; 1xOxidation [M9]	FALSE	Bovine	0.00417383	0.00208734	2	2	9	D4QBB4; D4QBB3	0	1114.51	High	0.001289	0.001126	2.01
	FALSE	High	VLDSFSNGMK	1xOxidation [M9]	FALSE	Bovine	0.0398813	0.00208734	2	2	4	D4QBB4; D4QBB3	0	1113.52	High	0.001289	0.01783	1.58
	FALSE	High	VLDSFSNGMK	1xDeamidated [N7]	FALSE	Bovine	0.00458984	0.00208734	2	2	3	D4QBB4; D4QBB3	0	1098.51	High	0.001289	0.001264	1.76
	FALSE	High	VHVDEVGGEALGR		FALSE	Bovine	0.000123912	0.00208734	1	1	2	D4QBB3	0	1337.68	High	0.001289	1.545e-05	2.85
	FALSE	High	VLDSFSNGMK		FALSE	Bovine	0.0267289	0.00208734	2	2	3	D4QBB4; D4QBB3	0	1097.53	High	0.001289	0.01089	2.01
	FALSE	High	VVAGVANALAHRYH		FALSE	Bovine	0.0112672	0.00208734	2	3	2	D4QBB4; D4QBB3	1	1477.8	High	0.001289	0.003797	2.38
	FALSE	High	VVAGVANALAHR	1xDeamidated [N7]	FALSE	Bovine	0.000149268	0.00208734	2	3	4	D4QBB4; D4QBB3	0	1178.66	High	0.001289	1.934e-05	3.2
	FALSE	High	VVAGVANALAHR		FALSE	Bovine	0.00011223	0.00208734	2	3	36	D4QBB4; D4QBB3	0	1177.68	High	0.001289	1.366e-05	3.01
	FALSE	High	FFESFGDLSTADAVMNNPKVK		FALSE	Bovine	0.0614464	0.00208734	2	2	1	D4QBB4; D4QBB3	1	2317.12	High	0.001289	0.03037	1.74
	FALSE	High	FFESFGDLSTADAVMNNPK	1xOxidation [M15]	FALSE	Bovine	1.90297e-05	0.00208734	2	2	16	D4QBB4; D4QBB3	0	2105.95	High	0.001289	1.566e-06	3.99
	FALSE	High	FFESFGDLSTADAVMNNPK	1xDeamidated [N16]	FALSE	Bovine	6.31932e-05	0.00208734	2	2	1	D4QBB4; D4QBB3	0	2090.94	High	0.001289	6.798e-06	3.66
	FALSE	High	HLDDLKGTFAALSELHCDK	1xCarbamidomethyl [C17]	FALSE	Bovine	0.000340232	0.00208734	2	2	11	D4QBB4; D4QBB3	1	2170.06	High	0.001289	5.302e-05	2.78
	FALSE	High	GTFAALSELHCDKLHVDPENFK	1xCarbamidomethyl [C11]; 1xDeamidated [N20]	FALSE	Bovine	0.0422901	0.00208734	2	2	1	D4QBB4; D4QBB3	1	2529.21	High	0.001289	0.01912	1.87
	FALSE	High	FFESFGDLSTADAVMNNPK		FALSE	Bovine	5.37858e-06	0.00208734	2	2	21	D4QBB4; D4QBB3	0	2089.95	High	0.001289	3.35e-07	3.25
	FALSE	High	GTFAALSELHCDKLHVDPENFK	1xCarbamidomethyl [C11]	FALSE	Bovine	2.63325e-05	0.00208734	2	2	15	D4QBB4; D4QBB3	1	2528.22	High	0.001289	2.332e-06	3.41
	FALSE	High	GTFAALSELHCDK	1xCarbamidomethyl [C11]	FALSE	Bovine	0.00110324	0.00208734	2	2	6	D4QBB4; D4QBB3	0	1448.68	High	0.001289	0.0002222	2.4
	FALSE	High	HLDDLKGTFAALSELHCDKLHVDPENFK	1xCarbamidomethyl [C17]	FALSE	Bovine	0.105867	0.00208734	2	2	1	D4QBB4; D4QBB3	2	3249.6	High	0.001289	0.05972	1.24
	FALSE	High	LLVVYPWTQR		TRUE	Bovine	0.0059365	0.00208734	5	7	20	P02081; D4QBB4; E1BEL8; P68871; D4QBB3	0	1274.73	High	0.001289	0.001735	2.14
	FALSE	High	LLGNVLVVVLAR	1xDeamidated [N4]	FALSE	Bovine	0.00120368	0.00208734	3	4	1	P02081; D4QBB4; D4QBB3	0	1266.81	High	0.001289	0.000247	3.28
	FALSE	High	LLGNVLVVVLAR		FALSE	Bovine	3.89761e-05	0.00208734	3	4	26	P02081; D4QBB4; D4QBB3	0	1265.83	High	0.001289	3.767e-06	3.16
	FALSE	High	KVLDSFSNGMK	1xOxidation [M10]	FALSE	Bovine	0.000661866	0.00208734	2	2	2	D4QBB4; D4QBB3	1	1241.62	High	0.001289	0.0001193	2.39
	FALSE	High	KVLDSFSNGMK	1xDeamidated [N8]	FALSE	Bovine	0.0204505	0.00208734	2	2	4	D4QBB4; D4QBB3	1	1226.61	High	0.001289	0.007849	1.57
	FALSE	High	KVLDSFSNGMK		FALSE	Bovine	0.0981445	0.00208734	2	2	1	D4QBB4; D4QBB3	1	1225.62	High	0.001289	0.05433	1.15
	FALSE	High	KVLDSFSNGMK	1xDeamidated [N8]; 1xOxidation [M10]	FALSE	Bovine	0.00247484	0.00208734	2	2	8	D4QBB4; D4QBB3	1	1242.6	High	0.001289	0.0005967	2.38
	FALSE	High	LHVDPENFK	1xDeamidated [N7]	FALSE	Bovine	0.0220404	0.00208734	2	2	2	D4QBB4; D4QBB3	0	1099.54	High	0.001289	0.008623	1.93
	FALSE	High	LHVDPENFK		FALSE	Bovine	0.0593404	0.00208734	2	2	6	D4QBB4; D4QBB3	0	1098.56	High	0.001289	0.02911	1.7
	FALSE	High	LHVDPENFKLLGNVLVVVLAR		FALSE	Bovine	0.176927	0.00406123	2	2	1	D4QBB4; D4QBB3	1	2345.37	High	0.00241	0.1136	0.7
FALSE	High	Master Protein	P02081	Hemoglobin fetal subunit beta OS=Bos taurus OX=9913 PE=1 SV=1	145	15.8	7.03	FALSE	32	5	1	66	81.5	Bovine
	Checked	Confidence	Sequence	Modifications	Contaminant	Marked as	Qvality PEP	Qvality q-value	# Protein Groups	# Proteins	# PSMs	Master Protein Accessions	# Missed Cleavages	Theo. MH+ [Da]	Confidence (by Search Engine): Sequest HT	Percolator q-Value (by Search Engine): Sequest HT	Percolator PEP (by Search Engine): Sequest HT	XCorr (by Search Engine): Sequest HT
	FALSE	High	VKVDEVGGEALGR		FALSE	Bovine	0.00214601	0.00208734	2	3	14	P02081; D4QBB4	1	1328.72	High	0.001289	0.0005014	2.67
	FALSE	High	VVTGVANALAHR		FALSE	Bovine	0.0651184	0.00208734	1	2	2	P02081	0	1207.69	High	0.001289	0.03261	1.72
	FALSE	High	VDEVGGEALGR		FALSE	Bovine	0.000210682	0.00208734	2	3	3	P02081; D4QBB4	0	1101.55	High	0.001289	2.948e-05	2.36
	FALSE	High	LLVVYPWTQR		TRUE	Bovine	0.0059365	0.00208734	5	7	20	P02081; D4QBB4; E1BEL8; P68871; D4QBB3	0	1274.73	High	0.001289	0.001735	2.14
	FALSE	High	LLGNVLVVVLAR	1xDeamidated [N4]	FALSE	Bovine	0.00120368	0.00208734	3	4	1	P02081; D4QBB4; D4QBB3	0	1266.81	High	0.001289	0.000247	3.28
	FALSE	High	LLGNVLVVVLAR		FALSE	Bovine	3.89761e-05	0.00208734	3	4	26	P02081; D4QBB4; D4QBB3	0	1265.83	High	0.001289	3.767e-06	3.16
FALSE	High	Master Protein	F1MC11	Keratin, type I cytoskeletal 14 OS=Bos taurus OX=9913 GN=KRT14 PE=1 SV=3	515	55.9	5.27	FALSE	33	17	6	36	33.21	Bovine
	Checked	Confidence	Sequence	Modifications	Contaminant	Marked as	Qvality PEP	Qvality q-value	# Protein Groups	# Proteins	# PSMs	Master Protein Accessions	# Missed Cleavages	Theo. MH+ [Da]	Confidence (by Search Engine): Sequest HT	Percolator q-Value (by Search Engine): Sequest HT	Percolator PEP (by Search Engine): Sequest HT	XCorr (by Search Engine): Sequest HT
	FALSE	High	VLDELTLAR		FALSE	Bovine	0.010288	0.00208734	3	8	1	A0A3Q1LSG0; A0A140T867; F1MC11	0	1029.59	High	0.001289	0.00339	2.17
	FALSE	High	VTMQNLNDRLASYLDKVR	1xOxidation [M3]	TRUE	Bovine	0.0134598	0.00208734	2	3	1	P13645; F1MC11	2	2152.12	High	0.001289	0.00471	1.98
	FALSE	High	VTMQNLNDR	1xOxidation [M3]	TRUE	Bovine	0.0360215	0.00208734	2	8	8	P13645; F1MC11	0	1106.53	High	0.001289	0.01572	2.15
	FALSE	High	VTMQNLNDR		TRUE	Bovine	0.0700751	0.00208734	2	8	2	P13645; F1MC11	0	1090.53	High	0.001289	0.03576	0.83
	FALSE	High	TKYETELNLR		FALSE	Bovine	0.071164	0.00208734	2	3	1	A0A3Q1LSG0; F1MC11	1	1266.67	High	0.001289	0.03642	1.74
	FALSE	High	GQVGGDVNVEMDAAPGVDLSR		FALSE	Bovine	0.000284685	0.00208734	2	4	1	A0A3Q1LSG0; F1MC11	0	2085.99	High	0.001289	4.251e-05	1.69
	FALSE	High	ASLENSLEETK		FALSE	Bovine	0.00698219	0.00208734	1	2	1	F1MC11	0	1220.6	High	0.001289	0.002118	2.25
	FALSE	High	ASLENSLEETKGR		FALSE	Bovine	0.00114781	0.00208734	1	2	2	F1MC11	1	1433.72	High	0.001289	0.0002329	2.27
	FALSE	High	GQVGGDVNVEMDAAPGVDLSR	2xDeamidated [Q2; N8]; 1xOxidation [M11]	FALSE	Bovine	0.0186776	0.00208734	2	4	2	A0A3Q1LSG0; F1MC11	0	2103.95	High	0.001289	0.007032	0.88
	FALSE	High	GQVGGDVNVEMDAAPGVDLSR	1xOxidation [M11]	FALSE	Bovine	0.000155299	0.00208734	2	4	2	A0A3Q1LSG0; F1MC11	0	2101.98	High	0.001289	2.035e-05	3.09
	FALSE	High	GQVGGDVNVEMDAAPGVDLSR	2xDeamidated [Q2; N8]	FALSE	Bovine	0.00218893	0.00208734	2	4	1	A0A3Q1LSG0; F1MC11	0	2087.95	High	0.001289	0.0005121	1.8
	FALSE	High	EVATNSELVQSGK	1xDeamidated [N5]	FALSE	Bovine	0.143257	0.00208734	2	5	1	A0A140T867; F1MC11	0	1362.67	High	0.001289	0.08692	0.96
	FALSE	High	EVATNSELVQSGK		FALSE	Bovine	0.0207755	0.00208734	2	5	1	A0A140T867; F1MC11	0	1361.69	High	0.001289	0.007997	0.79
	FALSE	High	ISSVLAGGSCR	1xCarbamidomethyl [C10]	FALSE	Bovine	0.0700751	0.00208734	1	2	1	F1MC11	0	1106.56	High	0.001289	0.03573	1.83
	FALSE	High	LLEGEDAHLSSSQFSSGSQSSR		FALSE	Bovine	0.00270011	0.00208734	1	2	2	F1MC11	0	2309.06	High	0.001289	0.0006619	1.16
	FALSE	High	LASYLDKVR		TRUE	Bovine	0.00939365	0.00208734	4	10	2	P13645; A0A3Q1LSG0; A0A140T867; F1MC11	1	1064.61	High	0.001289	0.003043	1.84
	FALSE	High	LASYLDK		TRUE	Bovine	0.0992681	0.00208734	5	13	1	P13645; A0A3Q1LSG0; A0A140T867; F1MC11; P35527	0	809.44	High	0.001289	0.05502	1.66
	FALSE	High	LAADDFR		TRUE	Bovine	0.130597	0.00208734	5	43	1	A6H7D3; P13645; A0A3Q1LSG0; A0A140T867; F1MC11	0	807.4	High	0.001289	0.07768	1.76
	FALSE	High	ALEEANADLEVK		TRUE	Bovine	0.0899202	0.00208734	2	6	1	A0A3Q1LSG0; F1MC11	0	1301.66	High	0.001289	0.04864	0.98
	FALSE	High	VTMQNLNDR	1xDeamidated [Q4]	TRUE	Bovine	0.188013	0.00406123	2	8	1	P13645; F1MC11	0	1091.51	High	0.00241	0.123	1.59
	FALSE	High	APSAYGGLSVSSSR		FALSE	Bovine	0.184034	0.00406123	1	2	1	F1MC11	0	1338.66	High	0.00241	0.1197	1.46
	FALSE	High	QRPAEIKDYSPYFK	1xGln->pyro-Glu [N-Term]	FALSE	Bovine	0.211943	0.0060084	1	2	1	F1MC11	1	1724.86	High	0.003529	0.1431	1.85
	FALSE	High	SEISELR		FALSE	Bovine	0.196188	0.0060084	2	5	1	A0A140T867; F1MC11	0	833.436	High	0.003529	0.1299	1.64
FALSE	High	Master Protein	M0QVZ6	Keratin, type II cytoskeletal 5 OS=Bos taurus OX=9913 GN=KRT5 PE=3 SV=2	594	62.6	8.15	FALSE	26	19	8	26	32.84	Bovine
	Checked	Confidence	Sequence	Modifications	Contaminant	Marked as	Qvality PEP	Qvality q-value	# Protein Groups	# Proteins	# PSMs	Master Protein Accessions	# Missed Cleavages	Theo. MH+ [Da]	Confidence (by Search Engine): Sequest HT	Percolator q-Value (by Search Engine): Sequest HT	Percolator PEP (by Search Engine): Sequest HT	XCorr (by Search Engine): Sequest HT
	FALSE	High	SLDLDSIIAEVK		TRUE	Bovine	0.000454308	0.00208734	2	10	4	M0QVZ6; P04264	0	1302.72	High	0.001289	7.542e-05	2.56
	FALSE	High	SFSTASAITPSVSR		FALSE	Bovine	0.00714993	0.00208734	1	3	1	M0QVZ6	0	1410.72	High	0.001289	0.002179	1.95
	FALSE	High	NKYEDEINKR	1xDeamidated [N1]	TRUE	Bovine	0.14273	0.00208734	3	8	1	M0QVZ6; A4FV94; P04264	2	1309.64	High	0.001289	0.08676	0.72
	FALSE	High	NKYEDEINKR		TRUE	Bovine	0.0320235	0.00208734	3	8	2	M0QVZ6; A4FV94; P04264	2	1308.65	High	0.001289	0.01365	2.24
	FALSE	High	NKYEDEINK		TRUE	Bovine	0.0671627	0.00208734	3	8	1	M0QVZ6; A4FV94; P04264	1	1152.55	High	0.001289	0.03381	2.45
	FALSE	High	NMQDLVEDFK		FALSE	Bovine	0.014225	0.00208734	1	5	1	M0QVZ6	0	1238.57	High	0.001289	0.005043	1.16
	FALSE	High	YEELQQTAGR		FALSE	Bovine	0.00485138	0.00208734	1	3	1	M0QVZ6	0	1194.57	High	0.001289	0.001356	2.24
	FALSE	High	YEDEINKR		TRUE	Bovine	0.0176046	0.00208734	4	17	1	M0QVZ6; A4FV94; P35908; P04264	1	1066.52	High	0.001289	0.006554	1.85
	FALSE	High	TEAESWYQTK		FALSE	Bovine	0.0609722	0.00208734	1	3	1	M0QVZ6	0	1242.56	High	0.001289	0.03002	2.13
	FALSE	High	SLYNLGGSKR		FALSE	Bovine	0.130112	0.00208734	1	3	2	M0QVZ6	1	1094.6	High	0.001289	0.07698	1.83
	FALSE	High	TTAENEFVMLK		FALSE	Bovine	0.0113566	0.00208734	1	3	1	M0QVZ6	0	1282.63	High	0.001289	0.003822	2.08
	FALSE	High	GELALKDAR		FALSE	Bovine	0.0507993	0.00208734	2	11	1	M0QVZ6; A4FV94	1	972.547	High	0.001289	0.02401	1.89
	FALSE	High	DVDAAYMNKVELEAK		FALSE	Bovine	0.00808282	0.00208734	1	4	1	M0QVZ6	1	1695.83	High	0.001289	0.002522	2.49
	FALSE	High	LRSEIDNVK		TRUE	Bovine	0.152484	0.00208734	2	4	1	M0QVZ6; P04264	1	1073.59	High	0.001289	0.0941	1.84
	FALSE	High	LLEGEECR	1xCarbamidomethyl [C7]	TRUE	Bovine	0.142205	0.00208734	4	21	1	M0QVZ6; A4FV94; P35908; G3MZ71	0	1005.47	High	0.001289	0.08619	1.16
	FALSE	High	LALDVEIATYRK		TRUE	Bovine	0.0506019	0.00208734	3	19	1	M0QVZ6; A4FV94; P35908	1	1391.79	High	0.001289	0.0239	2.02
	FALSE	High	LALDVEIATYR		TRUE	Bovine	0.000594737	0.00208734	3	20	1	M0QVZ6; A4FV94; P35908	0	1263.69	High	0.001289	0.0001044	2.88
	FALSE	High	KLLEGEECR	1xCarbamidomethyl [C8]	TRUE	Bovine	0.123037	0.00208734	4	20	1	M0QVZ6; A4FV94; P35908; G3MZ71	1	1133.56	High	0.001289	0.07198	1.13
	FALSE	High	YEELQQTAGR	1xDeamidated [Q5]	FALSE	Bovine	0.170056	0.00406123	1	3	1	M0QVZ6	0	1195.56	High	0.00241	0.108	0.74
	FALSE	High	GRLDSELR		FALSE	Bovine	0.182072	0.00406123	2	11	1	M0QVZ6; A4FV94	1	945.511	High	0.00241	0.1177	1.94
	FALSE	High	AQYEDIANR		FALSE	Bovine	0.220199	0.00790062	1	5	1	M0QVZ6	0	1079.51	High	0.004619	0.1505	1.38
FALSE	High	Master Protein	A4FV94	KRT6A protein OS=Bos taurus OX=9913 GN=KRT6A PE=2 SV=1	571	60.8	8.09	FALSE	15	12	2	15	19.54	Bovine
	Checked	Confidence	Sequence	Modifications	Contaminant	Marked as	Qvality PEP	Qvality q-value	# Protein Groups	# Proteins	# PSMs	Master Protein Accessions	# Missed Cleavages	Theo. MH+ [Da]	Confidence (by Search Engine): Sequest HT	Percolator q-Value (by Search Engine): Sequest HT	Percolator PEP (by Search Engine): Sequest HT	XCorr (by Search Engine): Sequest HT
	FALSE	High	QNLEPLFEQYINNLR		FALSE	Bovine	0.072548	0.00208734	1	4	1	A4FV94	0	1890.97	High	0.001289	0.03721	2
	FALSE	High	QNLEPLFEQYINNLR	1xGln->pyro-Glu [N-Term]	FALSE	Bovine	0.00477517	0.00208734	1	4	1	A4FV94	0	1873.94	High	0.001289	0.001328	1.8
	FALSE	High	NLDLDSIIAEVK		TRUE	Bovine	0.00107733	0.00208734	2	7	1	A4FV94; P35908	0	1329.73	High	0.001289	0.0002157	2.34
	FALSE	High	NKYEDEINKR	1xDeamidated [N1]	TRUE	Bovine	0.14273	0.00208734	3	8	1	M0QVZ6; A4FV94; P04264	2	1309.64	High	0.001289	0.08676	0.72
	FALSE	High	NKYEDEINKR		TRUE	Bovine	0.0320235	0.00208734	3	8	2	M0QVZ6; A4FV94; P04264	2	1308.65	High	0.001289	0.01365	2.24
	FALSE	High	NKYEDEINK		TRUE	Bovine	0.0671627	0.00208734	3	8	1	M0QVZ6; A4FV94; P04264	1	1152.55	High	0.001289	0.03381	2.45
	FALSE	High	YEDEINKR		TRUE	Bovine	0.0176046	0.00208734	4	17	1	M0QVZ6; A4FV94; P35908; P04264	1	1066.52	High	0.001289	0.006554	1.85
	FALSE	High	SLYGLGGSK		FALSE	Bovine	0.14064	0.00208734	1	5	1	A4FV94	0	881.473	High	0.001289	0.08503	1.2
	FALSE	High	GELALKDAR		FALSE	Bovine	0.0507993	0.00208734	2	11	1	M0QVZ6; A4FV94	1	972.547	High	0.001289	0.02401	1.89
	FALSE	High	LLEGEECR	1xCarbamidomethyl [C7]	TRUE	Bovine	0.142205	0.00208734	4	21	1	M0QVZ6; A4FV94; P35908; G3MZ71	0	1005.47	High	0.001289	0.08619	1.16
	FALSE	High	LALDVEIATYRK		TRUE	Bovine	0.0506019	0.00208734	3	19	1	M0QVZ6; A4FV94; P35908	1	1391.79	High	0.001289	0.0239	2.02
	FALSE	High	LALDVEIATYR		TRUE	Bovine	0.000594737	0.00208734	3	20	1	M0QVZ6; A4FV94; P35908	0	1263.69	High	0.001289	0.0001044	2.88
	FALSE	High	KLLEGEECR	1xCarbamidomethyl [C8]	TRUE	Bovine	0.123037	0.00208734	4	20	1	M0QVZ6; A4FV94; P35908; G3MZ71	1	1133.56	High	0.001289	0.07198	1.13
	FALSE	High	GRLDSELR		FALSE	Bovine	0.182072	0.00406123	2	11	1	M0QVZ6; A4FV94	1	945.511	High	0.00241	0.1177	1.94
FALSE	High	Master Protein	A0A3Q1LSG0	Keratin 42 OS=Bos taurus OX=9913 GN=KRT42 PE=1 SV=1	453	50.3	5.21	FALSE	20	9	2	15	15.57	Bovine
	Checked	Confidence	Sequence	Modifications	Contaminant	Marked as	Qvality PEP	Qvality q-value	# Protein Groups	# Proteins	# PSMs	Master Protein Accessions	# Missed Cleavages	Theo. MH+ [Da]	Confidence (by Search Engine): Sequest HT	Percolator q-Value (by Search Engine): Sequest HT	Percolator PEP (by Search Engine): Sequest HT	XCorr (by Search Engine): Sequest HT
	FALSE	High	MSVEADINGLRR		FALSE	Bovine	0.0717145	0.00208734	1	2	1	A0A3Q1LSG0	1	1360.7	High	0.001289	0.03677	1.43
	FALSE	High	VLDELTLAR		FALSE	Bovine	0.010288	0.00208734	3	8	1	A0A3Q1LSG0; A0A140T867; F1MC11	0	1029.59	High	0.001289	0.00339	2.17
	FALSE	High	TKYETELNLR		FALSE	Bovine	0.071164	0.00208734	2	3	1	A0A3Q1LSG0; F1MC11	1	1266.67	High	0.001289	0.03642	1.74
	FALSE	High	GQVGGDVNVEMDAAPGVDLSR		FALSE	Bovine	0.000284685	0.00208734	2	4	1	A0A3Q1LSG0; F1MC11	0	2085.99	High	0.001289	4.251e-05	1.69
	FALSE	High	GQVGGDVNVEMDAAPGVDLSR	2xDeamidated [Q2; N8]; 1xOxidation [M11]	FALSE	Bovine	0.0186776	0.00208734	2	4	2	A0A3Q1LSG0; F1MC11	0	2103.95	High	0.001289	0.007032	0.88
	FALSE	High	GQVGGDVNVEMDAAPGVDLSR	1xOxidation [M11]	FALSE	Bovine	0.000155299	0.00208734	2	4	2	A0A3Q1LSG0; F1MC11	0	2101.98	High	0.001289	2.035e-05	3.09
[truncated: 181 more rows]

## Sheet: Spot 7
Checked	Protein FDR Confidence: Combined	Master	Accession	Description	# AAs	MW [kDa]	calc. pI	Contaminant	Coverage [%]	# Peptides	# Unique Peptides	# PSMs	Score Sequest HT: Sequest HT	Marked as
[truncated: 372 more rows]

[truncated: 27 more sheets: Spot 8, Spot 9, Spot 10, Spot 11, Spot 12, Spot 13, Spot 14, Spot 15, Spot 16, Spot 17, Spot 18, Spot 19, Spot 20, Spot 21, Spot 22, Spot 23, Spot 24, Spot 25, Spot 26, Spot 27 …]
